# Supplementary material for: Single-molecule fluorescence multiplexing by multi-parameter spectroscopic detection of nanostructured FRET labels
Source: Nat Nanotechnol. 2024 May 15;19(8):1150–7. doi: 10.1038/s41565-024-01672-8 (PMC11329371; doi:10.1038/s41565-024-01672-8)
Supplement: Supplementary file 2 — DNA oligo, primer and mRNA sequences. [file 41565_2024_1672_MOESM2_ESM.xlsx]

## Sheet: Sheet1
oligo name	sequence
Ashort	5'	GAT GAT GTC ATC GAC /iCy3/GCG CGA TAT TCC TAC TTA TGG CGG CTC TTC CCA G	3'
A	5'	GAT GAT GTC ATC GAC /iCy3/GCG CGA TAT TCC TAC TTA TGG CGG CTC TTC CCA GCG CTA ATC ACG TTC A	3'
Ac	5'	/5Cy3/GAT GAT GTC ATC GAC /iCy3/GCG CGA TAT TCC TAC TTA TGG CGG CTC TTC CCA GCG CTA ATC ACG TTC A	3'
B6	5'	CTG GGA AGA GCC GCC ATA AGT AGG AAT /iCy5/TCG CGC CGT CGA TGA CAT CAT C	3'
B7	5'	CTG GGA AGA GCC GCC ATA AGT AGG AA/iCy5/A TCG CGC CGT CGA TGA CAT CAT C	3'
B8	5'	CTG GGA AGA GCC GCC ATA AGT AGG A/iCy5/TA TCG CGC CGT CGA TGA CAT CAT C	3'
B9	5'	CTG GGA AGA GCC GCC ATA AGT AGG /iCy5/ATA TCG CGC CGT CGA TGA CAT CAT C	3'
B10	5'	CTG GGA AGA GCC GCC ATA AGT AG/iCy5/ AAT ATC GCG CCG TCG ATG ACA TCA TC	3'
B11	5'	CTG GGA AGA GCC GCC ATA AGT A/iCy5/G AAT ATC GCG CCG TCG ATG ACA TCA TC	3'
B12	5'	CTG GGA AGA GCC GCC ATA AGT /iCy5/GG AAT ATC GCG CCG TCG ATG ACA TCA TC	3'
B13	5'	CTG GGA AGA GCC GCC ATA AG/iCy5/ AGG AAT ATC GCG CCG TCG ATG ACA TCA TC	3'
B14	5'	CTG GGA AGA GCC GCC ATA A/iCy5/T AGG AAT ATC GCG CCG TCG ATG ACA TCA TC	3'
B15	5'	CTG GGA AGA GCC GCC ATA /iCy5/GT AGG AAT ATC GCG CCG TCG ATG ACA TCA TC	3'
B16	5'	CTG GGA AGA GCC GCC AT/iCy5/ AGT AGG AAT ATC GCG CCG TCG ATG ACA TCA TC	3'
B17	5'	CTG GGA AGA GCC GCC A/iCy5/A AGT AGG AAT ATC GCG CCG TCG ATG ACA TCA TC	3'
B18	5'	CTG GGA AGA GCC GCC /iCy5/TA AGT AGG AAT ATC GCG CCG TCG ATG ACA TCA TC	3'
B19	5'	CTG GGA AGA GCC GC/iCy5/ ATA AGT AGG AAT ATC GCG CCG TCG ATG ACA TCA TC	3'
B20	5'	CTG GGA AGA GCC G/iCy5/C ATA AGT AGG AAT ATC GCG CCG TCG ATG ACA TCA TC	3'
Bsk6	5'	CTG GGA AGA GCC GCC ATA AGT AGG AAT A/iCy5/TC GCG CGT CGA TGA CAT CAT C	3'
Bsk10	5'	CTG GGA AGA GCC GCC ATA AGT AGG /iCy5/AAT ATC GCG CGT CGA TGA CAT CAT C	3'
Bsk12	5'	CTG GGA AGA GCC GCC ATA AGT A/iCy5/GG AAT ATC GCG CGT CGA TGA CAT CAT C	3'
Bsk13	5'	CTG GGA AGA GCC GCC ATA AGT /iCy5/AGG AAT ATC GCG CGT CGA TGA CAT CAT C	3'
Bsk14	5'	CTG GGA AGA GCC GCC ATA AG/iCy5/T AGG AAT ATC GCG CGT CGA TGA CAT CAT C	3'
Bsk16	5'	CTG GGA AGA GCC GCC ATA/iCy5/ AGT AGG AAT ATC GCG CGT CGA TGA CAT CAT C	3'
Bsk­­20	5'	CTG GGA AGA GCC GC/iCy5/C ATA AGT AGG AAT ATC GCG CGT CGA TGA CAT CAT C	3'
Bsk22	5'	CTG GGA AGA GCC /iCy5/GCC ATA AGT AGG AAT ATC GCG CGT CGA TGA CAT CAT C	3'
Bin	5'	TGA ACG TGA TTA GCG /3Cy3/	3'
BRtarget	5'	AAC TGC CTG GTG ATA TGA ACG TGA TTA GCG	3'
BRoff-target	5'	ATT CCT AAG TCT GAA TGA ACG TGA TTA GCG	3'
Target(ssDNA)	5'	TAT CAC CAG GCA GTT GAC AGT GTA GCA AGC TGT AAT AGA TGC GAG GGT CCA ATA C	3'
BREGFP	5'	TGT TCT GCT GGT AGT GGT GAA CGT GAT TAG CG	3'
BRFLuc	5’	CTC GGC GTA GGT GAT GTC TGA ACG TGA TTA GCG	3’
BROVA	5’	TTG TTG ATC TGG GTT GAA CGT GAT TAG CG	3’
BRoff-mRNA	5'	AAC ACA TAA ATA AAA TGA ACG TGA TTA GCG	3'
BRamine	5'	/5AmMC6/TGA ACG TGA TTA GCG	3'
BRFBA1	5’	CAC CCT TGA TGG AAG CAT TTT GAC CTA AAT GAA CGT GAT TAG CG	3'
BRCDC19	5’	CAA CAT CGT TGG TGG TGG TAC CAG TAA ATG AAC GTG ATT AGC G	3'
BRENO2	5’	AGC AGC AGC GGC TCT AGC AGC GGC CAA ATG AAC GTG ATT AGC G	3'
BRTSA1	5’	AAA GGC TAG GAC AAC GTA CTT ACC CAA ATG AAC GTG ATT AGC G	3'
BRRPL5	5’	CTT CTC TTC TTC TTC TGA AAG GAG TAA ATG AAC GTG ATT AGC G	3'
BRSSA3	5’	CCA ACC TAT TAT CAA AAT CTT CAC CAA ATG AAC GTG ATT AGC G	3'
EGFP mRNA	5'	[tail*]AUGGUGAGCAAGGGCGAGGAGCUGUUCACCGGGGUGGUGCCCAUCCUGGUCGAGCUGGACGGCGACGUAAACGGCCACAAGUUCAGCGUGUCCGGCGAGGGCGAGGGCGAUGCCACCUACGGCAAGCUGACCCUGAAGUUCAUCUGCACCACCGGCAAGCUGCCCGUGCCCUGGCCCACCCUCGUGACCACCCUGACCUACGGCGUGCAGUGCUUCAGCCGCUACCCCGACCACAUGAAGCAGCACGACUUCUUCAAGUCCGCCAUGCCCGAAGGCUACGUCCAGGAGCGCACCAUCUUCUUCAAGGACGACGGCAACUACAAGACCCGCGCCGAGGUGAAGUUCGAGGGCGACACCCUGGUGAACCGCAUCGAGCUGAAGGGCAUCGACUU…	3'
Fluc mRNA	5'	[tail*]AUGGAGGACGCCAAGAACAUCAAGAAGGGCCCCGCCCCCUUCUACCCCCUGGAGGACGGCACCGCCGGCGAGCAGCUGCACAAGGCCAUGAAGCGGUACGCCCUGGUGCCCGGCACCAUCGCCUUCACCGACGCCCACAUCGAGGUGGACAUCACCUACGCCGAGUACUUCGAGAUGAGCGUGCGGCUGGCCGAGGCCAUGAAGCGGUACGGCCUGAACACCAACCACCGGAUCGUGGUGUGCAGCGAGAACAGCCUGCAGUUCUUCAUGCCCGUGCUGGGCGCCCUGUUCAUCGGCGUGGCCGUGGCCCCCGCCAACGACAUCUACAACGAGCGGGAGCUGCUGAACAGCAUGGGCAUCAGCCAGCCCACCGUGGUGUUCGUGAGCAAGAA…	3'
OVA mRNA	5'	[tail*]AUGGGCAGCAUCGGCGCCGCCAGCAUGGAGUUCUGCUUCGACGUGUUCAAGGAGCUGAAGGUGCACCACGCCAACGAGAACAUCUUCUACUGCCCCAUCGCCAUCAUGAGCGCCCUGGCCAUGGUGUACCUGGGCGCCAAGGACAGCACCCGGACCCAGAUCAACAAGGUGGUGCGGUUCGACAAGCUGCCCGGCUUCGGCGACAGCAUCGAGGCCCAGUGCGGCACCAGCGUGAACGUGCACAGCAGCCUGCGGGACAUCCUGAACCAGAUCACCAAGCCCAACGACGUGUACAGCUUCAGCCUGGCCAGCCGGCUGUACGCCGAGGAGCGGUACCCCAUCCUGCCCGAGUACCUGCAGUGCGUGAAGGAGCUGUACCGGGGCGGCCUGGA…	3'
FBA1 forward primer	5'	TCGCTGGTAAGGGTATCTCTAA	3'
FBA1 reverse primer	5'	CCGTGGAAGACCAAGAACAA	3'
CDC19 forward primer	5'	ACACCAAGGGTCCAGAAATC	3'
CDC19 reverse primer	5'	TCACCTCTGGCAACCATAAC	3'
ENO2 forward primer	5'	CTAACGCTATCTTGGGTGTCTC	3'
ENO2 reverse primer	5'	GGAGTGGTACATGTCAGCTAAT	3'
TSA1 forward primer	5'	GACGAAGTCTCCTTGGACAAATA	3'
TSA1 reverse primer	5'	GGCAGCTTCGAAGTATTCCT	3'
RPL5 forward primer	5'	CTCTGCTTACTCCTCTCGTTTC	3'
RPL5 reverse primer	5'	CTGGGTCAATTTCTTCGGTTTC	3'
SSA3 forward primer	5'	CCGCAGGAGACACTCATTTA	3'
SSA3 reverse primer	5'	CCTTCGAGAGCCTACCTTTATC	3'
