# Supplementary material for: Single-molecule fluorescence multiplexing by multi-parameter spectroscopic detection of nanostructured FRET labels
Source: Nat Nanotechnol. 2024 May 15;19(8):1150–7. doi: 10.1038/s41565-024-01672-8 (PMC11329371; doi:10.1038/s41565-024-01672-8)
Supplement: Supplementary file 4 — Statistical source data for Fig. 1c,d. [file 41565_2024_1672_MOESM4_ESM.xlsx]

## Sheet: 1C
wavelength (nm)	AB6	AB7	AB8	AB9	AB10	AB11	AB12	AB13	AB14	AB15	AB16	AB17	AB18	AB19	AB20
530.362	937.842	873.684	1004.66	916.25	860.992	1048.92	986.685	1255.05	1207.28	1256.78	1410.12	1421.21	1862.13	1768.31	1731.85
531.158	805.073	763.285	926.164	884.674	834.742	975.278	951.596	1120.02	1117.25	1175.46	1320	1332.38	1738.38	1627.85	1604.91
531.954	786.56	751.664	910.36	890.463	792.743	985.798	969.402	1102.22	1118.3	1174.4	1340.68	1265.5	1658.95	1616.96	1729.64
532.751	787.089	773.85	880.33	960.984	884.617	1054.18	1092.48	1139.9	1192.01	1267.87	1360.29	1416.93	1855.1	1749.8	1789.24
533.547	838.398	822.975	892.447	980.456	908.766	1044.71	1030.68	1208.47	1192.01	1322.79	1422.31	1457.59	1858.34	1857.6	1883.06
534.343	850.564	841.991	1000.45	1080.45	925.041	1214.1	1094.57	1288.54	1301	1463.25	1551.13	1624.01	2069.63	2080.27	2033.18
535.139	915.096	911.188	1051.55	1172.02	1009.57	1292.48	1284.16	1442.41	1545.3	1625.37	1700.1	1782.4	2326.85	2349.76	2255.04
535.935	1035.17	993.063	1098.44	1278.86	1158.66	1367.18	1363.24	1524.58	1564.78	1706.69	1814.6	1902.26	2533.81	2408.56	2469.73
536.731	1088.59	1032.15	1180.62	1356.75	1212.21	1607.58	1531.35	1709.33	1772.23	1904.71	2018.7	2161.78	2791.03	2754.82	2762.78
537.527	1216.07	1129.87	1290.2	1526.73	1377.06	1705.95	1674.33	1905.07	1957.56	2179.83	2193.11	2321.24	3204.41	3054.8	3040.94
538.323	1249.4	1315.28	1538.34	1618.83	1489.94	1871.12	1891.15	2112.85	2267.67	2370.99	2479.9	2638.01	3537.28	3508.85	3577.38
539.119	1473.15	1388.7	1614.73	2003.54	1787.08	2152.03	2133.1	2359.36	2477.22	2704.72	2761.4	3000.8	4008.49	3863.82	4035.45
539.915	1556.19	1621.65	1925.03	2201.95	1920.96	2410.31	2282.36	2689.61	2746.79	3075.95	3140.96	3317.05	4391.61	4476.85	4492.97
540.71	1732.34	1710.92	2046.2	2440.88	2029.63	2774.33	2776.75	3000.49	3250.66	3471.46	3374.22	3650.94	5044.92	5006.04	5142.55
541.506	1931.75	1972.39	2254.3	2750.33	2394.5	3155.71	3067.94	3406.1	3606.05	4020.12	3908.05	4428.97	5871.15	5677.86	5856.15
542.302	2252.83	2121.88	2742.67	3073.46	2829.2	3548.66	3592.71	3776.13	3961.97	4445.2	4566.46	4933.56	6749.8	6609.38	6569.2
543.098	2546.4	2575.1	3016.62	3582.9	3127.4	4123.63	3921.6	4516.7	4804.38	5246.27	5264.1	5716.94	7855.4	7717.84	7782.82
543.894	2836.27	2890.45	3495.51	4074.97	3547.92	4617.58	4486.69	5104.45	5361.96	5909.51	5891.23	6546.87	8524.38	8628.13	8943.45
544.689	3255.2	3147.69	3864.81	4764.92	3982.61	5193.06	5139.25	5737.73	6073.79	6696.32	6954.12	7381.62	9972.04	9787.22	9835.87
545.485	3550.89	3644.75	4295.23	5343.83	4545.93	5897.43	5933.73	6626.41	6999.4	7829.01	7740.82	8491.4	11535.9	11138.5	11670.9
546.281	4099.95	4021.91	5121.83	5918	5212.15	6754.88	6734.49	7718.69	7820.22	8891.46	8924.05	9574.96	13090	13136	13164.3
547.077	4635.25	4565.98	5673.94	6849.51	5972.87	7640.73	7716.46	8435.18	8915.36	10028.4	10089.3	11065.2	14970.5	14596.2	14995
547.872	5332.95	5143.33	6350.39	7856.28	6637.51	8541.83	8699.48	10038.8	10249	11308.4	11413.5	12553.8	16933.7	16930.7	17296.9
548.668	5841.28	5821.04	7021.57	8781.48	7451.26	10057.4	9805.58	11043.7	11570	12917.9	12810.4	14291.3	19159.5	19037.6	19458.7
549.463	6690.78	6508.79	7920.34	9866.66	8650.87	11196.8	11232.2	12564.6	12953.1	14569.7	14482.4	15934	21505.8	21587.2	22066.4
550.259	7326.06	7179.11	9031.42	11093.4	9512.91	12318.3	12266.5	13950	14457.9	16319.7	15838.4	17882.8	24392.4	23983.2	24547.2
551.055	8074.54	8126.74	9835.89	12023.9	10559.2	13714.4	13625.1	15557.8	16271.7	18352.2	18078.2	19930.6	26702	26788.7	27314.4
551.85	8881.73	8828.22	10892.2	13204.3	11448.6	15080.5	15130.2	16978.7	17810.7	19767.4	19749.1	21685.7	29736.7	29318.1	29965.1
552.646	9666.7	9616.34	11764.6	14486.9	12702.8	16207.8	16684.1	18679.1	19645.6	21693.2	21740.8	24170.2	32431.6	32363.7	32843.3
553.441	10556.4	10497.4	12805.6	15685.7	13686.6	17925.3	17963.5	20230.9	21356.2	23667.1	23522.5	26038.7	35381.5	35367.8	35644.1
554.236	11316.5	11236.9	13857.2	17072.5	14863.7	19228.9	19300.1	21895.3	22391.3	25518.5	25285.7	28221.9	37961.2	38081.3	38698.3
555.032	12017.4	11875.6	14694.8	18192.4	15639.1	20429.8	20765.4	23399.4	24466.3	27411	26978.4	30082.4	40698.2	40217.6	41146
555.827	12800.2	12713.8	15812.2	19310.7	16808.8	21762.3	21841.1	24585.4	26027.4	28831.5	28732	31983.6	43240.6	42583.7	43716.7
556.623	13574.6	13518.9	16708.9	20271.2	17692.3	23249.4	23288.7	25939.9	27215.7	30583.6	30477.7	34177.5	45632.3	46071.9	46377.9
557.418	14037.5	14003.2	17430.6	21280.6	18632.6	24435.6	24268.6	27623	29111.7	32269.7	32300.8	35764.6	48438	48038.9	48705.8
558.213	14730.9	14329.2	17852.6	22138.4	19251.6	24954.8	24991.8	28253.2	29917.2	33498.5	33410.3	36729.4	50341.1	50134.9	50555.8
559.009	15126.1	15117.3	18505.4	22875.7	19825.9	25966.9	25975.9	29455.4	30933.9	34754.2	34605.7	38246.3	51807.2	51438.9	52377.6
559.804	15601.6	15590	19155	23590.9	20132.5	26654.4	26497	30178.7	31615.7	35640.8	35168.7	39346.5	53360.2	52801	53903.6
560.599	15958.1	15853.6	19248.2	24054.6	20847.6	27233.6	27133.3	30877.4	32478.7	36056.4	36048.7	40410.8	54728.4	54002.6	54832.4
561.394	16118.9	16247.7	19956.3	24344	20985.6	27581.3	27292.5	31153.7	32960.4	37215	36581	40798.7	55812.4	54421.2	55991.4
562.189	16355.9	16398.7	20106.4	24403.5	21290.7	27386.7	27542.9	31482.4	33164.7	36929.3	37194.3	41304.9	55636.3	55030.5	55974.3
562.985	16480.7	16432.6	19971.5	24692.4	21295.9	27524	28099.1	31474.5	33266.9	37514.4	37062.3	41583.7	56251.2	55611.4	56437.3
563.78	16869	16511.3	20265.5	24772.4	21452.3	28098.9	27990.1	31446.3	33515.9	37365	37016.7	41412.5	56625.1	56154.2	56519
564.575	16559	16227.6	19836.1	24564.6	21473.9	27717	27645	31355.2	33023.1	37182.8	37154	41399.7	55763.8	54943.4	56317
565.37	16302.5	16182.2	19862	24306.7	21310.6	27508.2	27538.7	30886.8	32280.2	36551.7	37027.9	40977.5	55754.1	55099.6	55518.4
566.165	16329.4	15904.3	19573.3	24147.7	21112.2	26913.2	27051.1	30755.4	32326.5	36130.9	35916.7	39877.3	55317.4	53841.4	55094
566.96	15922.2	15918.1	19121.8	23679.4	20675.4	26536.6	26518.5	30137.3	31912.2	35816.2	35618.8	39738.2	54198.9	52904.5	54278.8
567.755	15399	15326.4	18726.1	23086.2	20045.4	26156.3	25953.9	29239.2	31525.2	35014.6	34951.9	38747.7	52853.9	51687.1	52654.6
568.55	15495.8	15349.7	18403.7	22743.6	19944.6	25681.3	25581	29018.3	30548.5	34349.2	34356.1	37742.3	52346.5	51080.6	51778.2
569.345	15129.2	14857.4	17909	22138.4	18924.5	24799.1	24504.8	27926.1	29316.5	33375.5	33061.5	37132.3	50785.9	49496.9	50624.7
570.14	14541.6	14397.3	17491.8	21556.4	18625.8	24054.2	23914.5	27080.3	28384	32499.4	31858.1	35779	49218.3	48194.1	49365.9
570.935	14358.6	14124.2	17372.7	21283.7	18469.9	23862.2	23627	26520.8	28458.8	31653.5	31556.5	34970	47825.7	46957.6	48214.1
571.729	13791.5	13683.1	16717.3	20411.2	17742.2	22899	22725.2	26227.2	27355.8	30746.8	30714.7	34205.9	46885.5	45620	46330.5
572.524	13517	13495.6	16162.6	19663.3	17125.3	21959.5	22023.4	24909.9	26396.5	29755.1	29631.6	32819.4	45190.9	44206.1	45064.4
573.319	13235	13065.6	15811.7	19262.8	16730	21583.9	21459.4	24528.3	25760.4	29390.7	29100.4	31987.4	44273.3	42917.4	43927.5
574.114	13024.5	12556.4	15426.6	18910.8	16413.4	21246.2	20520.9	23842.2	25504	28373.7	28258.6	30930	43075.3	41806.3	42720.5
574.909	12537.9	12357.8	14830.2	18201.9	15873.8	20151.5	20356.9	22832.1	24205.7	26932.6	27300.7	30437.2	41606.6	40548.6	41716.6
575.703	12196.2	12071.5	14350.8	17718.2	15353	19838	19782.4	22065.4	23167.4	26629.5	26395.8	29263.7	40352.4	39216.9	40292.2
576.498	11675.7	11654.2	13936.7	17340.3	14976.5	19118.9	19168.6	21465	22968.4	25975.2	25823.8	28385.6	39432.1	38335	38996.3
577.293	11444	11419.7	13520	16579.3	14591.2	18658.6	18368.9	21022.3	22082.8	25307.8	24937.4	27500.6	37636.4	36874.3	37819.7
578.087	11043	10965.4	13165.4	16238.3	14055.7	17730.2	17908	19943.6	21533.6	24046.8	23809.8	26614.5	37103.6	35603	36045.9
578.882	10795.5	10766.8	12884.1	15793.1	13708.7	17418.2	17632	19600.3	20925.5	23343.4	23264.3	25684.5	35401.5	34588.2	35391.9
579.677	10349.6	10362.7	12336.2	15155.2	13212	16842.2	16718.7	19076.9	20080	22565	22548.2	25026.3	34227.8	33350.2	33405.1
580.471	10196.7	10014.1	12107	14729.5	12707.5	16357.2	16293.4	18560.3	19528.2	21956.2	21742.4	24216.7	33103.2	32753.5	33118.6
581.266	9800.52	9826.04	11583.9	14285.3	12238.7	15748.6	15739.3	17754.3	19099.1	21242.8	20902.7	23551.6	32083	31320.5	32184.3
582.06	9357.26	9425.12	11238.8	13924.8	12108.5	15370.9	15676.5	17511.5	18419.9	20673.5	20896.8	22898.3	31562.1	30580.6	31067.3
582.855	9286.38	9250.8	11051.3	13413.8	11629.2	14840.1	14963.2	16954.1	17793.3	19901	20085.2	22296.8	30366.3	29802.7	30331
583.649	9040.41	8921.19	10649.8	13197.5	11371.4	14498.7	14661	16118.8	17369	19329.1	19421.5	21560.5	30107.4	28731.2	29690.3
584.444	8828.3	8768.01	10351.7	12638	10882.6	14132.1	14123.1	16026.2	16955.7	19025.4	18992.1	21002.4	28896.4	27957	28824.4
585.238	8716.16	8649.68	10428.6	12608	10866.9	13982.1	14024.7	15901.1	16654	18605.6	18629.5	20582.4	28167.5	27525.8	28337
586.032	8438.46	8489.63	9846.95	12635.9	10737.7	13475	13531.8	15432.7	16113.2	18162.6	18221.8	20258.6	27516.9	26728.8	27418.7
586.827	8378.69	8218.12	9753.7	12251.8	10418.5	13292	13540.7	14848.6	15850.5	18029.5	17751.1	19787.2	26851.1	26366.2	26829.8
587.621	8190.91	7938.69	9848	12124.9	10480	12812.7	13199.3	14998.8	15713.6	17807.7	17364.6	19482.8	26932.7	25890.9	26488.2
588.415	8003.66	8015.81	9768.45	11593.9	10092	12822.2	12814.9	14416.3	15248.7	17251.2	17280.9	19100.7	26097.9	25357.4	26062.7
589.21	7748.17	7751.7	9375.97	11562.3	9967.03	12608.1	12638.9	14120.6	15231.9	16673.5	16764.5	18325.4	25492.6	24924	25141.6
590.004	7710.08	7553.62	9224.24	11141.8	9633.13	12560.8	12421.5	13766.2	15000.2	16698.3	16625.6	18463.4	25319.7	24442.2	24771.2
590.798	7745	7605.38	9147.32	11175.5	9687.73	12522.4	12446.7	14075	14584.3	16492.3	16530.2	18251.5	24916.1	24363.8	24753
591.592	7659.83	7602.21	9205.8	11083.4	9593.24	12233.1	12216.8	13737.5	14449	16438	16197.3	18061.5	24791.8	24554.9	24685.1
592.386	7466.24	7443.75	8891.81	10977.1	9361.19	12163.6	12245.1	13583.6	14496.9	16019.7	16350	18000	24665.9	23788.9	24523.4
593.18	7600.06	7532.49	9041.43	11102.9	9309.21	12342.5	12137.2	13768.9	14425.3	16339.7	16266.2	17781.2	24460.5	23854.2	24275.1
593.975	7546.64	7449.56	9097.27	10994.5	9594.81	12091.5	12097.4	13544.3	14293.6	16305.9	16144.3	18022.5	24438.9	23870	24366.2
594.769	7504.85	7268.38	8997.7	10924	9520.26	12124.7	11984.8	13767.8	14429.5	16387.3	15783.3	17661.3	24495.1	23902.7	24095.2
595.563	7474.17	7306.94	8854.93	11040.3	9514.49	12046.3	12041.3	13695.1	14449	16201.4	15919	17825	24289.2	23833	24424.7
596.357	7535	7481.78	8907.62	10797.6	9607.41	11982.7	12058.6	13504.6	14192	16139.1	16256.7	17828.2	24163.9	23612.5	24368.9
597.151	7459.89	7328.07	8962.93	10975.5	9418.41	11916.4	11999.4	13628.6	14590.1	16218.3	16098.2	17368.1	24298.4	23806.3	24412.5
597.945	7369.44	7329.12	8798.04	10771.9	9477.74	12150.5	12003.1	13588.8	14318.4	16228.3	16119.9	17604	24310.3	24014.8	24541.7
598.739	7521.25	7293.2	8996.12	11030.8	9650.46	12268.8	12123.6	13759.4	14358.4	16050.4	16186.7	17904.8	24415.7	23492.7	24183.5
599.533	7406.46	7371.38	9122.56	10902.9	9534.96	12279.3	12115.2	13664.2	14360.5	16162.3	16253	17988.2	24565.9	23768.7	24410.3
600.326	7343.52	7225.59	9047.23	10919.7	9413.16	12094.2	11995.2	13812.8	14447.4	16255.3	16139.5	18210.3	24485.9	23712.1	24091.9
601.12	7421.8	7436.35	8725.33	11075	9568.56	12272	12097.9	13954.1	14543.7	16542	16426.3	18085.1	24693.4	24215.7	24172.4
601.914	7357.8	7456.42	9141.53	10897.1	9536.54	12352.5	12637.3	13986.6	14312.1	16402.6	16360.1	18330.2	24559.4	23784.5	24455.6
602.708	7364.68	7650.28	8987.69	10884	9578.54	12132.1	12177.5	13789.8	14626.9	16416.8	16390.3	17929.4	24336.2	23895.6	24503.6
603.502	7666.71	7530.38	9043.54	10956.6	9692.98	12247.8	12514.8	13761.5	14576.9	16282.2	16279.5	17858.7	24699.9	23959.3	24553.8
604.296	7404.35	7415.75	9014.56	10831.3	9610.04	12298.3	12150.8	13722.3	14495.8	16195.1	16135.3	18092.6	24602.6	24030.1	24428.5
605.089	7749.23	7456.95	9133.63	10923.4	9385.34	12277.8	12132.5	13873	14565.3	16407.3	16315.5	17986.1	24454	23968	24664.2
605.883	7302.79	7628.63	9117.29	10943.4	9500.84	12070	12129.8	13894	14639.6	16499.2	16141.1	17575.1	24597.2	23591.2	24553.2
606.677	7652.43	7408.36	8942.91	11063.4	9344.39	12324.1	12196.4	13859.4	14624.8	16395.7	16250.8	17959.3	24222.8	23606.5	24451.7
607.47	7463.06	7356.06	8887.6	10729.2	9525.51	12311.4	12046.6	13707.1	14356.8	16162.8	16258.3	17999.5	24177.9	23874.9	24178.5
608.264	7486.86	7347.08	8843.87	10769.8	9326.01	11957.4	11958.6	13680.4	14193.6	16303.3	15971.5	17723.4	24034.7	23387.1	23616.7
609.058	7319.71	7315.92	8745.35	10558.7	9325.49	11872.7	11702.5	13214.1	14055.7	15915.7	15723.4	17218.8	23541.3	23111.6	23435.1
609.851	7312.84	7264.15	8696.88	10332.9	9217.86	11573.4	11674.7	13328.2	13855.6	15585.1	15115.3	16845.3	23196.6	22525.3	23329.7
610.645	7104.96	7049.69	8526.72	10094.5	8905.49	11739.6	11570	12984.3	13596.5	15257.7	15210.8	16790.7	22914.5	22616.7	22872.7
611.438	7163.14	7084.55	8584.67	10371.9	9176.91	11633.4	11491.9	12714.8	13632.9	15299.5	15215	16682.6	23004.2	22061.4	22677.4
612.232	6974.83	7017.47	8233.8	10219.3	8824.12	11139.9	11203.9	12775.5	13440.2	15128.4	14736.3	16423.1	22093.1	21735.3	22285
613.025	6914.53	6742.26	8212.2	9919.29	8722.79	11057.4	10934.2	12421.2	13030	14679.5	14681.2	16129.3	22179.1	21555.1	21772.2
613.819	6763.78	6711.63	8256.46	9678.78	8387.32	10970.6	10808.5	12143.3	12861.5	14302.5	14151	16060.3	21729.5	21107	21605
614.612	6732.04	6689.97	8185.86	9708.25	8428.27	11012.1	10732.6	11825.6	12423.5	14302	14081.1	15257.7	21089.7	20588.2	21024.4
615.405	6661.69	6346.62	7748.59	9300.39	8303.85	10657.6	10474.9	11548.2	12438.2	13675.7	13588.6	15275.3	20573.6	20111.3	20607.7
616.199	6486.61	6494	7656.4	9154.08	8047.65	10121.5	10168	11228.9	12150.7	13923.9	13384.5	14724.7	20341.3	19816.7	20201.6
616.992	6318.93	6349.79	7607.4	9231.45	7919.03	10233.1	10126.1	11480.2	11960.7	13372	13315	14563.6	19808.5	19412.7	19916.8
617.785	6051.27	6220.38	7336.09	9003.04	7892.25	9775.4	9696.12	11010.2	11450	12897.8	13083.4	14212.6	19434	18691.9	19085.6
618.579	6320.51	6216.15	7290.25	8850.42	7667.03	9758.04	9646.37	10436	11358.4	12863.5	12454.1	13805.4	18909.8	18257.5	18707.6
619.372	6025.88	6142.73	7281.82	8552.55	7318.43	9288.28	9505.49	10470.1	10983.5	12440.5	12280.8	13592.4	18242.5	18236.2	18286.5
620.165	6064.5	6066.14	7170.66	8384.66	7348.88	9158.35	9075.51	10091.7	11085.1	12329.7	11911.8	13168.1	18105.2	17514.3	17592.7
620.958	5746.59	5967.36	7044.22	8147.84	7161.46	9155.72	9075.51	9957.67	10602.8	11861.8	11874.7	13122.6	17778.3	17107.6	17321.2
621.751	5780.98	5849.56	6811.89	8039.95	7075.88	9078.92	8880.69	9797	10263.2	11589.3	11444.2	12511.6	17190.9	16607.8	17178.8
622.544	5930.14	5680	6766.59	7879.44	6815.49	8773.82	8521.42	9485.07	9984.69	11393.4	11131.5	12435	16598.1	16128.2	16512.1
623.338	5590.55	5825.79	6772.38	7763.13	6732.54	8889.54	8467.48	9312.88	10002.1	11312.1	10922.1	11974.9	16170.7	15787.9	16105.4
624.131	5631.28	5819.98	6528.99	7594.19	6681.61	8493.44	8317.17	8958.56	9852.54	10997.4	10766.2	11845.9	15769.7	15184.2	15608.1
624.924	5615.41	5763.99	6620.65	7544.72	6564.54	8454.51	8146.96	8767.52	9724.6	10577.6	10492.1	11711.6	15381.2	14897.2	15233.4
625.717	5647.15	5876.5	6546.9	7338.42	6517.29	8418.74	8054.26	8696.87	9385	10337.3	10320.4	10995.6	15237.4	14470.4	14749.4
626.51	5437.15	5695.85	6454.18	7445.78	6487.89	8367.19	7716.46	8536.19	9168.08	10339.9	10012.4	11006.9	14504.2	14191.1	14531.4
627.303	5532.37	5684.23	6629.61	7356.84	6355.59	8269.87	7857.87	8428.38	8882.71	9990.88	9819.96	10615.2	14323.7	13760.5	13977.3
628.096	5528.13	5566.96	6540.58	7226.33	6326.19	8193.07	7837.44	8197.57	8863.76	9853.59	9661.98	10584.7	13842.7	13350.5	13647.8
628.888	5677.83	5833.72	6581.67	7234.22	6439.06	8336.68	7948.47	8145.24	8923.78	9765.4	9508.24	10292	13567.1	13031.5	13346.5
629.681	5664.61	5823.68	6665.96	7222.12	6562.96	8148.35	7917.05	7885.12	8722.66	9638.14	9249.02	9878.36	13247.2	12512.1	13207.9
630.474	5756.12	6207.17	6825.06	7401.58	6515.19	8311.95	7657.81	8020.67	8512.58	9649.23	9216.15	9896.02	12823.1	12733.1	12991.6
631.267	5897.35	6237.81	6883.54	7531.57	6479.49	8590.23	7737.41	8004.97	8754.77	9531.47	8996.68	9848.93	12824.7	12336.8	12498.8
632.06	6129.03	6471.81	7102.7	7692.61	6642.24	8326.16	7870.96	7696.71	8693.7	9649.76	8941.55	9663.26	12519.4	11899.1	12072.7
632.853	6248.05	6824.14	7199.11	7844.18	6679.51	8639.15	7998.23	7953.16	8563.12	9497.15	9111.71	9345.94	12352.9	11288.8	11831
633.645	6451.69	7140.55	7541.02	7912.59	6695.26	8959.51	8032.79	7825.98	8581.55	9691.47	8911.86	9411.23	12150.8	11178.8	11684.7
634.438	6516.23	7199.18	8069.96	8244.67	7121.56	9163.09	8065.26	7612.97	8834.8	9675.63	8921.93	9009.37	11853.6	11030.2	11628.4
635.231	7176.9	7859.99	8462.97	8437.29	7446.01	9628.63	8597.36	7844.82	8980.12	9709.96	8936.77	9441.73	11900.6	10993.7	11349.2
636.023	7202.81	8197.52	8668.96	8756.22	7493.78	9903.22	8747.14	7778.35	8866.92	9911.15	8954.27	8963.89	11614.8	10538.5	11052.8
636.816	7582.61	8733.14	9091.48	9045.14	7810.35	10173.6	8714.67	7822.31	9109.11	10050	8907.62	9325.08	11233.8	10426.9	10757.5
637.609	8157.58	9283.55	9495.56	9592.47	8183.1	10813.3	9144.64	7935.36	9352.89	10226.4	9242.65	9115.85	11152.8	10357.2	10827.6
638.401	8416.77	9968.66	9935.46	10107.7	8489.17	11315.1	9354.66	8165.65	9537.16	10595.5	9237.88	9128.7	11473.7	10350.2	10324.8
639.194	9134.04	10618.4	10774.2	10572.4	8882.39	11794.3	10005.6	8641.92	9951.52	11028	9663.04	9335.24	11285.1	10279.9	10624.5
639.986	9822.74	11418.1	11311.5	11119.7	9523.41	12501.3	10393.7	8696.87	10153.2	11214.4	9746.8	9510.22	11253.8	9934.22	10527.4
640.779	10311	12236.9	12204.5	11744.9	9890.91	13371.9	10968.2	8859.64	10739.7	11969	10367	9826.99	11450.5	10039.8	10516.9
641.571	11121.9	13184	13115.4	12261.8	10669.5	13979	11598.8	9489.78	11223.6	12417.3	10474.7	9939.36	11395.9	9954.36	10520.8
642.364	11919.5	14353.5	13850.8	13027	11112	14871.1	11903.6	9655.69	11433.1	12348.7	10876.5	10243.3	11400.2	10020.2	10356.3
643.156	12732	15536.2	15083.1	14011.6	11818.7	15880.1	12694.9	9863.99	11955.4	13536.3	11298.5	10348.2	11561.3	9872.7	10648.8
643.949	13365.7	16425.7	15873.3	15019.5	12404.1	17085.2	13703.1	10535	12559.3	13953.4	11858.8	10750.6	11689.3	9659.28	10353
644.741	14720.9	17478.4	16936.5	15541.5	13499.2	18147.8	14105.3	11002.8	13391.7	14432.4	12153	10924.5	11749.3	9773.07	10569.9
645.533	15437.1	18706.6	17872.1	16824.6	14532.4	19399.8	15079.9	11381.2	13644.5	15228.2	12558	11269.6	11897.4	9847.11	10707.3
646.325	16743.1	20255.8	19371.5	18072.9	15478.4	20450.8	16098.1	11999.9	14490	15945.3	13408.9	11586.4	12191.9	9985.39	10870.7
647.118	17704.7	22040.2	21085.3	19209.2	16476.4	21472.9	16880	12515.9	15291.4	16826.1	13910.9	12160	12419.9	10150.9	10750.9
647.91	18915	22872.1	21850.7	20033.8	17519.1	22843.8	17815.3	13169.1	15906.9	17378.4	14362.6	12508.3	12645.3	10080.1	11082.6
648.702	20519.3	24907.9	23494.4	21748.4	18664.6	23934.8	19207.9	13869.9	16819.8	18537	15130.2	13112.5	12846.3	10453.1	11178.6
649.494	21761.8	26346.8	24757.3	22858.9	19586	25487.7	19999.2	14613.6	17203.1	19272.1	15798.1	13581.7	13175.9	10533.6	11562.7
650.287	23010.7	27964.8	25791.9	24040.4	20647	26789.6	20987	15414.9	18492.5	20584.3	16828.7	13915.6	13749.3	10545.6	11749.8
651.079	24463.8	29491.3	27313.9	25383.4	21811.4	28104.2	22035.4	16201.5	18923.7	21280.3	17495	14566.9	14040	10899.5	12032.4
651.871	25638	30826.7	28426.1	26307.6	22933.9	29235.7	22944.1	17023.2	19677.2	21943.5	18214.4	14642.3	13958.9	11230	12083.7
652.663	27290	32768.4	30228.9	27850.6	24286.3	30742.8	24230.9	17666.9	20623.3	23051.9	19021.3	15608.7	14480.9	11342.7	12545.1
653.455	28695.4	34465.1	31301.5	29129	25121.5	31684.4	24599.6	18251.5	21309.4	23466.4	19612.9	16064	14918.6	11373.1	12746.6
654.247	29857.5	36188.7	32630.2	30548.3	26334.8	32985.3	25908.3	19617	22476.1	24646.6	20410.7	16421	14970	11627.4	12933.7
655.039	31196.9	37369.3	33561.1	31386.7	27203.7	34424.6	27006.1	20236.7	23091.6	25465.7	21338.4	17020.3	15283.9	11942.1	13210.2
655.831	32209.3	38538.8	35089.4	33100.3	28797	35413.5	27865.5	20966.8	23736.6	26077.7	21799.6	17344.5	15578.4	12113.6	13475.1
656.623	34110.4	40652.2	36623.5	34219.7	29486.3	36356.2	28935.4	21759.7	24659	26905.2	22800	17805.2	16336.6	12207.8	13807.3
657.415	34935.5	41815.9	37170.4	35223.3	30528.5	37154.2	29437.2	22262.1	25390.3	28109.1	23484.9	18248.8	16299.3	12621	13935.3
658.207	36150.5	42881.8	38019.1	35907.4	31153.2	38055.3	30496.1	23033.6	25935.2	28443.4	24220.2	18455.4	16806.7	12752.7	14118.6
658.998	36667.9	44088.3	38859.4	36833.7	32012.6	38741.8	31117.2	23684.1	26140.1	28884.3	24620.4	19200.2	16800.2	12870.3	14471.8
659.79	38109.8	44924.5	39798.2	37717.8	32725	39582.9	32094.5	23824.9	26474.9	29466.8	25210.9	19262.3	17253.6	12993.4	14568.9
660.582	38427.7	45675.1	39907.3	38531.5	33485.8	39675	32436.5	24993.6	27510.6	29665.8	25462.8	19379.5	17134.1	13253.6	14263.2
661.374	39501.5	46258.8	40752.3	39175.1	33674.8	40396.7	32764.9	25446.3	27621.1	30193.4	25767.6	20136.1	17435.7	13387.5	14620.8
662.166	40890	46689.3	41024.1	39617.2	34749.9	40903.3	33367.7	26057.6	27844.4	30643.8	26256.9	19736.9	17723.7	13606.4	14927.1
662.957	40623.9	46933.3	41611.5	39775.6	34209.2	40975.9	33283.3	25924.7	27813.8	30590.5	26332.2	19543.8	17436.2	13347.3	14619.1
663.749	41562.3	47770.6	42036.2	40351.9	35069.7	40791.7	33963.1	26269.6	28015	30776.4	26467.9	19963.3	17296.3	13692.4	14903.9
664.541	41574.5	47687.1	41496.7	39750.8	35826.2	40588.7	33814.9	26091.1	27894.4	30944.8	26647.6	19782.9	17304.4	13362	14789.1
665.332	41946.3	47143.6	41783.8	40260.8	34975.7	40676	33688.2	26671.6	28182.4	30540.3	26711.7	19747.1	17277.9	13257.4	14956.3
666.124	42100.8	47684.5	42027.7	40257.1	35350	40358.3	33595.5	26748	27844.9	30655.4	26768.4	19849.3	17549.7	13491.5	14874.1
666.915	41982.3	46950.2	40898.2	39900.8	35017.2	39760.2	33602.8	26689.9	27675.4	30852.4	26473.2	19730.5	17172.5	13424	14865.8
667.707	41737.4	46332.7	40649	40024.5	34464.4	39368.8	33472.4	26524.5	27242.6	29907.7	26234.1	19577.5	17156.3	13347.8	14466.8
668.498	41330.1	46183.8	40197.5	39797.2	34521.6	39520.8	33147.2	26438.6	27171.5	29927.2	26242	19263.9	16988.2	13258.5	14160.5
669.29	41109	45715.8	39425.2	38950.9	33696.8	38114.2	32444.3	26375.8	26282.7	29145.7	25724.1	18876	16598.6	13332	13958.5
670.081	41302.1	44847.9	38824.1	38590.4	33431.7	38097.4	32741.3	26197.9	26408.6	29040.1	25399.7	18909.7	16001	13047.8	13942
670.873	40259	43834.2	38034.9	38184.6	32803.3	37335.7	31799.6	26036.2	25932.6	28830.5	24856.8	18244.6	16371.1	12975.4	13841
671.664	39791.9	43311.3	37207.3	37454.2	32182.7	36607.1	31360.8	25442.7	25558.3	27773.8	24733.3	17973.3	15711.3	12636.8	13486.1
672.456	39477.2	42034	36830.6	36439	31650.9	35313.6	30665.8	25132.3	25026.5	27199.3	24265.2	17599.8	15457.9	12520.3	13380.1
673.247	38634	41172.5	35448.7	35362.2	30797.3	34138.4	29595.3	24267.7	24171.4	26275.7	23620.1	16792.3	15077.5	12193.6	13003.2
674.038	37996.1	40327.3	35084.7	35549	30580.4	33920.1	29265.9	23718.7	24198.3	26224	22968	16795	14882.4	11997.6	12698.5
674.83	37028.1	39453.1	34076.3	34290.7	29282.1	33022.1	28554.2	23387.4	23243.7	25362.7	22580.5	16329.5	14515.5	11810.3	12370.7
675.621	36033.6	38546.7	32784.5	33676.5	28995	31843.3	27966	23065.5	22797.8	24730.1	21967.1	16000.9	14360.4	11569.7	12361.9
676.412	35003.8	37080.3	32332	32525	28125	30517.7	26873.6	22318.7	22245.5	24150.3	21408.9	15246.4	13784.9	11276.8	11854.7
677.203	34155.8	35590.2	31006	31254.1	26939.6	29918	26485.5	21651.9	21290.4	23199.8	20639.2	15046.3	13469.9	10986.6	11568.3
677.994	32855.7	34786.8	29882.8	30384.1	26290.2	28843.3	25469.5	21424.7	20396.9	22796.3	19726.8	14639.1	13063.5	10940.3	11115.2
678.786	32074.9	33351.1	28891.3	29286.9	25159.3	27853.8	24711.6	20522.5	19965.2	21778.2	19568.9	14086.3	12598.8	10548.9	10823.8
679.577	31051.9	32456.8	27938.2	28012.7	24625.4	26905.9	23855.9	19938.9	19542.4	21088	18807.1	13575.3	12317.3	10190.1	10530.2
680.368	29891.9	30955.6	26745.5	27053.9	23199	25851.2	23030	18957.1	18687.9	20364.6	18280.2	13122.6	11800.7	9921.7	10242.6
681.159	29367.7	30039.1	26066.9	26376	22955.4	25154.7	22458.1	18559.8	18254	19781.1	17681.6	12407.2	11622.3	9703.38	9899.89
681.95	28110.4	28906.1	24973.3	25314	22120.7	24233.1	21876.2	17937	17226.3	18975.3	17066.7	12256.3	10850.7	9498.13	9649.33
682.741	27156.1	27932.5	24205.1	24529.3	21235	23183.6	20496.8	17519.3	16826.7	18091.3	16220.6	12008.6	10793.4	9117.03	9309.36
683.532	26197.1	27012.9	23369.6	23718.8	20501.6	22367.7	20481.6	16889.2	16417.6	17747	15759.4	11645.2	10469.7	8759.88	9229.89
684.323	25069.4	25761	22116.8	22559.4	19723.5	21457.7	19301.6	15929.9	15696.8	16731.6	15459.9	10793.9	9768.32	8611.25	9003.06
685.114	24250.6	25122.4	21508.8	21819.5	18842.1	20625.5	18491.4	15785.4	15011.3	16463.8	14649.9	10722.7	9778.05	8368.44	8610.11
685.905	23141.4	24179	20925.1	21301.1	18440.5	20044.2	18133.7	14969.5	14708	15796.9	13990.4	10220.3	9493.27	8068.46	8292.22
686.695	22848.8	23068.1	20039	20718	17294.9	19285.7	17303.1	14400.1	14162	15214.4	13611.9	9796.49	9095.02	7624.2	8136.58
687.486	21983.5	22064.5	19347.2	19529.1	16703.8	18663.4	16767.4	14111.2	13810.8	14806.8	13160.8	9629.54	8823.21	7580.1	7655.88
688.277	20974.2	21313.9	18443.7	18970.2	16291.1	17866.9	16181.3	13603	13151.6	14319.9	12671.5	9496.84	8389.29	7496.8	7483.14
689.068	20163.9	20353.6	17840.5	18218.7	15655.9	17248.3	15638.2	13073.8	12870.5	13924.9	12320.5	8922.15	8307.69	7044.93	7387.11
689.859	19480.4	19776.2	17185.7	17506.1	15241.1	16672.3	14988.3	12601.7	12138.6	13210.5	11938.8	8642.83	7904.58	6752.02	7011.27
690.649	18923.5	19084.2	16566.6	17074.6	14486.7	16047.4	14606.5	12122.9	11771.1	12789.1	11391.2	8282.18	7664.11	6691.05	6764.57
691.44	18393.4	18378	16388.6	16542	14114.5	15981.6	14151.4	11670.7	11402.6	12604.2	10934.3	8083.12	7293.41	6430.27	6708.28
692.231	17650.8	18032.5	15743.7	16071	13673	15274.6	13873.3	11320	11108.8	12121.1	10794.3	7855.17	7317.73	6264.21	6500.22
693.021	17088	17019.9	15291.7	15166.8	13097.1	14711.8	13311.9	11151	10755.5	11677	10381.4	7618.66	7122.12	6064.95	6336.85
693.812	16292.4	16652.8	14551	14750.5	12891.8	14297.8	12768.8	10458.5	10500.7	11191.7	10130.1	7490.24	6986.48	5914.15	6034.42
694.602	16013.7	16115.1	14340.3	14479	12605.1	13963.2	12346.1	10236.1	10143.7	11089.8	9693.26	7245.7	6699.54	5741.56	6028.35
695.393	15403.2	15801.9	13789.2	14066.4	12300.6	13449.8	12178.5	9871.84	9858.86	10765.5	9590.94	7096.95	6483.4	5531.96	5888.16
696.183	14889.1	15177.5	13398.3	13281.7	11724.2	12862.2	11566.3	9440.06	9681.43	10433.9	8965.93	6800.5	6211.05	5486.77	5830.77
696.974	14630.4	14838.4	13175.5	13131.2	11436.5	12894.3	11131.1	9182.56	9182.3	10176.8	8978.65	6679.04	6264	5281.52	5494.66
697.764	14235.8	13984.8	12808.3	12729.6	11034.3	12455.6	11000.7	8964.84	9008.55	9549.43	8609.16	6413.63	6056.5	5013.11	5294.88
698.555	13809.5	14028.1	12278.3	12117.6	10696.8	12019.5	10578.1	8770.66	8854.28	9548.9	8537.59	6267.02	5662.03	5011.48	5191.67
699.345	13245.1	13793.5	11968.5	12236.5	10421.7	11833.3	10544	8454.55	8564.18	9151.8	8165.98	6116.65	5690.13	4851.96	5045.42
700.136	12826.2	13574.3	11837.3	12067.6	10270.5	11861.1	10276.4	8235.26	8440.45	9258.99	7887.14	6099.53	5660.95	4788.81	4938.35
700.926	12443.7	12982.2	11396.9	11844.9	10094.6	11248.3	10011.4	8006.54	8237.74	9032.45	7855.33	5731.39	5411.3	4611.32	4772.79
701.716	12324.2	12583.4	11029.7	11377.1	9775.41	10895.3	9796.67	7902.91	7891.3	8766.84	7657.59	5849.11	5535.04	4636.37	4714.28
702.507	11870.3	12420.7	11094	10901.3	9498.74	10635.5	9631.7	7848.48	7686.49	8443.14	7314.6	5566.58	5389.14	4478.48	4583.49
703.297	11721.2	12159.2	10656.7	10596.6	9396.89	10658.1	9000.1	7481.08	7564.34	8201.29	7374.51	5574.61	5308.08	4461.61	4493.53
704.087	11633.9	11992.3	10611.9	10555.6	9046.19	10243.6	9132.08	7352.33	7459.04	8216.6	7225.54	5433.34	4956.84	4167.07	4469.24
704.877	11157.8	11790	10424.9	10403.5	8808.89	10116.8	8961.34	7137.74	7285.29	7894.49	6991.23	5205.39	4959.54	4163.26	4480.28
705.667	11074.3	11673.2	10203.1	10160.9	8939.62	10159.9	9025.76	7196.89	7376.37	7892.9	6835.38	5352.01	4801.75	4110.45	4387.01
706.457	10780.7	11728.2	10213.1	10055.1	8759.02	10004.7	8709.43	7086.45	7118.39	7633.1	6877.26	5077.5	4713.13	3818.63	4323.54
707.248	10647.9	11282.9	10066.6	10038.8	8596.79	9865.35	8415.1	6916.36	7193.68	7659.5	6771.76	4961.92	4667.74	3920.99	4295.4
708.038	10522	11098.5	9967.6	9830.35	8522.77	9600.22	8287.84	6686.6	6935.16	7563.92	6843.86	5029.88	4688.28	3972.16	4089.54
708.828	10656.4	10819.6	9769.51	9533	8495.47	9701.75	8358.54	6651.01	6878.82	7453.56	6587.28	5110.68	4673.69	3818.63	4071.33
709.618	10056.5	10783.7	9864.34	9408.8	8233.5	9447.15	8111.87	6606.52	6670.85	7487.88	6641.88	4955.5	4544	3580.17	3951.57
710.408	10011.6	10903.1	9498.72	9254.6	8123.77	9427.68	8230.76	6587.68	6680.33	7416.07	6429.3	4959.25	4479.69	3749.49	3960.95
711.198	9934.88	10841.3	9488.18	9346.17	8096.47	9391.91	8023.36	6457.36	6664.01	7155.73	6275.04	4970.48	4510.49	3714.65	3911.28
711.988	9912.13	10719.3	9373.33	9327.75	8031.37	9295.12	7994.04	6555.23	6601.36	7279.3	6101.16	4758.05	4536.43	3724.45	3839.53
712.778	9821.15	10674.4	9386.5	9018.3	8038.2	9168.35	7908.15	6359.49	6551.34	6933.95	6170.6	4686.88	4497.52	3518.65	3969.23
713.567	9631.26	10402.3	9383.87	9071.46	7896.45	9164.66	7974.13	6261.1	6500.27	7021.61	6040.72	4717.92	4298.67	3660.2	3582.35
714.357	9621.74	10167.8	9168.92	8864.1	7866.53	9043.67	7918.62	6303.49	6233.33	6959.29	5997.25	4714.71	4151.69	3561.12	3832.91
715.147	9656.12	10194.2	9171.56	9025.67	7566.75	8849.04	7544.69	6293.02	6345.47	6984.11	5940	4600.73	4107.92	3403.23	3630.36
715.937	9428.67	10475.8	9074.09	8974.62	7698.53	8913.22	7493.88	6112.98	6408.65	6867.41	5852	4635.52	4146.28	3341.17	3548.68
716.727	9380.53	10241.2	8952.4	8657.8	7703.25	9086.81	7533.69	5937.13	6214.9	6918.11	5850.41	4512.98	4327.85	3414.67	3624.84
717.516	9286.38	10300.4	8984.01	8807.79	7584.6	8723.84	7277.59	6006.21	6140.13	6736.98	5740.15	4400.07	4134.39	3339.53	3689.97
718.306	9326.05	10200.6	9116.24	8960.94	7469.63	8920.06	7469.79	6058.03	6167.51	6758.1	5841.93	4465.89	3936.08	3334.09	3506.19
719.096	9166.83	10019.4	8760.63	8619.91	7560.45	8681.76	7360.34	5968.01	6051.15	6713.75	5691.38	4478.73	4140.34	3275.84	3454.86
719.885	9140.91	9893.13	8972.94	8620.96	7407.16	8653.35	7381.81	6039.19	6275.97	6528.4	5786.8	4295.2	3978.23	3227.93	3486.32
720.675	9183.23	9799.63	8678.97	8447.82	7427.63	8432.94	7268.16	5878.51	6001.14	6746.49	5811.18	4431.65	3794.5	3253.51	3359.38
721.465	8825.13	9932.74	8500.38	8374.14	7470.68	8308.27	7161.32	5842.92	6115.91	6589.12	5575.81	4351.92	4086.84	3163.68	3368.21
722.254	8848.93	9656.48	8483.52	8397.82	7234.43	8423.47	7052.91	5588.04	5874.25	6457.64	5689.79	4328.91	3943.1	3214.86	3324.61
723.044	8947.85	9592.57	8472.98	8387.3	7123.13	8277.23	6920.41	5744.53	5761.05	6155.59	5494.7	4267.37	3780.45	3097.26	3281.57
723.833	8574.4	9437.27	8506.7	8346.77	7251.23	8133.63	6951.84	5535.18	5822.12	6499.88	5495.23	4267.37	3633.47	3089.64	3313.58
724.623	8878.02	9476.36	8336.53	8154.68	7101.08	8209.9	6896.85	5554.02	5738.41	6339.88	5380.72	4156.61	3770.18	2962.79	3116
725.412	8507.22	9349.58	8347.6	8227.83	6979.28	7965.29	6947.65	5718.36	5752.62	6137.11	5430.56	4015.34	3682.64	3121.22	3261.15
726.201	8511.98	9197.45	8152.67	7959.43	6775.59	7981.6	6748.11	5472.9	5476.21	6070.04	5513.78	3893.88	3659.41	2957.34	3187.19
726.991	8512.51	9105.01	8128.44	7793.13	6795.54	7834.31	6771.15	5417.94	5517.28	6141.33	5337.78	3876.75	3605.91	3071.68	3234.65
727.78	8173.45	8941.79	7841.84	7792.6	6823.36	7755.4	6754.92	5361.94	5446.2	5986.61	5265.16	4046.91	3588.08	3128.3	3034.32
728.569	8236.4	8850.41	7837.63	7754.71	6746.19	7672.82	6417.64	5345.2	5287.72	5988.19	5154.89	3883.17	3519.45	2939.92	3172.29
729.359	8051.26	9084.41	7823.4	7623.67	6582.39	7567.61	6330.71	5235.81	5324.05	5757.96	5148.53	3898.69	3482.16	2855.54	3067.98
730.148	7976.15	8794.42	7827.09	7548.41	6586.06	7432.41	6484.16	5243.66	5199.79	5554.13	5088.1	3695.89	3339.51	2870.78	3150.77
730.937	7855.55	8543.51	7441.98	7329.48	6407.57	7123.63	6284.1	5103.4	5373.54	5652.35	5029.78	3767.59	3335.72	2838.11	2975.26
731.726	8061.84	8314.79	7378.23	7193.7	6403.37	7321.95	6391.46	5179.29	5026.04	5516.11	4768.97	3754.75	3200.63	2754.27	2886.41
732.516	7829.1	8409.87	7453.57	6969.5	6296.79	7015.79	6097.65	5048.97	5098.18	5769.05	4828.87	3625.79	3374.63	2657.36	2931.11
733.305	7676.23	8223.94	6974.68	7073.18	6104.64	7028.42	6033.23	5035.36	5004.98	5426.34	4883.47	3547.67	3403.81	2697.11	2769.96
734.094	7543.99	7797.13	7105.86	6790.04	6025.89	6992.65	5828.98	4867.88	4851.24	5339.21	4585.54	3556.23	3087.15	2657.36	2929.46
734.883	7526.01	8089.77	6812.42	7016.34	6073.14	6629.68	5901.78	4814.5	4931.27	5423.17	4775.86	3494.7	3107.69	2535.41	2799.76
735.672	7181.66	7903.3	6751.31	6656.89	5997.02	6603.9	5511.09	4638.64	4792.27	5085.74	4640.68	3345.41	3033.11	2519.08	2753.95
736.461	7102.84	7525.62	6707.05	6692.68	5845.82	6479.76	5645.68	4692.55	4686.45	5018.15	4333.74	3399.98	3139.57	2523.43	2746.23
737.25	7101.25	7534.07	6570.08	6516.38	5694.62	6513.42	5481.24	4639.17	4632.22	5022.37	4298.22	3340.05	3067.7	2623.06	2581.76
738.039	7154.68	7373.49	6514.76	6515.85	5621.65	6366.13	5465.52	4659.06	4497.43	5049.83	4302.99	3267.28	2986.1	2509.28	2498.98
738.828	6868.51	7254.64	6206.04	6369.54	5416.37	6022.63	5364.97	4411.5	4360.54	4768.9	4288.68	3200.39	2986.1	2532.14	2554.72
739.617	6707.71	7185.45	6097.51	6308.5	5487.77	5975.81	5029.79	4455.46	4334.21	4744.61	4250.51	3117.99	2829.93	2501.66	2532.09
740.406	6762.19	6889.64	5997.42	6014.31	5230	5992.12	5182.19	4197.97	4316.84	4794.78	4028.39	3023.81	2773.73	2362.83	2476.9
741.195	6349.08	6767.62	5853.59	5839.58	5259.93	5766.97	4982.66	4073.93	4133.61	4377.08	4055.42	2968.7	2728.88	2353.03	2500.08
741.983	6110.52	6727.47	5768.25	5824.85	5095.08	5551.82	4832.87	4100.62	4074.12	4412.99	3924.48	3040.94	2801.29	2290.96	2314.09
742.772	6322.63	6444.87	5737.69	5787.48	4939.68	5598.64	4714.51	4057.7	4026.21	4217.08	3910.17	2875.59	2680.25	2265.92	2392.46
743.561	6109.46	6196.61	5690.27	5437.51	4824.7	5379.28	4670	3946.75	4037.79	4329.56	3644.58	2829.04	2668.9	2252.31	2229.1
744.35	6090.95	6118.43	5355.74	5286.46	4723.91	5173.07	4574.16	3860.91	3868.25	4138.4	3423.52	2798.54	2659.18	2182.62	2237.38
745.138	5703.22	5995.88	5209.28	5267.52	4622.58	5201.48	4460.51	3830.56	3749.79	4120.98	3598.99	2676	2333.87	2091.16	2308.02
745.927	5748.18	6032.33	5118.14	5196.47	4607.36	5110.48	4353.67	3712.28	3658.7	3893.38	3559.23	2538.48	2526.78	1971.93	2266.63
746.716	5344.59	5651.48	5057.55	5003.85	4450.91	4917.42	4224.31	3554.22	3571.83	3989.49	3450.56	2592.53	2445.19	2010.58	2143.56

## Sheet: 1D
IRF_delay (ns)	IRF_counts (peak normalized)	Orig_delay (ns)	Orig_Data_counts (peak normalized)	Orig_Fit_counts (peak normalized)	Skip_delay (ns)	Skip_Data_counts (peak normalized)	Skip_Fit_counts (peak normalized)	Cap_delay (ns)	Cap_Data_counts (peak normalized)	Cap_Fit_counts (peak normalized)	Internal_delay (ns)	Internal_Data_counts (peak normalized)	Internal_Fit_counts (peak normalized)
0.06	0.00331702	0.017	0.0078185	0.00845778	0.0325	0.00442027	0.0043785	-0.008	0.00240652	0.00328349	-0.024	0.00422476	0.00472619
0.22	0.00329379	0.057	0.00787536	0.00861162	0.0725	0.00535532	0.00501096	0.032	0.00205	0.00296837	0.016	0.00450641	0.00498703
0.38	0.00334818	0.097	0.0078185	0.00848708	0.1125	0.00459028	0.00471379	0.072	0.00249565	0.00330976	0.056	0.00387269	0.00467724
0.54	0.00326272	0.137	0.00815967	0.00838833	0.1525	0.00382523	0.00455396	0.112	0.00303044	0.00307628	0.096	0.00415434	0.00464174
0.7	0.00328856	0.177	0.00688028	0.00796366	0.1925	0.00433526	0.00495188	0.152	0.00262935	0.00318416	0.136	0.00380228	0.00474367
0.86	0.00556295	0.217	0.00867142	0.00797694	0.2325	0.00399524	0.00449376	0.192	0.00254022	0.00312868	0.176	0.00366146	0.00469915
1.02	0.0999613	0.257	0.00719302	0.00776749	0.2725	0.00476029	0.00441943	0.232	0.00325326	0.00296849	0.216	0.00436558	0.00486111
1.18	0.49242	0.297	0.00719302	0.00835844	0.3125	0.00306018	0.00470693	0.272	0.00267392	0.00325908	0.256	0.00401352	0.00509531
1.34	1.003	0.337	0.00793222	0.00787286	0.3525	0.00476029	0.00483874	0.312	0.00271848	0.00312511	0.296	0.00492888	0.00437455
1.5	0.512631	0.377	0.00724988	0.00802814	0.3925	0.00433526	0.004342	0.352	0.00227283	0.00280774	0.336	0.00450641	0.00465075
1.66	0.2685	0.417	0.00790379	0.00756575	0.4325	0.00450527	0.00474506	0.392	0.00285218	0.00314983	0.376	0.00506971	0.00493171
1.82	0.139468	0.457	0.00690871	0.00853088	0.4725	0.00450527	0.00445923	0.432	0.00329783	0.00294261	0.416	0.00436558	0.00466978
1.98	0.0682526	0.497	0.00779007	0.00777343	0.5125	0.00467528	0.00529556	0.472	0.00311957	0.0029874	0.456	0.00471765	0.00482992
2.14	0.0374809	0.537	0.00815967	0.00804566	0.5525	0.00484529	0.00481534	0.512	0.00294131	0.00361573	0.496	0.00394311	0.00502764
2.3	0.025522	0.577	0.00813124	0.00778276	0.5925	0.00552533	0.00510326	0.552	0.00262935	0.0028935	0.536	0.00506971	0.00463631
2.46	0.017248	0.617	0.00852927	0.0085045	0.6325	0.0049303	0.00527523	0.592	0.00294131	0.00329981	0.576	0.00394311	0.00497444
2.62	0.00956418	0.657	0.00858613	0.00869362	0.6725	0.00399524	0.00540043	0.632	0.00294131	0.00321658	0.616	0.00415434	0.00545327
2.78	0.0078767	0.697	0.00895573	0.00921653	0.7125	0.00603536	0.00593967	0.672	0.00311957	0.00343637	0.656	0.00457682	0.00527014
2.94	0.00582813	0.737	0.00963807	0.00922202	0.7525	0.0049303	0.00659115	0.712	0.00360979	0.00479809	0.696	0.00598507	0.00507108
3.1	0.00470647	0.777	0.00932533	0.00990128	0.7925	0.00688541	0.00612809	0.752	0.00365435	0.00473858	0.736	0.00429517	0.00652047
3.26	0.00444856	0.817	0.00989395	0.01013	0.8325	0.00901054	0.00758197	0.792	0.00396631	0.00466491	0.776	0.00598507	0.00591478
3.42	0.00403961	0.857	0.010889	0.0109775	0.8725	0.00756545	0.00781829	0.832	0.00485761	0.00462318	0.816	0.00577383	0.0067754
3.58	0.00374652	0.897	0.0111449	0.0121496	0.9125	0.00875553	0.00904725	0.872	0.00516957	0.00577204	0.856	0.00633714	0.00703907
3.74	0.00383901	0.937	0.0144145	0.0137456	0.9525	0.0126658	0.0121054	0.912	0.00717501	0.00638017	0.896	0.0072525	0.00793967
3.9	0.00364313	0.977	0.0185369	0.0191754	0.9925	0.0177661	0.0198565	0.952	0.00989349	0.0101162	0.936	0.00992818	0.0100205
4.06	0.00352214	1.017	0.0284878	0.0288166	1.0325	0.033322	0.0325817	0.992	0.0150631	0.0165518	0.976	0.0104915	0.014555
4.22	0.00365089	1.057	0.0497541	0.0500666	1.0725	0.0604386	0.0646722	1.032	0.0295913	0.0317063	1.016	0.0245036	0.0240268
4.38	0.00355604	1.097	0.0860603	0.0931747	1.1125	0.107021	0.113457	1.072	0.0552164	0.0638769	1.056	0.0433742	0.0490777
4.54	0.00351137	1.137	0.14949	0.148666	1.1525	0.182166	0.180054	1.112	0.103079	0.106531	1.096	0.0794254	0.0894241
4.7	0.00346742	1.177	0.234754	0.240367	1.1925	0.280092	0.295419	1.152	0.172066	0.173834	1.136	0.139276	0.141259
4.86	0.00368489	1.217	0.348847	0.348511	1.2325	0.393404	0.389671	1.192	0.262044	0.277421	1.176	0.227714	0.240784
5.02	0.00381384	1.257	0.474085	0.459186	1.2725	0.535107	0.529122	1.232	0.375329	0.364707	1.216	0.327559	0.327714
5.18	0.00386368	1.297	0.614761	0.620894	1.3125	0.672645	0.695173	1.272	0.506752	0.509911	1.256	0.457682	0.433408
5.34	0.00361493	1.337	0.734086	0.740526	1.3525	0.789527	0.766451	1.312	0.641963	0.656369	1.296	0.5733	0.592857
5.5	0.00355877	1.377	0.844654	0.82006	1.3925	0.873512	0.868571	1.352	0.744463	0.723201	1.336	0.692015	0.689506
5.66	0.00345473	1.417	0.914764	0.919891	1.4325	0.951632	0.970347	1.392	0.840991	0.839301	1.376	0.809393	0.769316
5.82	0.00346724	1.457	0.970432	0.988651	1.4725	0.981129	0.987933	1.432	0.921253	0.949084	1.416	0.873046	0.889978
5.98	0.00344736	1.497	1	0.995365	1.5125	1	0.978062	1.472	0.982842	0.975072	1.456	0.931207	0.96655
6.14	0.00350172	1.537	0.992182	1	1.5525	0.980619	1	1.512	0.992825	0.979703	1.496	0.96416	0.969056
6.3	0.00342561	1.577	0.994627	0.992285	1.5925	0.976114	0.970147	1.552	1	1	1.536	0.990776	0.998099
6.46	0.00341494	1.617	0.978421	0.973795	1.6325	0.979174	0.9559	1.592	0.985695	0.970804	1.576	1	1
6.62	0.00341059	1.657	0.963552	0.960506	1.6725	0.944067	0.946304	1.632	0.96056	0.96314	1.616	0.987959	0.983555
6.78	0.00332613	1.697	0.930629	0.948396	1.7125	0.928766	0.917821	1.672	0.939124	0.950523	1.656	0.973807	0.989342
6.94	0.00339816	1.737	0.913655	0.917441	1.7525	0.910065	0.892099	1.712	0.904051	0.920495	1.696	0.965075	0.979893
7.1	0.00340861	1.777	0.890029	0.89519	1.7925	0.881078	0.872491	1.752	0.885334	0.88802	1.736	0.939445	0.952227
7.26	0.00336455	1.817	0.874591	0.874862	1.8325	0.841721	0.838086	1.792	0.851152	0.86265	1.776	0.930573	0.936902
7.42	0.00333552	1.857	0.851079	0.847809	1.8725	0.825995	0.816434	1.832	0.824413	0.825567	1.816	0.887903	0.912913
7.58	0.00338679	1.897	0.826884	0.827596	1.9125	0.794713	0.797766	1.872	0.791212	0.796722	1.856	0.880439	0.890572
7.74	0.00337062	1.937	0.805305	0.807867	1.9525	0.764876	0.773873	1.912	0.764428	0.773345	1.896	0.86002	0.87085
7.9	0.00338936	1.977	0.780059	0.784489	1.9925	0.740734	0.746794	1.952	0.743126	0.741916	1.936	0.840797	0.85088
8.06	0.00331819	2.017	0.761294	0.761714	2.0325	0.729769	0.725891	1.992	0.713802	0.711955	1.976	0.813477	0.823527
8.22	0.00334578	2.057	0.738692	0.742755	2.0725	0.716338	0.702883	2.032	0.673025	0.687252	2.016	0.774468	0.805295
8.38	0.0033988	2.097	0.72223	0.720879	2.1125	0.690156	0.679656	2.072	0.653639	0.658334	2.056	0.775032	0.781984
8.54	0.00332511	2.137	0.690956	0.697639	2.1525	0.66678	0.657776	2.112	0.625785	0.631198	2.096	0.743909	0.757688
8.7	0.00341387	2.177	0.678532	0.680664	2.1925	0.633288	0.636361	2.152	0.609742	0.606494	2.136	0.720884	0.737048
8.86	0.00334784	2.217	0.657294	0.658509	2.2325	0.607106	0.615948	2.192	0.570525	0.580811	2.176	0.693212	0.718377
9.02	0.0033219	2.257	0.638984	0.639304	2.2725	0.612122	0.596904	2.232	0.551941	0.555931	2.216	0.689692	0.694419
9.18	0.00336601	2.297	0.617377	0.622364	2.3125	0.575995	0.577651	2.272	0.525959	0.533326	2.256	0.65188	0.674846
9.34	0.00335483	2.337	0.604611	0.604416	2.3525	0.566899	0.557772	2.312	0.505994	0.512889	2.296	0.642938	0.655876
9.5	0.00337159	2.377	0.584397	0.584924	2.3925	0.551598	0.538291	2.352	0.484157	0.490309	2.336	0.61597	0.636192
9.66	0.00333488	2.417	0.563159	0.569057	2.4325	0.525927	0.523611	2.392	0.469139	0.471011	2.376	0.612238	0.616135
9.82	0.00333279	2.457	0.542945	0.55217	2.4725	0.494645	0.505696	2.432	0.4469	0.45087	2.416	0.595902	0.598683
9.98	0.00334459	2.497	0.532681	0.535648	2.5125	0.493625	0.48832	2.472	0.440394	0.432826	2.456	0.576186	0.581362
10.14	0.00332284	2.537	0.52293	0.521711	2.5525	0.472203	0.473275	2.512	0.412095	0.416013	2.496	0.555767	0.56358
10.3	0.00334575	2.577	0.507293	0.506187	2.5925	0.466933	0.456558	2.552	0.393556	0.399416	2.536	0.54774	0.547241
10.46	0.00336176	2.617	0.495579	0.491321	2.6325	0.440411	0.441453	2.592	0.385356	0.382993	2.576	0.526334	0.529166
10.62	0.0033342	2.657	0.473232	0.476988	2.6725	0.427576	0.427922	2.632	0.362137	0.367212	2.616	0.505985	0.515079
10.78	0.00331366	2.697	0.464447	0.464254	2.7125	0.41134	0.413692	2.672	0.357859	0.353959	2.656	0.488593	0.501161
10.94	0.00333856	2.737	0.448895	0.451746	2.7525	0.400374	0.399845	2.712	0.338339	0.338904	2.696	0.480284	0.485305
11.1	0.00334159	2.777	0.431012	0.438217	2.7925	0.384563	0.387296	2.752	0.319756	0.326085	2.736	0.465709	0.472427
11.26	0.00331982	2.817	0.42743	0.426674	2.8325	0.376488	0.375732	2.792	0.312403	0.314022	2.776	0.453457	0.458617
11.42	0.003333	2.857	0.415176	0.413997	2.8725	0.363652	0.362578	2.832	0.304693	0.301489	2.816	0.446979	0.445617
11.58	0.00329749	2.897	0.405567	0.402849	2.9125	0.346056	0.350854	2.872	0.289763	0.2896	2.856	0.424377	0.432003
11.74	0.00331247	2.937	0.391465	0.392325	2.9525	0.338405	0.339292	2.912	0.280761	0.278952	2.896	0.415716	0.420248
11.9	0.00332732	2.977	0.383135	0.380678	2.9925	0.33832	0.330003	2.952	0.267213	0.268436	2.936	0.401282	0.408748
12.06	0.00331337	3.017	0.364911	0.371245	3.0325	0.316559	0.319465	2.992	0.257899	0.258663	2.976	0.394874	0.396893
12.22	0.00331168	3.057	0.357007	0.36089	3.0725	0.309589	0.309703	3.032	0.249788	0.248402	3.016	0.384312	0.387069
12.38	0.00329967	3.097	0.342194	0.351445	3.1125	0.291823	0.298943	3.072	0.239583	0.239025	3.056	0.377552	0.375448
12.54	0.0032565	3.137	0.33665	0.342423	3.1525	0.285617	0.290671	3.112	0.229377	0.231011	3.096	0.359949	0.365299
12.7	0.00332704	3.177	0.334148	0.332859	3.1925	0.281112	0.280314	3.152	0.221311	0.222522	3.136	0.351359	0.354963
12.86	0.0032957	3.217	0.325335	0.325092	3.2325	0.268276	0.271921	3.192	0.211507	0.215329	3.176	0.359104	0.345928
13.02	0.00329096	3.257	0.31564	0.316862	3.2725	0.263346	0.262601	3.232	0.206293	0.207632	3.216	0.334319	0.335891
13.18	0.00332582	3.297	0.308703	0.308267	3.3125	0.260031	0.255416	3.272	0.205045	0.200501	3.256	0.326926	0.327001
13.34	0.00330088	3.337	0.29969	0.299663	3.3525	0.249235	0.246916	3.312	0.189759	0.192944	3.296	0.315519	0.31859
13.5	0.00326683	3.377	0.294743	0.29219	3.3925	0.233424	0.239817	3.352	0.189492	0.186846	3.336	0.311294	0.309737
13.66	0.00330106	3.417	0.2832	0.284568	3.4325	0.231469	0.233153	3.392	0.181425	0.179899	3.376	0.303197	0.302155
13.82	0.00333425	3.457	0.281295	0.276971	3.4725	0.229259	0.225867	3.432	0.172156	0.173262	3.416	0.294888	0.293664
13.98	0.0032732	3.497	0.272567	0.270068	3.5125	0.222118	0.218525	3.472	0.173626	0.168575	3.456	0.286086	0.286497
14.14	0.00331213	3.537	0.259062	0.263859	3.5525	0.215148	0.211557	3.512	0.165159	0.162775	3.496	0.272145	0.278639
14.3	0.0033189	3.577	0.261792	0.257249	3.5925	0.208007	0.206153	3.552	0.158162	0.157626	3.536	0.275947	0.271574
14.46	0.00324598	3.617	0.250277	0.250315	3.6325	0.202992	0.199406	3.592	0.151255	0.151785	3.576	0.25602	0.264239
14.62	0.00332154	3.657	0.245501	0.243774	3.6725	0.194917	0.19383	3.632	0.141985	0.14653	3.616	0.251373	0.258137
14.78	0.0032647	3.697	0.243681	0.238764	3.7125	0.191006	0.189072	3.672	0.14252	0.141946	3.656	0.254964	0.251019
14.94	0.00328851	3.737	0.231001	0.233449	3.7525	0.186416	0.183383	3.712	0.136771	0.137357	3.696	0.24581	0.245124
15.1	0.00329699	3.777	0.226139	0.226466	3.7925	0.175026	0.175639	3.752	0.134186	0.132872	3.736	0.235882	0.238951
15.26	0.00332003	3.817	0.221278	0.221917	3.8325	0.175451	0.171307	3.792	0.129061	0.129202	3.776	0.22701	0.23199
15.42	0.00327636	3.857	0.216956	0.216534	3.8725	0.1712	0.167896	3.832	0.129284	0.125168	3.816	0.225954	0.226959
15.58	0.00327491	3.897	0.217468	0.211461	3.9125	0.159045	0.16167	3.872	0.114889	0.121103	3.856	0.221941	0.220879
15.74	0.00331142	3.937	0.204589	0.206149	3.9525	0.158705	0.157297	3.912	0.115201	0.117184	3.896	0.219969	0.21573
15.9	0.00328053	3.977	0.200751	0.200713	3.9925	0.153689	0.152738	3.952	0.115424	0.112892	3.936	0.209618	0.210149
16.06	0.00333192	4.017	0.203423	0.196759	4.0325	0.149694	0.148532	3.992	0.107937	0.10902	3.976	0.213632	0.205706
16.22	0.00331921	4.057	0.193558	0.191627	4.0725	0.144424	0.143641	4.032	0.108294	0.106439	4.016	0.193423	0.200189
16.38	0.00332615	4.097	0.185711	0.187447	4.1125	0.140938	0.139697	4.072	0.100539	0.103169	4.056	0.197578	0.195134
		4.137	0.182526	0.182761	4.1525	0.130823	0.135963	4.112	0.101653	0.0997251	4.096	0.182932	0.190753
		4.177	0.182953	0.17941	4.1925	0.134818	0.131229	4.152	0.0961718	0.0968313	4.136	0.186241	0.186486
		4.217	0.17249	0.175194	4.2325	0.127848	0.128092	4.192	0.0931414	0.0939016	4.176	0.178144	0.181486
		4.257	0.171182	0.17132	4.2725	0.123512	0.124407	4.232	0.0881947	0.0911267	4.216	0.176313	0.177035
		4.297	0.163591	0.166534	4.3125	0.119772	0.120746	4.272	0.086724	0.0884933	4.256	0.168357	0.173507
		4.337	0.162511	0.162943	4.3525	0.113652	0.116695	4.312	0.0805294	0.0856125	4.296	0.164695	0.169266
		4.377	0.156171	0.159659	4.3925	0.114842	0.113794	4.352	0.083337	0.0828434	4.336	0.159203	0.164446
		4.417	0.151849	0.155891	4.4325	0.110507	0.110897	4.392	0.0828468	0.0811047	4.376	0.160259	0.160949
		4.457	0.155517	0.152663	4.4725	0.111697	0.108735	4.432	0.0787914	0.0786304	4.416	0.159837	0.157433
		4.497	0.147812	0.148914	4.5125	0.104726	0.105276	4.472	0.0775881	0.0761407	4.456	0.153922	0.154038
		4.537	0.143206	0.145659	4.5525	0.0960558	0.10192	4.512	0.0698338	0.0739845	4.496	0.150261	0.150163
		4.577	0.140449	0.1428	4.5925	0.099796	0.0998778	4.552	0.0721957	0.0721045	4.536	0.140966	0.147028
		4.617	0.135758	0.138678	4.6325	0.099966	0.0965663	4.592	0.0691653	0.0693953	4.576	0.147233	0.143131
		4.657	0.134933	0.136195	4.6725	0.0969058	0.0944986	4.632	0.063862	0.0673491	4.616	0.137023	0.139543
		4.697	0.139454	0.13313	4.7125	0.0914655	0.0913628	4.672	0.0656892	0.0656726	4.656	0.133784	0.136624
		4.737	0.133057	0.130545	4.7525	0.0922305	0.0896992	4.712	0.0637283	0.0649379	4.696	0.130475	0.133966
		4.777	0.125096	0.127506	4.7925	0.0872152	0.0870606	4.752	0.0639066	0.0621191	4.736	0.128221	0.130316
		4.817	0.12575	0.124752	4.8325	0.0844951	0.0841758	4.792	0.0630599	0.0607934	4.776	0.12794	0.128115
		4.857	0.117022	0.121704	4.8725	0.0823699	0.0818865	4.832	0.0575783	0.0590755	4.816	0.125546	0.124805
		4.897	0.119751	0.11949	4.9125	0.0784597	0.0800014	4.872	0.0527653	0.0572387	4.856	0.117167	0.12164
		4.937	0.115031	0.116634	4.9525	0.0793948	0.0770343	4.912	0.0534338	0.055798	4.896	0.113928	0.119216
		4.977	0.111421	0.114109	4.9925	0.0764196	0.0759545	4.952	0.0544142	0.0536577	4.936	0.114421	0.116263
		5.017	0.111307	0.111804	5.0325	0.0743795	0.0739993	4.992	0.0516957	0.0525282	4.976	0.107802	0.114175
		5.057	0.107867	0.109712	5.0725	0.0731044	0.071891	5.032	0.051562	0.0515901	5.016	0.112379	0.111899
		5.097	0.104114	0.107197	5.1125	0.0712343	0.0697709	5.072	0.0500022	0.0501953	5.056	0.110337	0.108865
		5.137	0.106644	0.105815	5.1525	0.0676641	0.0683292	5.112	0.0478185	0.0484633	5.096	0.10921	0.106816
		5.177	0.102522	0.103645	5.1925	0.0678341	0.0664813	5.152	0.0467044	0.0470667	5.136	0.0997747	0.104787
		5.217	0.100674	0.101636	5.2325	0.0617137	0.0656399	5.192	0.0462587	0.0462589	5.176	0.105267	0.102335
		5.257	0.101925	0.09965	5.2725	0.0586535	0.0638151	5.232	0.0433174	0.0449948	5.216	0.0976623	0.099836
		5.297	0.0968072	0.0974208	5.3125	0.0612037	0.0625751	5.272	0.0433174	0.0441239	5.256	0.0992114	0.0977303
		5.337	0.0933671	0.0949268	5.3525	0.0595036	0.0601958	5.312	0.0413566	0.0426113	5.296	0.0880158	0.0953978
		5.377	0.0934524	0.0930748	5.3925	0.0568684	0.0581249	5.352	0.0393957	0.0413722	5.336	0.0899873	0.0933386
		5.417	0.0885622	0.0910836	5.4325	0.0576335	0.0572258	5.392	0.0385044	0.0402431	5.376	0.0840727	0.0915322
		5.457	0.0876525	0.0894531	5.4725	0.0583135	0.0551316	5.432	0.040599	0.0392451	5.416	0.0903394	0.0891723
		5.497	0.0892446	0.0878182	5.5125	0.0542333	0.0543672	5.472	0.0381924	0.0379144	5.456	0.0887903	0.0877008
		5.537	0.0854633	0.0864582	5.5525	0.0527882	0.0535007	5.512	0.0337359	0.0377651	5.496	0.0792846	0.0857497
		5.577	0.0831035	0.0843292	5.5925	0.050833	0.0514365	5.552	0.0340033	0.0362338	5.536	0.0811153	0.0837983
		5.617	0.0818241	0.0830232	5.6325	0.0490479	0.0504083	5.592	0.0369446	0.0355096	5.576	0.0791438	0.0822846
		5.657	0.0802036	0.0808324	5.6725	0.0509181	0.0483861	5.632	0.035162	0.0345976	5.616	0.0761865	0.0805676
		5.697	0.0793222	0.0788983	5.7125	0.0455627	0.0476185	5.672	0.0341816	0.0337656	5.656	0.0748486	0.0784292
		5.737	0.0787536	0.078564	5.7525	0.0462428	0.0465937	5.712	0.0324435	0.0327155	5.696	0.0714688	0.0767245
		5.777	0.0716459	0.0765086	5.7925	0.0482829	0.0457869	5.752	0.0329783	0.0318698	5.736	0.0723138	0.0749661
		5.817	0.0721861	0.0748765	5.8325	0.0436076	0.0449353	5.792	0.0336022	0.0309712	5.776	0.0708351	0.07365
		5.857	0.0737213	0.0730669	5.8725	0.0449677	0.0433274	5.832	0.0296805	0.0301033	5.816	0.0740037	0.0724851
		5.897	0.0723566	0.0717441	5.9125	0.0401224	0.0423176	5.872	0.0285218	0.0293777	5.856	0.071328	0.0701762
		5.937	0.0712763	0.070809	5.9525	0.0396124	0.0409457	5.912	0.0294131	0.0285755	5.896	0.0702718	0.0694316
		5.977	0.070338	0.0687664	5.9925	0.0401224	0.0405283	5.952	0.0252239	0.0276985	5.936	0.0666807	0.0675323
		6.017	0.0680067	0.0671828	6.0325	0.0379123	0.0393368	5.992	0.0275859	0.027535	5.976	0.0637938	0.0660371
		6.057	0.0626048	0.0660181	6.0725	0.0397824	0.0382382	6.032	0.0265163	0.0263677	6.016	0.0634418	0.0651069
		6.097	0.0659881	0.0649188	6.1125	0.0391874	0.0373261	6.072	0.0263381	0.0258636	6.056	0.0580904	0.0638068
		6.137	0.0646803	0.0646323	6.1525	0.0411425	0.0374566	6.112	0.0238424	0.0250207	6.096	0.0597803	0.0629038
		6.177	0.0651921	0.0628663	6.1925	0.0368072	0.0360558	6.152	0.0241098	0.0246206	6.136	0.0620335	0.0607053
		6.217	0.0597049	0.0618397	6.2325	0.0398674	0.0351516	6.192	0.0237979	0.0241429	6.176	0.0605549	0.0595577
		6.257	0.0610127	0.0608327	6.2725	0.0370622	0.0347446	6.232	0.0243326	0.0234221	6.216	0.0598507	0.0581167
		6.297	0.0593637	0.0592008	6.3125	0.0313669	0.032753	6.272	0.0219707	0.0227285	6.256	0.0603436	0.0574635
		6.337	0.0571745	0.0579085	6.3525	0.0316219	0.0327951	6.312	0.0217478	0.0220787	6.296	0.0561893	0.0559896
		6.377	0.0534785	0.0571701	6.3925	0.0347671	0.0317149	6.352	0.0190739	0.0217058	6.336	0.0509083	0.0543821
		6.417	0.0554118	0.0553582	6.4325	0.0311969	0.0309752	6.392	0.0195642	0.0211577	6.376	0.049993	0.0537837
		6.457	0.055355	0.0546115	6.4725	0.0300918	0.0310321	6.432	0.0201881	0.0203345	6.416	0.0541473	0.0524113
		6.497	0.0578853	0.0538874	6.5125	0.0292418	0.0297532	6.472	0.0200989	0.0202853	6.456	0.0500634	0.0517011
		6.537	0.0521423	0.0530108	6.5525	0.0311969	0.0295116	6.512	0.0190294	0.0198354	6.496	0.0512604	0.0504528
		6.577	0.0523981	0.0523075	6.5925	0.0304318	0.0284928	6.552	0.01845	0.0191497	6.536	0.0498521	0.0497514
		6.617	0.0500668	0.0510034	6.6325	0.0282217	0.0272895	6.592	0.0183609	0.0186965	6.576	0.0460499	0.0487638
		6.657	0.0498678	0.050363	6.6725	0.0288167	0.0268705	6.632	0.0168011	0.0187567	6.616	0.0448528	0.0480507
		6.697	0.0494982	0.0492653	6.7125	0.0254165	0.0267335	6.672	0.0178261	0.0182432	6.656	0.0465427	0.0466412
		6.737	0.0498394	0.0486302	6.7525	0.0252465	0.0262677	6.712	0.0171576	0.0177308	6.696	0.0437966	0.0459211
		6.777	0.0472237	0.047264	6.7925	0.0243115	0.0259218	6.752	0.0179152	0.0174538	6.736	0.0439375	0.0446209
		6.817	0.0458875	0.0467154	6.8325	0.0255865	0.0246153	6.792	0.0166674	0.0168536	6.776	0.0422476	0.0439058
		6.857	0.0439826	0.0457561	6.8725	0.0233764	0.0240548	6.832	0.0164	0.016628	6.816	0.0390086	0.0430128
		6.897	0.04566	0.0455596	6.9125	0.0257565	0.0240579	6.872	0.0158207	0.016228	6.856	0.0417547	0.0423112
		6.937	0.0435846	0.0448271	6.9525	0.0203162	0.0230155	6.912	0.0159544	0.0156036	6.896	0.0412618	0.0412347
		6.977	0.0451198	0.0436816	6.9925	0.0220163	0.0232719	6.952	0.0154196	0.0150183	6.936	0.0421772	0.0410139
		7.017	0.0419071	0.0423324	7.0325	0.0223563	0.0226504	6.992	0.0155978	0.0153833	6.976	0.0374595	0.0394671
		7.057	0.0408268	0.0424905	7.0725	0.0242265	0.0214611	7.032	0.0144837	0.0144285	7.016	0.041121	0.0390757
		7.097	0.0427601	0.0416126	7.1125	0.0198062	0.0214634	7.072	0.0148402	0.0141157	7.056	0.0361921	0.0387711
		7.137	0.0390925	0.0409016	7.1525	0.0208262	0.0213528	7.112	0.0140381	0.0138755	7.096	0.0356992	0.0371371
		7.177	0.0410826	0.0396798	7.1925	0.0212513	0.0207756	7.152	0.01435	0.0136181	7.136	0.0344318	0.036288
		7.217	0.0386376	0.0391363	7.2325	0.0192112	0.0203846	7.192	0.0141272	0.0134028	7.176	0.0330235	0.0361139
		7.257	0.0392631	0.0386841	7.2725	0.0215063	0.0194937	7.232	0.0148402	0.0135661	7.216	0.0321786	0.0347376
		7.297	0.0387797	0.0373701	7.3125	0.0187861	0.0197561	7.272	0.0140381	0.0129538	7.256	0.0320377	0.0345895
		7.337	0.0390641	0.0372247	7.3525	0.0209113	0.0188016	7.312	0.0134587	0.0125433	7.296	0.0338685	0.0339067
		7.377	0.0371592	0.0373117	7.3925	0.0203162	0.0185605	7.352	0.0119881	0.0123439	7.336	0.0305591	0.0336992
		7.417	0.0359367	0.0366644	7.4325	0.0181911	0.0175506	7.392	0.012612	0.0118476	7.376	0.0301366	0.0324582
		7.457	0.0357661	0.0358114	7.4725	0.016576	0.0181618	7.432	0.0131022	0.01181	7.416	0.0312632	0.0319518
		7.497	0.0357376	0.0350902	7.5125	0.016236	0.017631	7.472	0.0114533	0.0117707	7.456	0.0293621	0.0311081
		7.537	0.0369317	0.0342216	7.5525	0.017426	0.0169858	7.512	0.0118989	0.0115156	7.496	0.0299958	0.0306317
		7.577	0.0328377	0.0335741	7.5925	0.0142809	0.0166704	7.552	0.0110968	0.0113004	7.536	0.0285875	0.0301091
		7.617	0.033122	0.0343047	7.6325	0.017341	0.0168355	7.592	0.0104728	0.0108377	7.576	0.0276017	0.0296256
		7.657	0.0323259	0.0330781	7.6725	0.016576	0.0157862	7.632	0.0102946	0.0108408	7.616	0.0276722	0.0289984
		7.697	0.0312456	0.0321965	7.7125	0.016151	0.0168596	7.672	0.0121218	0.0102724	7.656	0.0273201	0.028139
		7.737	0.0325818	0.0315362	7.7525	0.017001	0.016102	7.712	0.0103391	0.0102852	7.696	0.0293621	0.0279593
		7.777	0.0310181	0.0310784	7.7925	0.0183611	0.0156576	7.752	0.0115424	0.0100147	7.736	0.0287283	0.0274423
		7.817	0.0311603	0.031363	7.8325	0.016576	0.0152563	7.792	0.00904675	0.0102756	7.776	0.0273201	0.0266598
		7.857	0.0303642	0.0303832	7.8725	0.0144509	0.0149882	7.832	0.00944784	0.00974802	7.816	0.0250669	0.0267938
		7.897	0.0281182	0.0298424	7.9125	0.015981	0.014602	7.872	0.0104283	0.00973565	7.856	0.0263343	0.0260351
		7.937	0.0310181	0.029236	7.9525	0.0124957	0.0147947	7.912	0.0102946	0.00926415	7.896	0.0244332	0.0256172
		7.977	0.0278623	0.0296169	7.9925	0.0141108	0.0142654	7.952	0.00993805	0.00918109	7.936	0.0242924	0.0247892
		8.017	0.0285731	0.0282654	8.0325	0.0140258	0.0140577	7.992	0.00904675	0.0090346	7.976	0.0235178	0.024706
		8.057	0.0293123	0.0284461	8.0725	0.0123257	0.0133788	8.032	0.00837827	0.0089649	8.016	0.0243628	0.0247073
		8.097	0.0277486	0.0280287	8.1125	0.0147059	0.0133856	8.072	0.00926958	0.0089541	8.056	0.0234474	0.0233712
		8.137	0.0282603	0.0268027	8.1525	0.0146209	0.013471	8.112	0.00891305	0.00832866	8.096	0.0224616	0.02292
		8.177	0.0274642	0.0272377	8.1925	0.0142809	0.0126119	8.152	0.00891305	0.00843248	8.136	0.0252077	0.0228318
		8.217	0.0269809	0.0260323	8.2325	0.0120707	0.0126645	8.192	0.0094924	0.00843234	8.176	0.0230249	0.021985
		8.257	0.0275495	0.0265435	8.2725	0.0120707	0.0124786	8.232	0.00842284	0.00826435	8.216	0.0211942	0.0219461
		8.297	0.0257868	0.0259994	8.3125	0.0129208	0.0121558	8.272	0.00793262	0.00835031	8.256	0.02218	0.0219135
		8.337	0.0263839	0.0256128	8.3525	0.0136858	0.0117479	8.312	0.00851197	0.0080229	8.296	0.0218983	0.0217067
		8.377	0.0257868	0.0257478	8.3925	0.0127508	0.0119911	8.352	0.00855653	0.00747854	8.336	0.0219687	0.0209272
		8.417	0.0246212	0.024608	8.4325	0.0103706	0.0114547	8.392	0.00886849	0.00742579	8.376	0.0211238	0.0202581
		8.457	0.0239957	0.0241367	8.4725	0.0112207	0.011705	8.432	0.00735327	0.00775258	8.416	0.0188706	0.0201995
		8.497	0.0248202	0.0241594	8.5125	0.0120707	0.0116135	8.472	0.00784349	0.00738393	8.456	0.0192226	0.0197185
		8.537	0.0236545	0.0240967	8.5525	0.0113057	0.0113457	8.512	0.00842284	0.00726369	8.496	0.0198564	0.0195228
		8.577	0.0226026	0.0233951	8.5925	0.0124957	0.0110298	8.552	0.00820001	0.00721508	8.536	0.022532	0.0190396
		8.617	0.0224604	0.0236434	8.6325	0.0130058	0.0106933	8.592	0.00655109	0.00720747	8.576	0.0200676	0.018806
		8.657	0.0233702	0.0231978	8.6725	0.0121557	0.0111227	8.632	0.00721957	0.00693534	8.616	0.0184481	0.0186462
		8.697	0.0210389	0.0227441	8.7125	0.0107106	0.0108933	8.672	0.0075761	0.00682889	8.656	0.0166878	0.0182248
		8.737	0.0209251	0.0232097	8.7525	0.0118157	0.0104902	8.712	0.00646196	0.00681195	8.696	0.0195747	0.0180703
		8.777	0.0214369	0.0220694	8.7925	0.0113057	0.0104615	8.752	0.00565979	0.0063369	8.736	0.0191522	0.0176107
		8.817	0.0209251	0.0216724	8.8325	0.0104556	0.0106959	8.792	0.00615001	0.00657696	8.776	0.0164766	0.0173489
		8.857	0.0211242	0.0211534	8.8725	0.0105406	0.0102687	8.832	0.00650653	0.00649111	8.816	0.0181665	0.0174808
		8.897	0.020385	0.0208464	8.9125	0.00960558	0.0101742	8.872	0.00623914	0.00639497	8.856	0.0179552	0.0163774
		8.937	0.0212379	0.0211437	8.9525	0.00960558	0.00957877	8.912	0.00721957	0.00628367	8.896	0.0185185	0.0168657
		8.977	0.0217212	0.0210207	8.9925	0.00952057	0.00972523	8.952	0.00623914	0.00625913	8.936	0.0169694	0.0165103
		9.017	0.0206977	0.0210154	9.0325	0.0099456	0.00987234	8.992	0.00610544	0.00612792	8.976	0.0179552	0.0165796
		9.057	0.0206124	0.0200305	9.0725	0.00884053	0.00992862	9.032	0.00637283	0.00595512	9.016	0.0160541	0.0159806
		9.097	0.0209536	0.0197887	9.1125	0.00892554	0.0100541	9.072	0.00668479	0.00606498	9.056	0.015702	0.0152243
		9.137	0.0190487	0.019935	9.1525	0.0104556	0.00965384	9.112	0.00597175	0.00577458	9.096	0.0173919	0.0156301
		9.177	0.0194467	0.0194513	9.1925	0.00807548	0.00887847	9.152	0.00610544	0.00606884	9.136	0.0173919	0.01467
		9.217	0.0199585	0.0191282	9.2325	0.00884053	0.00904075	9.192	0.00637283	0.00602025	9.176	0.0155612	0.0149959
		9.257	0.0185085	0.0189152	9.2725	0.00901054	0.00901649	9.232	0.00516957	0.0051903	9.216	0.0133784	0.0152155
		9.297	0.0181958	0.0187315	9.3125	0.00901054	0.00854466	9.272	0.00606088	0.0053725	9.256	0.0160541	0.0141747
		9.337	0.0182811	0.0186078	9.3525	0.00918055	0.0086142	9.312	0.0064174	0.00560006	9.296	0.0142233	0.0140132
		9.377	0.0179115	0.0181619	9.3925	0.0102006	0.00879287	9.352	0.0042337	0.00547979	9.336	0.0135192	0.013901
		9.417	0.0188213	0.0183329	9.4325	0.0083305	0.00902926	9.392	0.00508044	0.00580386	9.376	0.0137305	0.014083
		9.457	0.0191909	0.0180271	9.4725	0.0083305	0.00821767	9.432	0.00512501	0.00540537	9.416	0.0132376	0.013233
		9.497	0.0181105	0.0180866	9.5125	0.00731044	0.00813769	9.472	0.0053924	0.00532551	9.456	0.0138009	0.0133762
		9.537	0.017883	0.017231	9.5525	0.00807548	0.00838071	9.512	0.00543696	0.00527468	9.496	0.0117589	0.01308
		9.577	0.0164899	0.0171569	9.5925	0.00884053	0.00821306	9.552	0.00467935	0.00536333	9.536	0.0120406	0.0129725
		9.617	0.0156086	0.0174691	9.6325	0.00850051	0.00795628	9.592	0.00583805	0.00533878	9.576	0.010069	0.0128836
		9.657	0.0178546	0.0171106	9.6725	0.00909555	0.00836069	9.632	0.00467935	0.00479847	9.616	0.0154908	0.0125466
		9.697	0.0173428	0.0170773	9.7125	0.00824549	0.0077467	9.672	0.00499131	0.00490893	9.656	0.0139417	0.0127141
		9.737	0.0173713	0.0168378	9.7525	0.00867052	0.00765003	9.712	0.00561522	0.00513997	9.696	0.0130263	0.012521
		9.777	0.0165752	0.0164745	9.7925	0.00901054	0.00768393	9.752	0.0052587	0.00483667	9.736	0.0123222	0.0123827
		9.817	0.0158076	0.0162556	9.8325	0.00688541	0.00763384	9.792	0.00441196	0.00483046	9.776	0.0119701	0.012066
		9.857	0.0169732	0.0164203	9.8725	0.00705542	0.00854938	9.832	0.00552609	0.00493868	9.816	0.0129559	0.0120422
		9.897	0.0156086	0.0156208	9.9125	0.00756545	0.00705621	9.872	0.00459022	0.00460554	9.856	0.0114068	0.0117252
		9.937	0.015637	0.0163218	9.9525	0.00697042	0.0078735	9.912	0.00467935	0.00439089	9.896	0.0128855	0.0115
		9.977	0.0157791	0.0157658	9.9925	0.00739544	0.00777829	9.952	0.00427827	0.00462519	9.936	0.0110548	0.0118477
		10.017	0.015637	0.015797	10.0325	0.00858552	0.0078163	9.992	0.0042337	0.00460604	9.976	0.0115477	0.0117779
		10.057	0.0151252	0.0156529	10.0725	0.00773546	0.00744914	10.032	0.00369892	0.00452185	10.016	0.0107731	0.0108865
		10.097	0.0154664	0.0154033	10.1125	0.00739544	0.00736607	10.072	0.00503588	0.00478048	10.056	0.0109844	0.0107744
		10.137	0.0150115	0.01537	10.1525	0.00748045	0.00703674	10.112	0.00405544	0.00459273	10.096	0.0117589	0.0105149
		10.177	0.0155517	0.0148685	10.1925	0.00722543	0.0073622	10.152	0.00512501	0.00468599	10.136	0.00887199	0.0110139
		10.217	0.0147841	0.0150896	10.2325	0.00646039	0.00733904	10.192	0.00401087	0.00471806	10.176	0.011266	0.0108444
		10.257	0.0149547	0.0141173	10.2725	0.00544033	0.00754906	10.232	0.00360979	0.00429083	10.216	0.00943529	0.0101224
		10.297	0.0158076	0.0140607	10.3125	0.00620537	0.00720684	10.272	0.00338696	0.00478207	10.256	0.010069	0.0101158
		10.337	0.0146988	0.0145497	10.3525	0.00637538	0.0070527	10.312	0.00494674	0.00448624	10.296	0.010914	0.00974448
		10.377	0.0143007	0.0145926	10.3925	0.00731044	0.007044	10.352	0.00365435	0.00414132	10.336	0.00936488	0.00976178
		10.417	0.0143576	0.0142211	10.4325	0.00586535	0.00683657	10.392	0.00467935	0.00435786	10.376	0.0102098	0.00950416
		10.457	0.0130498	0.0143541	10.4725	0.00705542	0.00635368	10.432	0.00476848	0.00438235	10.416	0.00999859	0.00990253
		10.497	0.0141017	0.0145689	10.5125	0.00654539	0.00731399	10.472	0.00418913	0.00424691	10.456	0.010914	0.00984371
		10.537	0.0138174	0.0138555	10.5525	0.00790547	0.00687383	10.512	0.00374348	0.0042795	10.496	0.00866075	0.00983103
		10.577	0.0134478	0.0133858	10.5925	0.00705542	0.00671734	10.552	0.00432283	0.00374005	10.536	0.00922405	0.00956304
		10.617	0.0138458	0.0137044	10.6325	0.00595036	0.0071994	10.592	0.00374348	0.00412834	10.576	0.00887199	0.00921552
		10.657	0.0139596	0.0134757	10.6725	0.00569534	0.00608571	10.632	0.00352066	0.00416398	10.616	0.00999859	0.00916538
		10.697	0.0131351	0.0135359	10.7125	0.00595036	0.00709103	10.672	0.00414457	0.00408813	10.656	0.00901282	0.00939358
		10.737	0.0142439	0.0130863	10.7525	0.00467528	0.00665592	10.712	0.00374348	0.00412342	10.696	0.0078158	0.00897701
		10.777	0.0142723	0.0127642	10.7925	0.00603536	0.00639869	10.752	0.00369892	0.00427757	10.736	0.0105619	0.00896776
		10.817	0.0140733	0.0132532	10.8325	0.00705542	0.00624812	10.792	0.00343153	0.00408829	10.776	0.00774539	0.00874548
		10.857	0.0143576	0.0129132	10.8725	0.00748045	0.00603328	10.832	0.00418913	0.0041407	10.816	0.00929447	0.00882095
		10.897	0.0125665	0.0129602	10.9125	0.00544033	0.00621043	10.872	0.00383261	0.00418418	10.856	0.00908323	0.00883795
		10.937	0.0129645	0.0123063	10.9525	0.0049303	0.00637606	10.912	0.00316413	0.00404799	10.896	0.0083791	0.00875874
		10.977	0.0118841	0.0125095	10.9925	0.00654539	0.00597166	10.952	0.00338696	0.00408243	10.936	0.00866075	0.00824349
		11.017	0.0134194	0.0123977	11.0325	0.00561034	0.0065384	10.992	0.00356522	0.00406679	10.976	0.00760456	0.00823453
		11.057	0.0129361	0.0124101	11.0725	0.00569534	0.00654331	11.032	0.00401087	0.00397005	11.016	0.00816786	0.00846882
		11.097	0.0123106	0.0124252	11.1125	0.00382523	0.00603608	11.072	0.00338696	0.00382252	11.056	0.00929447	0.00802514
		11.137	0.0121969	0.0120196	11.1525	0.00782047	0.00586891	11.112	0.00383261	0.00384112	11.096	0.00830869	0.00825051
		11.177	0.0123959	0.0121652	11.1925	0.00484529	0.0056631	11.152	0.0032087	0.00402069	11.136	0.00753415	0.0083084
		11.217	0.0111165	0.0119095	11.2325	0.00612037	0.00585365	11.192	0.0042337	0.00400295	11.176	0.00936488	0.00848325
		11.257	0.011941	0.0118919	11.2725	0.00544033	0.00625007	11.232	0.00454566	0.00379765	11.216	0.00830869	0.00784861
		11.297	0.0123959	0.0119339	11.3125	0.00569534	0.00600851	11.272	0.00365435	0.00379869	11.256	0.00739332	0.00818002
		11.337	0.0119125	0.0122452	11.3525	0.0049303	0.00518475	11.312	0.00325326	0.00402488	11.296	0.00851993	0.00837005
		11.377	0.0116282	0.011728	11.3925	0.0066304	0.00584659	11.352	0.00316413	0.00348103	11.336	0.00830869	0.00771441
		11.417	0.0123106	0.0117356	11.4325	0.00637538	0.00638497	11.392	0.00383261	0.00412205	11.376	0.00823828	0.007792
		11.457	0.0119978	0.0116321	11.4725	0.0049303	0.00583177	11.432	0.00352066	0.00431008	11.416	0.00739332	0.00728459
		11.497	0.0116851	0.0117291	11.5125	0.0049303	0.00618086	11.472	0.00289674	0.00351028	11.456	0.0078158	0.00780863
		11.537	0.0119694	0.0116758	11.5525	0.00518531	0.00559645	11.512	0.00401087	0.00388751	11.496	0.00718209	0.00773838
		11.577	0.0123959	0.0117547	11.5925	0.00561034	0.0062596	11.552	0.00414457	0.00418817	11.536	0.00711167	0.00743242
		11.617	0.0125096	0.0113607	11.6325	0.00569534	0.00589537	11.592	0.00396631	0.00373035	11.576	0.00711167	0.00764757
		11.657	0.010491	0.0116102	11.6725	0.0066304	0.00533484	11.632	0.00352066	0.00403842	11.616	0.00697085	0.0074898
		11.697	0.00983709	0.0113945	11.7125	0.0067154	0.00587031	11.672	0.003075	0.00396778	11.656	0.00760456	0.0072289
		11.737	0.0122253	0.0113323	11.7525	0.00484529	0.00599778	11.712	0.00387718	0.00340594	11.696	0.00647796	0.00717123
		11.777	0.0108606	0.0109186	11.7925	0.00612037	0.00568358	11.752	0.00374348	0.00393975	11.736	0.0083791	0.00685428
		11.817	0.0117135	0.0113663	11.8325	0.00442027	0.00568113	11.792	0.00374348	0.00379015	11.776	0.00767498	0.00691782
		11.857	0.01069	0.0110437	11.8725	0.00510031	0.00606341	11.832	0.00374348	0.00348694	11.816	0.00718209	0.00660779
		11.897	0.00963807	0.0112951	11.9125	0.00527032	0.00529561	11.872	0.00396631	0.00398385	11.856	0.00626672	0.00731407
		11.937	0.0107753	0.0106981	11.9525	0.00544033	0.0056603	11.912	0.00414457	0.00378077	11.896	0.00633714	0.00670572
		11.977	0.0108322	0.0104664	11.9925	0.0049303	0.00580066	11.952	0.00316413	0.00369931	11.936	0.00809745	0.00709967
		12.017	0.0108606	0.0109695	12.0325	0.00569534	0.00524133	11.992	0.003075	0.00352193	11.976	0.00661879	0.00675914
		12.057	0.0111733	0.0108879	12.0725	0.00561034	0.00561604	12.032	0.00316413	0.00337552	12.016	0.00619631	0.00681266
		12.097	0.00997925	0.0106599	12.1125	0.00450527	0.00541839	12.072	0.00334239	0.00363186	12.056	0.00697085	0.00642006
		12.137	0.0100645	0.0109778	12.1525	0.00450527	0.00570274	12.112	0.0032087	0.00383806	12.096	0.0066892	0.00621667
		12.177	0.0108322	0.0100731	12.1925	0.00433526	0.00544296	12.152	0.00249565	0.00319498	12.136	0.00605549	0.0070566
		12.217	0.0107184	0.0106079	12.2325	0.00527032	0.00543386	12.192	0.00360979	0.00349975	12.176	0.00640755	0.00732409
		12.257	0.0107753	0.0100315	12.2725	0.00552533	0.00554801	12.232	0.00311957	0.00329502	12.216	0.00732291	0.0064321
		12.297	0.0101498	0.0107496	12.3125	0.00442027	0.00535268	12.272	0.00396631	0.00355214	12.256	0.00675961	0.00634415
		12.337	0.00946749	0.0103258	12.3525	0.00433526	0.00545874	12.312	0.00325326	0.0036696	12.296	0.00591466	0.00677961
		12.377	0.00989395	0.0102149	12.3925	0.0049303	0.00563813	12.352	0.0032087	0.00346046	12.336	0.00675961	0.00660292
		12.417	0.0105763	0.0104552	12.4325	0.00586535	0.00499721	12.392	0.00316413	0.00358495	12.376	0.00697085	0.00635278
		12.457	0.0097518	0.00999646	12.4725	0.00510031	0.00524038	12.432	0.00298587	0.00338888	12.416	0.00549218	0.00642393
		12.497	0.0097518	0.0102589	12.5125	0.00782047	0.00512333	12.472	0.00338696	0.00361393	12.456	0.00619631	0.00595664
		12.537	0.0105763	0.010495	12.5525	0.00450527	0.00501891	12.512	0.00352066	0.00366911	12.496	0.00654837	0.00653078
		12.577	0.0105763	0.0101251	12.5925	0.00612037	0.00542302	12.552	0.00236196	0.00335771	12.536	0.00690044	0.00633648
		12.617	0.00932533	0.00963222	12.6325	0.0049303	0.00535827	12.592	0.00271848	0.00361852	12.576	0.0061259	0.00627146
		12.657	0.00980866	0.0103404	12.6725	0.0050153	0.00493073	12.632	0.00325326	0.00313525	12.616	0.00718209	0.00613174
		12.697	0.0101498	0.0103382	12.7125	0.00433526	0.00557272	12.672	0.00298587	0.00351163	12.656	0.0049993	0.00634763
		12.737	0.00989395	0.00938295	12.7525	0.00510031	0.0055289	12.712	0.00334239	0.00345901	12.696	0.00528095	0.00607489
		12.777	0.00963807	0.00962627	12.7925	0.00416525	0.00520657	12.752	0.00294131	0.00296961	12.736	0.00640755	0.00592388
		12.817	0.00915475	0.00959901	12.8325	0.00433526	0.00545477	12.792	0.00280761	0.00324059	12.776	0.00809745	0.00628662
		12.857	0.0107184	0.0097957	12.8725	0.00510031	0.00514227	12.832	0.00311957	0.00321457	12.816	0.0055626	0.00630021
		12.897	0.00960964	0.00942479	12.9125	0.00425026	0.00526465	12.872	0.00347609	0.00325524	12.856	0.00549218	0.00551838
		12.937	0.0104626	0.00990557	12.9525	0.00484529	0.00540806	12.912	0.00325326	0.00346141	12.896	0.0066892	0.00576967
		12.977	0.00926847	0.00989365	12.9925	0.00527032	0.00547792	12.952	0.00303044	0.00355912	12.936	0.00640755	0.00570567
		13.017	0.00918318	0.00932095	13.0325	0.00510031	0.00485243	12.992	0.00294131	0.00337156	12.976	0.00570342	0.0057457
		13.057	0.0093822	0.00990015	13.0725	0.00510031	0.0053621	13.032	0.00343153	0.00354744	13.016	0.00563301	0.00594727
		13.097	0.00884201	0.00925802	13.1125	0.00510031	0.00499367	13.072	0.00231739	0.00345105	13.056	0.00478806	0.00560849
		13.137	0.0100361	0.00959116	13.1525	0.00586535	0.00538591	13.112	0.00276305	0.00315494	13.096	0.00514012	0.00518468
		13.177	0.00997925	0.00976993	13.1925	0.0049303	0.00486456	13.152	0.00352066	0.00354992	13.136	0.00640755	0.00595066
		13.217	0.00881358	0.0099693	13.2325	0.00442027	0.00557988	13.192	0.00347609	0.00306256	13.176	0.00415434	0.00617882
		13.257	0.0093822	0.00929112	13.2725	0.00603536	0.00541313	13.232	0.00298587	0.00315441	13.216	0.00514012	0.00568094
		13.297	0.00895573	0.00962242	13.3125	0.00467528	0.00508101	13.272	0.00365435	0.00341761	13.256	0.00528095	0.00549519
		13.337	0.0089273	0.00956767	13.3525	0.00535532	0.0048495	13.312	0.00316413	0.00339293	13.296	0.00640755	0.00596309
		13.377	0.0092969	0.00935479	13.3925	0.00442027	0.00512914	13.352	0.0032087	0.00311044	13.336	0.00492888	0.00538856
		13.417	0.0092969	0.0092922	13.4325	0.00569534	0.00534951	13.392	0.003075	0.00349222	13.376	0.00718209	0.00609157
		13.457	0.0093822	0.00916266	13.4725	0.00408024	0.00486761	13.432	0.00294131	0.00318959	13.416	0.00535136	0.00542259
		13.497	0.00924004	0.0100808	13.5125	0.00654539	0.00479763	13.472	0.00316413	0.00320507	13.456	0.00549218	0.00582465
		13.537	0.00935377	0.00930162	13.5525	0.00484529	0.00460814	13.512	0.00303044	0.00303363	13.496	0.00577383	0.0053436
		13.577	0.0106332	0.00934402	13.5925	0.00374022	0.00445545	13.552	0.003075	0.00332976	13.536	0.00605549	0.00540332
		13.617	0.00966651	0.00914936	13.6325	0.00314519	0.00458296	13.592	0.0032087	0.00312297	13.576	0.00605549	0.00524754
		13.657	0.00864299	0.009218	13.6725	0.00535532	0.00537498	13.632	0.00405544	0.00351341	13.616	0.00422476	0.00525557
		13.697	0.00941063	0.00928633	13.7125	0.00365522	0.00468779	13.672	0.00276305	0.00340148	13.656	0.00514012	0.00539011
		13.737	0.00887044	0.00852262	13.7525	0.00425026	0.00507126	13.712	0.00276305	0.00308325	13.696	0.00457682	0.00549542
		13.777	0.00955278	0.00916679	13.7925	0.0050153	0.00509378	13.752	0.00262935	0.00345026	13.736	0.0061259	0.00502884
		13.817	0.00884201	0.00909923	13.8325	0.00510031	0.00520371	13.792	0.00285218	0.00326047	13.776	0.00521053	0.00509208
		13.857	0.00898416	0.00864216	13.8725	0.00467528	0.0056727	13.832	0.00303044	0.00336251	13.816	0.00514012	0.00519548
		13.897	0.00869986	0.00896342	13.9125	0.00433526	0.00494819	13.872	0.00289674	0.00337195	13.856	0.00521053	0.00564181
		13.937	0.00904103	0.00918248	13.9525	0.00391023	0.00508449	13.912	0.00352066	0.00298676	13.896	0.00542177	0.00564145
		13.977	0.00926847	0.00892168	13.9925	0.00484529	0.00506148	13.952	0.00298587	0.00293129	13.936	0.00464723	0.00518699
		14.017	0.00875672	0.00865193	14.0325	0.00442027	0.00529301	13.992	0.00289674	0.00303819	13.976	0.0055626	0.00523529
		14.057	0.00858613	0.00923442	14.0725	0.00450527	0.0048008	14.032	0.00254022	0.00339011	14.016	0.00429517	0.00513714
		14.097	0.00918318	0.00919145	14.1125	0.00391023	0.00524382	14.072	0.00289674	0.00310912	14.056	0.00415434	0.00567269
		14.137	0.00835868	0.00888724	14.1525	0.00467528	0.00467207	14.112	0.00285218	0.00329347	14.096	0.00373187	0.00562045
		14.177	0.00943906	0.00892192	14.1925	0.00425026	0.00433666	14.152	0.00285218	0.00302946	14.136	0.00450641	0.00497586
		14.217	0.00878515	0.00869241	14.2325	0.00382523	0.00473018	14.192	0.00311957	0.00303445	14.176	0.00492888	0.00519151
		14.257	0.00830182	0.00889584	14.2725	0.0050153	0.00506312	14.232	0.00267392	0.00310244	14.216	0.00359104	0.00518089
		14.297	0.00901259	0.00906639	14.3125	0.00476029	0.00466522	14.272	0.00285218	0.00331569	14.256	0.00450641	0.00568542
		14.337	0.0102636	0.00881152	14.3525	0.00569534	0.00532431	14.312	0.00240652	0.00333694	14.296	0.00492888	0.00465229
		14.377	0.00815967	0.00919813	14.3925	0.00408024	0.00464624	14.352	0.00347609	0.00326857	14.336	0.00485847	0.00545747
		14.417	0.00810281	0.00901915	14.4325	0.00433526	0.00523474	14.392	0.00311957	0.00312389	14.376	0.00443599	0.00544994
		14.457	0.0081881	0.00889151	14.4725	0.00510031	0.00470282	14.432	0.00276305	0.00314818	14.416	0.00549218	0.00537451
		14.497	0.00770477	0.0083767	14.5125	0.00399524	0.00488649	14.472	0.00227283	0.00311995	14.456	0.00457682	0.0052235
		14.537	0.00784693	0.00896869	14.5525	0.00518531	0.00465243	14.512	0.003075	0.00362808	14.496	0.00514012	0.00494427
		14.577	0.0085577	0.00891966	14.5925	0.0050153	0.00442279	14.552	0.00280761	0.00284009	14.536	0.00471765	0.00457016
		14.617	0.00884201	0.00891503	14.6325	0.00476029	0.00529377	14.592	0.00294131	0.00339297	14.576	0.00506971	0.00568832
		14.657	0.00838712	0.0089627	14.6725	0.00544033	0.0041943	14.632	0.00285218	0.0030445	14.616	0.00598507	0.00505651
		14.697	0.00867142	0.00889075	14.7125	0.00382523	0.00474868	14.672	0.00311957	0.0029522	14.656	0.00450641	0.00506379
		14.737	0.00898416	0.00871562	14.7525	0.00450527	0.0048348	14.712	0.00347609	0.00298251	14.696	0.00450641	0.00509657
		14.777	0.00864299	0.0087199	14.7925	0.00484529	0.00426375	14.752	0.00249565	0.00306272	14.736	0.0055626	0.00513772
		14.817	0.00852927	0.00907419	14.8325	0.0049303	0.00509397	14.792	0.00329783	0.00299798	14.776	0.00422476	0.00483822
		14.857	0.00793222	0.00913867	14.8725	0.00357021	0.00480517	14.832	0.00271848	0.00313588	14.816	0.00464723	0.00497659
		14.897	0.00852927	0.00846006	14.9125	0.00433526	0.00459099	14.872	0.00262935	0.00306941	14.856	0.00450641	0.00500322
		14.937	0.00906946	0.0090216	14.9525	0.00416525	0.00508615	14.912	0.00303044	0.00282026	14.896	0.00492888	0.00468834
		14.977	0.00767634	0.00850181	14.9925	0.00459028	0.00524545	14.952	0.00271848	0.00336069	14.936	0.00401352	0.00517263
		15.017	0.00824496	0.00851719	15.0325	0.00399524	0.00457892	14.992	0.00271848	0.0030764	14.976	0.00401352	0.00507885
		15.057	0.00784693	0.0085244	15.0725	0.0049303	0.00449555	15.032	0.00262935	0.00278123	15.016	0.00408393	0.00518594
		15.097	0.0074489	0.0086027	15.1125	0.00467528	0.00494981	15.072	0.00240652	0.0030137	15.056	0.00429517	0.00511995
		15.137	0.00798908	0.00819289	15.1525	0.00382523	0.00488066	15.112	0.00298587	0.00331505	15.096	0.00401352	0.00490307
		15.177	0.0073636	0.00834375	15.1925	0.00510031	0.00445459	15.152	0.00267392	0.00327393	15.136	0.00394311	0.0047392
		15.217	0.0078185	0.00829169	15.2325	0.00527032	0.00508667	15.192	0.00262935	0.00289002	15.176	0.00478806	0.0051762
		15.257	0.00889887	0.00850414	15.2725	0.0049303	0.00445635	15.232	0.00191631	0.00320732	15.216	0.00464723	0.00509193
		15.297	0.00807438	0.00824611	15.3125	0.00476029	0.0050831	15.272	0.00213913	0.00305215	15.256	0.00429517	0.00507247
		15.337	0.00767634	0.00853353	15.3525	0.00535532	0.00452016	15.312	0.00298587	0.00319358	15.296	0.00471765	0.00481444
		15.377	0.00833025	0.00793884	15.3925	0.00578035	0.00437642	15.352	0.00245109	0.00342618	15.336	0.0049993	0.00468009
		15.417	0.00821653	0.0087445	15.4325	0.0049303	0.00444974	15.392	0.00182718	0.00287886	15.376	0.00443599	0.00495101
		15.457	0.0078185	0.00853134	15.4725	0.00459028	0.0052634	15.432	0.00249565	0.00328793	15.416	0.00316857	0.00493932
		15.497	0.00884201	0.00820802	15.5125	0.00408024	0.00444307	15.472	0.00231739	0.00303275	15.456	0.00429517	0.00497002
		15.537	0.00764791	0.00863214	15.5525	0.00527032	0.00456896	15.512	0.00280761	0.00327878	15.496	0.00514012	0.00477656
		15.577	0.00895573	0.00823693	15.5925	0.00467528	0.00442009	15.552	0.00262935	0.00296157	15.536	0.00542177	0.00454834
		15.617	0.00852927	0.00822698	15.6325	0.00357021	0.00497177	15.592	0.00347609	0.00320699	15.576	0.00464723	0.00485882
		15.657	0.00801751	0.00880619	15.6725	0.0033152	0.00476801	15.632	0.003075	0.00296657	15.616	0.00506971	0.00527144
		15.697	0.00864299	0.00836918	15.7125	0.00527032	0.00497347	15.672	0.00240652	0.00337399	15.656	0.00521053	0.00493038
		15.737	0.00750576	0.00807234	15.7525	0.00399524	0.00441142	15.712	0.00254022	0.00343718	15.696	0.00457682	0.00499299
		15.777	0.00742046	0.00870122	15.7925	0.00535532	0.00439312	15.752	0.00262935	0.00289449	15.736	0.00492888	0.00491054
		15.817	0.00764791	0.0082513	15.8325	0.00391023	0.00487389	15.792	0.00276305	0.0029883	15.776	0.00373187	0.00493562
		15.857	0.00793222	0.0082379	15.8725	0.00357021	0.00501062	15.832	0.00289674	0.00342453	15.816	0.00429517	0.00453917
		15.897	0.00724988	0.00780329	15.9125	0.00433526	0.00437482	15.872	0.00236196	0.00309815	15.856	0.00478806	0.00478339
		15.937	0.00787536	0.00819055	15.9525	0.00348521	0.00406541	15.912	0.00325326	0.00297135	15.896	0.00478806	0.00471897
		15.977	0.0077332	0.00800369	15.9925	0.00450527	0.00480621	15.952	0.00271848	0.00314169	15.936	0.00471765	0.00497853
		16.017	0.00830182	0.00808725	16.0325	0.00484529	0.00452244	15.992	0.00289674	0.00318631	15.976	0.00485847	0.00511496
		16.057	0.00807438	0.00839126	16.0725	0.00442027	0.00457833	16.032	0.00254022	0.00303984	16.016	0.0055626	0.00418716
		16.097	0.00898416	0.00786911	16.1125	0.00399524	0.00476544	16.072	0.00262935	0.00312266	16.056	0.00485847	0.00504552
		16.137	0.00739203	0.00765107	16.1525	0.00399524	0.00479657	16.112	0.00245109	0.00313127	16.096	0.00373187	0.00494488
		16.177	0.00779007	0.00826152	16.1925	0.00442027	0.0045575	16.152	0.00343153	0.00321656	16.136	0.00485847	0.00440153
		16.217	0.00793222	0.00824376	16.2325	0.00484529	0.0041864	16.192	0.00271848	0.00314148	16.176	0.00563301	0.00461463
		16.257	0.00833025	0.00811709	16.2725	0.00442027	0.00448749	16.232	0.00334239	0.003508	16.216	0.00337981	0.0048518
		16.297	0.00733517	0.00831457	16.3125	0.00569534	0.00490335	16.272	0.00245109	0.00349677	16.256	0.00394311	0.00486158
		16.337	0.00770477	0.00789542	16.3525	0.00442027	0.00480856	16.312	0.00285218	0.00308356	16.296	0.00429517	0.00497573
		16.377	0.00670969	0.00846907	16.3925	0.00459028	0.00469618	16.352	0.00329783	0.00312147	16.336	0.0049993	0.00498782
		16.417	0.00753419	0.00814129	16.4325	0.00391023	0.0044603	16.392	0.00280761	0.00301784	16.376	0.00471765	0.00418522
		16.457	0.00764791	0.00824212	16.4725	0.00323019	0.00490766	16.432	0.00329783	0.00315127	16.416	0.00492888	0.00475902
