# Supplementary material for: Single-molecule fluorescence multiplexing by multi-parameter spectroscopic detection of nanostructured FRET labels
Source: Nat Nanotechnol. 2024 May 15;19(8):1150–7. doi: 10.1038/s41565-024-01672-8 (PMC11329371; doi:10.1038/s41565-024-01672-8)
Supplement: Supplementary file 5 — Statistical source data for Fig. 2b. [file 41565_2024_1672_MOESM5_ESM.xlsx]

## Sheet: 2B
Time (s)	Red Channel (counts / ms / uW)	Green Channel (counts / ms / uW)	FRET	expected FRET levels			Delay (ns)	LifetimeData_Event1_Green	LifetimeFit_Event1_Green	IRF_event1_Green	LifetimeData_Event1_Red	LifetimeFit_Event1_Red	IRF_event1_Red	LifetimeData_AfterAcceptorBleach_Green	LifetimeFit_AfterAcceptorBleach_Green	IRF_AfterAcceptorBleach
0	0.00220657	-0.0247316	n/a	0.196			0	0.00423529	0.00700519	0.00533015	0.0446927	0.037564	0.00503888	0.00172117	0.00725722	0.00533025
0.01	-0.0212915	-0.0219433	n/a	0.266			0.08	0.00470588	0.00812506	0.00519063	0.0409683	0.0481565	0.00503599	0.00516351	0.00831309	0.00519088
0.02	0.00220657	-0.00660742	n/a	0.381			0.16	0.00705882	0.0068302	0.00534483	0.0335196	0.0386086	0.00503651	0.00516351	0.00707915	0.00534472
0.03	-0.00693158	-0.00939576	n/a	0.45			0.24	0.00517647	0.00537156	0.00540731	0.0353818	0.0318811	0.00502573	0.00516351	0.00569063	0.00540734
0.04	-0.00562613	-0.0149724	n/a	0.55			0.32	0.00847059	0.00837215	0.00529409	0.0428305	0.0510718	0.00503333	0.00516351	0.0085319	0.00529434
0.05	-0.0121534	-0.00800159	n/a	0.616			0.4	0.00517647	0.00616744	0.00525134	0.018622	0.0373943	0.00503639	0.010327	0.00643532	0.00525147
0.06	-0.00823703	-0.00521325	n/a	0.698			0.48	0.00564706	0.00620832	0.00544008	0.0409683	0.0401187	0.0050287	0.00344234	0.0064701	0.00543994
0.07	-0.00823703	0.0059401	n/a	0.782			0.56	0.00282353	0.00699467	0.00527769	0.0391061	0.0406812	0.00503964	0.00516351	0.00721159	0.00527801
0.08	0.0283156	0.00733427	n/a	0.91			0.64	0.00470588	0.00762791	0.0052858	0.0391061	0.039145	0.00503809	0.00516351	0.00780791	0.00528587
0.09	0.0152611	-0.00800159	n/a	*note FRET not calculated where Red or Green Channel is below 0.05			0.72	0.00847059	0.00939216	0.00531699	0.0446927	0.0379347	0.00502089	0.0137694	0.00947734	0.00531704
0.1	-0.00301523	-0.0219433	n/a				0.8	0.0117647	0.0101457	0.00541386	0.0204842	0.0395495	0.0050367	0.010327	0.0101888	0.00541384
0.11	-0.00301523	0.0059401	n/a				0.88	0.0127059	0.0134261	0.0058883	0.0353818	0.0388705	0.00504479	0.010327	0.0133012	0.00588789
0.12	0.00742836	0.012911	n/a				0.96	0.0188235	0.0229294	0.0110477	0.027933	0.0391744	0.00503361	0.0172117	0.022355	0.0110422
0.13	-0.00562613	-0.0163666	n/a				1.04	0.0465882	0.0673614	0.0433568	0.0540037	0.0384277	0.00502426	0.0430293	0.064791	0.0433221
0.14	-0.0173752	-0.0205491	n/a				1.12	0.143059	0.193913	0.167194	0.0409683	0.0411	0.00505897	0.122203	0.186146	0.167065
0.15	-0.00693158	0.00315177	n/a				1.2	0.349647	0.431687	0.441	0.0484171	0.0520883	0.00532383	0.361446	0.41558	0.44074
0.16	-0.0108479	-0.00103074	n/a				1.28	0.628235	0.714414	0.794058	0.0856611	0.0782779	0.00771906	0.55938	0.691876	0.793791
0.17	-0.0121534	-0.00381908	n/a				1.36	0.876235	0.920709	1.005	0.130354	0.138192	0.0220906	0.850258	0.900215	1.005
0.18	-0.00693158	0.0366118	n/a				1.44	1	1	0.96005	0.258845	0.241844	0.0786009	0.996558	0.991406	0.960402
0.19	-0.00301523	-0.0107899	n/a				1.52	0.981647	0.990687	0.736452	0.523277	0.362177	0.23549	0.979346	1	0.736993
0.2	-0.000404335	-0.00242491	n/a				1.6	0.935059	0.939986	0.491743	0.672253	0.510341	0.512593	1	0.969267	0.49224
0.21	0.0113447	-0.0135783	n/a				1.68	0.910118	0.876391	0.31777	0.83054	0.654941	0.833734	0.922547	0.925391	0.318113
0.22	0.0126502	0.012911	n/a				1.76	0.838588	0.817479	0.213118	0.936685	0.790098	1.005	0.870912	0.884644	0.213331
0.23	0.00481746	-0.00242491	n/a				1.84	0.725176	0.765908	0.152357	0.949721	0.899241	0.969786	0.922547	0.849388	0.152488
0.24	-0.00562613	-0.00242491	n/a				1.92	0.671059	0.713424	0.113886	0.953445	0.96694	0.750334	0.772806	0.811745	0.113974
0.25	-0.0147643	0.012911	n/a				2	0.618353	0.661632	0.0866584	0.949721	0.992155	0.498044	0.736661	0.773244	0.086722
0.26	-0.000404335	-0.00103074	n/a				2.08	0.56	0.617191	0.0666098	0.981378	1	0.298965	0.716007	0.740248	0.0666571
0.27	-0.00693158	-0.00939576	n/a				2.16	0.538824	0.572314	0.051231	0.865922	0.97934	0.178807	0.700516	0.705437	0.0512669
0.28	-0.00170978	-0.0107899	n/a				2.24	0.478118	0.5315	0.0404103	0.921788	0.948124	0.112009	0.624785	0.673166	0.0404364
0.29	0.00612291	-0.0107899	n/a				2.32	0.449882	0.494126	0.030996	1	0.92415	0.0767098	0.595525	0.642929	0.0310173
0.3	0.00220657	-0.0135783	n/a				2.4	0.398118	0.458543	0.0250658	0.977654	0.899405	0.0558356	0.600688	0.613263	0.0250803
0.31	-0.0147643	0.00454594	n/a				2.48	0.406588	0.427378	0.0202689	0.998138	0.862616	0.0436414	0.528399	0.586754	0.0202803
0.32	-0.000404335	-0.0107899	n/a				2.56	0.333176	0.395192	0.0164641	0.936685	0.83939	0.0334145	0.480207	0.558337	0.016473
0.33	0.00742836	-0.0135783	n/a				2.64	0.331765	0.367233	0.0137827	0.936685	0.806164	0.0264708	0.487091	0.53308	0.0137892
0.34	-0.00562613	-0.00103074	n/a				2.72	0.288471	0.340995	0.0117423	0.772812	0.778711	0.0210256	0.395869	0.508692	0.0117473
0.35	0.00220657	-0.0177608	n/a				2.8	0.279529	0.317893	0.010134	0.918063	0.746322	0.0172556	0.438898	0.486596	0.0101378
0.36	-0.00693158	0.00315177	n/a				2.88	0.270118	0.293457	0.00912671	0.772812	0.726636	0.01418	0.428571	0.46263	0.00912939
0.37	0.000901115	-0.00660742	n/a				2.96	0.246118	0.274202	0.00830368	0.852886	0.702137	0.0118889	0.402754	0.443042	0.00830585
0.38	0.0113447	0.0184876	n/a				3.04	0.223059	0.255561	0.00781727	0.824953	0.672777	0.0101366	0.366609	0.423566	0.00781881
0.39	0.0126502	0.00872844	n/a				3.12	0.203294	0.235796	0.00720304	0.810056	0.652037	0.00901611	0.358003	0.402614	0.00720459
0.4	-0.0108479	0.00454594	n/a				3.2	0.180706	0.219997	0.00683824	0.746741	0.627851	0.00805624	0.359725	0.385066	0.00683931
0.41	0.00612291	-0.00242491	n/a				3.28	0.176941	0.204812	0.00645718	0.776536	0.605098	0.00734807	0.351119	0.367794	0.00645816
0.42	-0.00693158	-0.00800159	n/a				3.36	0.153412	0.189498	0.00629607	0.711359	0.582783	0.00670848	0.290878	0.350138	0.00629669
0.43	-0.00170978	-0.00521325	n/a				3.44	0.158118	0.176405	0.00616957	0.666667	0.564997	0.00632827	0.29432	0.334367	0.0061701
0.44	-0.00954248	-0.0135783	n/a				3.52	0.152941	0.164577	0.00610383	0.66108	0.537489	0.00600641	0.258176	0.319614	0.00610425
0.45	0.00351202	-0.00242491	n/a				3.6	0.137882	0.153085	0.00589368	0.67784	0.525453	0.00581271	0.283993	0.305028	0.00589425
0.46	-0.000404335	-0.00103074	n/a				3.68	0.111529	0.143532	0.00590175	0.607076	0.501243	0.00561521	0.266781	0.292163	0.00590201
0.47	-0.000404335	0.00872844	n/a				3.76	0.120941	0.133034	0.0058443	0.608939	0.48782	0.00552541	0.208262	0.27831	0.00584464
0.48	0.0126502	0.00733427	n/a				3.84	0.114824	0.123241	0.00578189	0.556797	0.471831	0.00538443	0.244406	0.265057	0.00578221
0.49	0.00481746	0.00315177	n/a				3.92	0.0974118	0.115729	0.0057047	0.547486	0.456092	0.00533181	0.22031	0.253921	0.00570502
0.5	0.000901115	0.0101226	n/a				4	0.0969412	0.106907	0.00566525	0.549348	0.43684	0.00525805	0.216867	0.241515	0.00566551
0.51	0.00220657	0.021276	n/a				4.08	0.0870588	0.100194	0.00568328	0.517691	0.421862	0.0051982	0.196213	0.2311	0.00568346
0.52	-0.00693158	0.00315177	n/a				4.16	0.0917647	0.0942075	0.00558317	0.486034	0.408388	0.00515634	0.208262	0.22138	0.00558349
0.53	-0.00693158	0.021276	n/a				4.24	0.0734118	0.0878331	0.00563727	0.506518	0.393777	0.00513422	0.187608	0.21131	0.00563738
0.54	0.00873381	0.0115168	n/a				4.32	0.0776471	0.082402	0.00563895	0.49162	0.382996	0.00511127	0.177281	0.202166	0.00563914
0.55	0.00220657	0.012911	n/a				4.4	0.0724706	0.0769444	0.00560776	0.459963	0.366455	0.00512264	0.16179	0.193037	0.00560799
0.56	-0.00823703	0.0101226	n/a				4.48	0.0757647	0.0715666	0.00557983	0.392924	0.356988	0.00508963	0.182444	0.184034	0.00558005
0.57	0.00612291	0.0324293	n/a				4.56	0.0715294	0.0671704	0.0055437	0.418994	0.347563	0.00509041	0.151463	0.17602	0.00554392
0.58	0.000901115	0.00733427	n/a				4.64	0.0630588	0.0638559	0.00556009	0.391061	0.33403	0.00507714	0.13253	0.169096	0.00556024
0.59	0.00351202	0.0017576	n/a				4.72	0.0550588	0.059596	0.00554861	0.409683	0.324967	0.00506556	0.166954	0.161344	0.0055488
0.6	-0.000404335	-0.0163666	n/a				4.8	0.0531765	0.0552338	0.00560442	0.329609	0.309209	0.00506932	0.16179	0.153571	0.00560452
0.61	-0.000404335	0.0338235	n/a				4.88	0.0503529	0.051569	0.00569638	0.333333	0.298484	0.00506794	0.137694	0.146538	0.00569645
0.62	0.0191774	0.0394002	n/a				4.96	0.0611765	0.0484711	0.00582283	0.379888	0.292778	0.00506275	0.118761	0.140126	0.0058229
0.63	0.00220657	0.0170935	n/a				5.04	0.0512941	0.0468069	0.00591483	0.296089	0.286173	0.00506413	0.120482	0.13516	0.00591498
0.64	0.0139556	0.0282468	n/a				5.12	0.0470588	0.0434481	0.00585416	0.299814	0.269013	0.00506041	0.130809	0.128674	0.0058545
0.65	0.00612291	0.00733427	n/a				5.2	0.0489412	0.0412428	0.00585576	0.325885	0.267852	0.00504606	0.0826162	0.12337	0.00585602
0.66	-0.000404335	0.00733427	n/a				5.28	0.0465882	0.0391961	0.00579339	0.329609	0.254474	0.00506124	0.129088	0.118305	0.00579371
0.67	0.0126502	0.0254585	n/a				5.36	0.0428235	0.0360449	0.00567516	0.271881	0.247566	0.00507911	0.10327	0.112281	0.00567553
0.68	0.0126502	0.0268527	n/a				5.44	0.0385882	0.0350344	0.00564882	0.271881	0.238385	0.00506814	0.115318	0.108376	0.00564905
0.69	0.00742836	0.0184876	n/a				5.52	0.0367059	0.0333625	0.00563239	0.251397	0.231319	0.00506758	0.080895	0.103933	0.0056326
0.7	0.000901115	0.0240643	n/a				5.6	0.0291765	0.0317294	0.00557328	0.251397	0.228783	0.00506473	0.104991	0.0996133	0.00557354
0.71	-0.00432068	0.0268527	n/a				5.68	0.0362353	0.029807	0.00557325	0.238361	0.217911	0.00506833	0.0843373	0.0951067	0.00557342
0.72	0.00873381	0.00733427	n/a				5.76	0.0249412	0.0279263	0.00552072	0.212291	0.212667	0.00507277	0.0774527	0.0907254	0.00552095
0.73	0.00351202	0.0156993	n/a				5.84	0.0315294	0.0277775	0.00552561	0.197393	0.204706	0.00505244	0.0722892	0.0880719	0.00552576
0.74	0.00481746	0.00872844	n/a				5.92	0.0263529	0.0258917	0.00548129	0.230912	0.198678	0.00504202	0.0740103	0.0838539	0.0054815
0.75	0.00612291	0.0115168	n/a				6	0.0235294	0.0244452	0.00549604	0.242086	0.195171	0.00505989	0.0877797	0.0801347	0.00549616
0.76	0.0113447	0.0421885	n/a				6.08	0.0244706	0.0236214	0.00548948	0.199255	0.185183	0.00505423	0.0567986	0.0770869	0.00548964
0.77	0.00351202	0.00315177	n/a				6.16	0.0230588	0.023179	0.00546814	0.197393	0.182091	0.00504138	0.0671256	0.0744797	0.00546831
0.78	0.00612291	0.0198818	n/a				6.24	0.024	0.0218196	0.0054829	0.189944	0.175587	0.00504194	0.0395869	0.07108	0.00548302
0.79	-0.00823703	0.0254585	n/a				6.32	0.0188235	0.0207388	0.00548947	0.180633	0.17413	0.00504713	0.060241	0.0680201	0.00548961
0.8	-0.00432068	-0.00939576	n/a				6.4	0.0197647	0.0194543	0.00542874	0.189944	0.166035	0.00505862	0.0619621	0.0648404	0.00542896
0.81	-0.0147643	-0.0177608	n/a				6.48	0.0192941	0.0198182	0.00544183	0.18622	0.159032	0.00504705	0.0740103	0.0632961	0.00544195
0.82	-0.0147643	0.0017576	n/a				6.56	0.0225882	0.0179848	0.00545005	0.171322	0.156268	0.00505046	0.070568	0.0597374	0.00545017
0.83	-0.00562613	0.021276	n/a				6.64	0.0216471	0.017098	0.00548945	0.147114	0.154453	0.00504511	0.0619621	0.0571448	0.00548954
0.84	-0.00562613	-0.00242491	n/a				6.72	0.0155294	0.016723	0.00539755	0.145251	0.148137	0.00504241	0.0533563	0.0551033	0.00539781
0.85	0.00873381	-0.00103074	n/a				6.8	0.0221176	0.0165669	0.00541555	0.139665	0.144139	0.0050501	0.0481928	0.0533337	0.00541565
0.86	0.0204829	0.00733427	n/a				6.88	0.0150588	0.0160946	0.00538766	0.150838	0.139959	0.00504907	0.0464716	0.051326	0.00538781
0.87	-0.00954248	-0.0163666	n/a				6.96	0.0145882	0.015903	0.00545822	0.132216	0.134804	0.00504685	0.0654045	0.0496452	0.00545826
0.88	0.00481746	-0.0121841	n/a				7.04	0.0178824	0.0154583	0.00538276	0.167598	0.13162	0.00504364	0.0464716	0.0477823	0.00538298
0.89	0.00351202	0.113291	n/a				7.12	0.0164706	0.0143678	0.00539748	0.150838	0.12942	0.00504824	0.0464716	0.0453634	0.00539758
0.9	-0.00954248	-0.0177608	n/a				7.2	0.016	0.0147799	0.00540078	0.137803	0.122951	0.00505081	0.0413081	0.0444244	0.00540089
0.91	-0.00170978	0.000363426	n/a				7.28	0.0136471	0.0132932	0.00537616	0.147114	0.121521	0.00504115	0.0309811	0.041737	0.00537631
0.92	0.00742836	-0.0247316	n/a				7.36	0.00988235	0.0136014	0.00540733	0.10987	0.120601	0.00504194	0.0378657	0.0408032	0.00540741
0.93	0.00351202	0.220642	n/a				7.44	0.0150588	0.0134671	0.00541392	0.143389	0.117761	0.00504911	0.0361446	0.0394993	0.00541403
0.94	0.00351202	0.226219	n/a				7.52	0.0141176	0.0127881	0.00539915	0.122905	0.114636	0.00505192	0.0447504	0.037726	0.00539929
0.95	0.0113447	-0.00800159	n/a				7.6	0.0174118	0.0126756	0.0054254	0.117318	0.111481	0.00504027	0.0309811	0.0365364	0.00542549
0.96	0.0113447	0.00315177	n/a				7.68	0.0141176	0.0123641	0.005409	0.124767	0.105673	0.00505371	0.0275387	0.0352023	0.00540915
0.97	-0.0108479	-0.00521325	n/a				7.76	0.0131765	0.0125107	0.00538601	0.108007	0.104419	0.00503766	0.0309811	0.0343452	0.00538616
0.98	-0.00562613	-0.0135783	n/a				7.84	0.0112941	0.0115342	0.00542047	0.113594	0.103389	0.00503452	0.0258176	0.0324642	0.00542054
0.99	-0.0134588	0.0017576	n/a				7.92	0.0131765	0.0112212	0.00536632	0.10987	0.0992348	0.00503936	0.0344234	0.0312518	0.00536651
1	0.000901115	-0.0135783	n/a				8	0.0103529	0.00960514	0.00538106	0.104283	0.0872291	0.00504788	0.0223752	0.0288414	0.00538115
1.01	-0.000404335	0.000363426	n/a				8.08	0.0178824	0.013065	0.00538928	0.115456	0.105879	0.00504388	0.0430293	0.0312827	0.00538938
1.02	-0.0173752	-0.0177608	n/a				8.16	0.0122353	0.00951474	0.00528094	0.0875233	0.081831	0.00503833	0.0378657	0.0271088	0.00528118
1.03	-0.0121534	0.00733427	n/a				8.24	0.0103529	0.0130168	0.00549919	0.113594	0.102149	0.00505656	0.0309811	0.0296597	0.00549903
1.04	0.0113447	-0.00242491	n/a				8.32	0.0122353	0.00973373	0.00525475	0.0986965	0.0894065	0.00504792	0.0223752	0.0258056	0.00525518
1.05	0.00220657	-0.0205491	n/a				8.4	0.00847059	0.00943301	0.00549753	0.0931099	0.0908389	0.00503572	0.0258176	0.0248131	0.00549733
1.06	-0.00301523	0.0170935	n/a				8.48	0.0122353	0.00990969	0.00535981	0.0819367	0.0852547	0.00503837	0.0275387	0.0245876	0.00536011
1.07	0.0126502	0.0352177	n/a				8.56	0.0108235	0.0101752	0.00543686	0.0744879	0.0827542	0.00503686	0.0361446	0.0241912	0.00543689
1.08	0.00351202	-0.00242491	n/a				8.64	0.00847059	0.00940319	0.00534828	0.0856611	0.0843199	0.0050396	0.0154905	0.0228381	0.00534851
1.09	-0.00170978	0.00315177	n/a				8.72	0.0117647	0.010139	0.00538925	0.0744879	0.079781	0.00504689	0.0240964	0.0229419	0.00538931
1.1	-0.00954248	-0.00660742	n/a				8.8	0.00705882	0.00933421	0.00541883	0.0893855	0.0777909	0.00502989	0.0189329	0.0216103	0.00541891
1.11	-0.00823703	0.0184876	n/a				8.88	0.0117647	0.00913001	0.00538602	0.0837989	0.0794706	0.0050545	0.0275387	0.0208728	0.00538618
1.12	0.00612291	-0.0233375	n/a				8.96	0.00752941	0.00987753	0.00536466	0.0986965	0.0747718	0.00503592	0.020654	0.0210615	0.0053648
1.13	-0.0160697	-0.0121841	n/a				9.04	0.00658824	0.00956738	0.00538762	0.102421	0.0772136	0.00504816	0.0120482	0.0202696	0.00538771
1.14	-0.00432068	-0.00103074	n/a				9.12	0.0103529	0.00959249	0.0053942	0.0391061	0.0734715	0.00503904	0.0189329	0.0198174	0.00539431
1.15	0.0191774	-0.00800159	n/a				9.2	0.0103529	0.00965945	0.00538928	0.0968343	0.0724681	0.00503873	0.0172117	0.0194256	0.00538941
1.16	0.0165665	0.0101226	n/a				9.28	0.00517647	0.00917025	0.00540405	0.0689013	0.0713136	0.00503191	0.0275387	0.0185264	0.00540416
1.17	0.00612291	0.000363426	n/a				9.36	0.00658824	0.00935936	0.00538272	0.0763501	0.071715	0.00504098	0.020654	0.0182896	0.00538287
1.18	-0.00301523	-0.0149724	n/a				9.44	0.00705882	0.00875737	0.00538764	0.0577281	0.068551	0.00503821	0.0275387	0.0173206	0.00538775
1.19	-0.0108479	-0.0177608	n/a				9.52	0.00988235	0.00941879	0.005386	0.0595903	0.067072	0.00505359	0.0240964	0.0175676	0.00538612
1.2	-0.00562613	-0.019155	n/a				9.6	0.0108235	0.00921628	0.00542047	0.0912477	0.0681263	0.00505351	0.0240964	0.0170122	0.00542054
1.21	0.00873381	0.00315177	n/a				9.68	0.00847059	0.00865276	0.0053417	0.0782123	0.0660675	0.00503841	0.0154905	0.0161299	0.00534191
1.22	0.0100393	0.0184876	n/a				9.76	0.00470588	0.00925916	0.0053597	0.0614525	0.0633895	0.00503563	0.020654	0.0163727	0.00535979
1.23	0.0283156	0.0812253	0.258493				9.84	0.0108235	0.00851445	0.0053827	0.0875233	0.0652087	0.00503452	0.0223752	0.0153486	0.00538278
1.24	0.194108	0.0742544	0.723305				9.92	0.0112941	0.00838429	0.00533675	0.0707635	0.0647668	0.00503639	0.0154905	0.0149212	0.00533692
1.25	0.191497	0.0575244	0.768998				10	0.00894118	0.00863503	0.00539253	0.0819367	0.0610782	0.00503861	0.0154905	0.0148689	0.00539257
1.26	0.158861	0.0937728	0.628819				10.08	0.0112941	0.00850689	0.00532527	0.0689013	0.0595856	0.00503092	0.0189329	0.0144696	0.00532546
1.27	0.175831	0.0812253	0.684018				10.16	0.00941176	0.00896789	0.00535313	0.0614525	0.0606172	0.00503195	0.0189329	0.0146416	0.00535319
1.28	0.211079	0.0756486	0.736165				10.24	0.00847059	0.00836944	0.00538433	0.0353818	0.0575477	0.00504407	0.010327	0.0138205	0.0053844
1.29	0.196719	0.0881961	0.690447				10.32	0.0108235	0.0081879	0.00532198	0.0614525	0.0558166	0.00503064	0.0223752	0.0134059	0.00532216
1.3	0.152333	0.0812253	0.652227				10.4	0.00941176	0.00775645	0.00532358	0.0558659	0.0588379	0.00503579	0.0154905	0.0127648	0.00532367
1.31	0.221522	0.0742544	0.748951				10.48	0.00564706	0.00745483	0.00538924	0.0763501	0.0578826	0.00502969	0.00860585	0.0122575	0.00538926
1.32	0.160166	0.0812253	0.663512				10.56	0.008	0.00802774	0.00539421	0.0465549	0.0549195	0.00503084	0.0137694	0.0125898	0.00539432
1.33	0.179748	0.104926	0.631416				10.64	0.00988235	0.00761667	0.00531049	0.0540037	0.0555254	0.005039	0.0327022	0.0119978	0.00531071
1.34	0.188886	0.0533419	0.779786				10.72	0.00752941	0.00860043	0.00540072	0.0521415	0.0560885	0.00503401	0.00688468	0.0127383	0.00540071
1.35	0.15625	0.0937728	0.624942				10.8	0.00894118	0.0079605	0.00532035	0.0465549	0.0520181	0.0050432	0.0154905	0.0119469	0.00532056
1.36	0.169304	0.086802	0.66107				10.88	0.00941176	0.00822177	0.00536297	0.0521415	0.0528255	0.00504737	0.0154905	0.0120188	0.00536302
1.37	0.137973	0.0881961	0.610044				10.96	0.00564706	0.00850118	0.00535151	0.0521415	0.0537837	0.00503881	0.010327	0.0121157	0.00535163
1.38	0.173221	0.0631011	0.732986				11.04	0.00611765	0.00847549	0.00537612	0.0558659	0.0514808	0.00503278	0.00860585	0.0119309	0.0053762
1.39	0.195413	0.110503	0.63878				11.12	0.00705882	0.00730795	0.00538763	0.0689013	0.0543159	0.00503714	0.0154905	0.0106704	0.00538773
1.4	0.192802	0.0854078	0.69301				11.2	0.00611765	0.0078006	0.00534168	0.0391061	0.0514603	0.00502783	0.00860585	0.0109915	0.00534185
1.41	0.175831	0.095167	0.648828				11.28	0.00517647	0.00757617	0.00534001	0.0577281	0.0501332	0.00503456	0.00860585	0.0106388	0.00534011
1.42	0.221522	0.134204	0.622733				11.36	0.00658824	0.00787916	0.00535642	0.0372439	0.0496798	0.00505137	0.010327	0.0107928	0.0053565
1.43	0.144501	0.203912	0.41474				11.44	0.00611765	0.0074674	0.00536956	0.0428305	0.0541614	0.00503841	0.0137694	0.0102748	0.00536965
1.44	0.106643	0.245737	0.302635				11.52	0.008	0.0076329	0.00534167	0.0577281	0.0492119	0.0050396	0.0154905	0.0103101	0.00534181
1.45	0.118392	0.19973	0.372159				11.6	0.00847059	0.00769626	0.00530882	0.0502793	0.0503114	0.00502509	0.00688468	0.0102538	0.00530896
1.46	0.0896717	0.308475	0.225223				11.68	0.00658824	0.00772596	0.00533178	0.0446927	0.0497878	0.0050352	0.0137694	0.0101707	0.00533184
1.47	0.126224	0.180211	0.411911				11.76	0.00941176	0.00783481	0.00533672	0.0446927	0.0465245	0.00504257	0.00860585	0.0101677	0.00533681
1.48	0.104032	0.244343	0.29862				11.84	0.00752941	0.00747872	0.00533672	0.0614525	0.0483266	0.00504031	0.0120482	0.00972838	0.00533682
1.49	0.0948935	0.234584	0.288012				11.92	0.00894118	0.00770999	0.00536462	0.0595903	0.048963	0.00504986	0.00688468	0.00985099	0.0053647
1.5	0.0935881	0.238766	0.281591				12	0.008	0.00780153	0.00534166	0.0446927	0.0483625	0.00503223	0.010327	0.00984536	0.0053418
1.51	0.153639	0.196941	0.438241				12.08	0.00658824	0.00762047	0.00533344	0.0540037	0.0462019	0.00504285	0.0120482	0.00958527	0.00533355
1.52	0.124919	0.183	0.405688				12.16	0.00752941	0.0071698	0.00534164	0.0484171	0.0468084	0.00504043	0.0154905	0.00907344	0.00534173
1.53	0.136668	0.184394	0.425675				12.24	0.00752941	0.00832498	0.00531703	0.0595903	0.0458509	0.005035	0.00860585	0.0100885	0.00531716
1.54	0.12753	0.177423	0.418195				12.32	0.00564706	0.00733424	0.00535312	0.0446927	0.0432652	0.00503936	0.00516351	0.00907183	0.00535318
1.55	0.0713954	0.192759	0.270279				12.4	0.00282353	0.00697671	0.00531375	0.0353818	0.0448901	0.00504491	0.0120482	0.00865905	0.0053139
1.56	0.111864	0.187182	0.37407				12.48	0.00376471	0.00728276	0.00533342	0.0335196	0.0461306	0.00503857	0.00344234	0.00887909	0.00533349
1.57	0.131446	0.163481	0.44569				12.56	0.008	0.00746838	0.00530881	0.0540037	0.0473794	0.00502981	0.0137694	0.00898788	0.00530894
1.58	0.107948	0.15651	0.408185				12.64	0.00847059	0.00719233	0.00532685	0.0540037	0.0454229	0.00502886	0.00516351	0.00866178	0.00532693
1.59	0.0883663	0.159299	0.356797				12.72	0.00894118	0.00758045	0.00535149	0.0521415	0.0471524	0.00504372	0.00860585	0.00896876	0.00535156
1.6	0.137973	0.209489	0.397089				12.8	0.00517647	0.00768246	0.00526943	0.0521415	0.0478418	0.00504749	0.0189329	0.00900661	0.00526963
1.61	0.131446	0.19973	0.396907				12.88	0.00705882	0.00738518	0.00530877	0.0521415	0.0439457	0.0050398	0.00344234	0.00866838	0.00530881
1.62	0.126224	0.185788	0.404549				12.96	0.008	0.00716948	0.00532849	0.0391061	0.0435359	0.0050438	0.010327	0.0084101	0.00532857
1.63	0.124919	0.203912	0.379888				13.04	0.00376471	0.00720378	0.00531538	0.0428305	0.0445754	0.0050335	0.00860585	0.00839131	0.00531549
1.64	0.118392	0.209489	0.361082				13.12	0.00517647	0.00758667	0.00531044	0.0391061	0.0442449	0.00503417	0.00516351	0.00870543	0.00531054
1.65	0.11317	0.206701	0.353799				13.2	0.00752941	0.00725781	0.00534163	0.0577281	0.0417563	0.00503143	0.010327	0.00834679	0.00534169
1.66	0.134057	0.203912	0.396654				13.28	0.008	0.0067781	0.00536627	0.0465549	0.0447228	0.00504495	0.00860585	0.00784741	0.00536634
1.67	0.152333	0.230401	0.398013				13.36	0.00847059	0.00757757	0.005363	0.0465549	0.0454642	0.00503869	0.00344234	0.00856361	0.00536312
1.68	0.14189	0.223431	0.388398				13.44	0.00564706	0.0072172	0.00527764	0.0502793	0.0452938	0.00503972	0.00516351	0.00818111	0.00527785
1.69	0.110559	0.238766	0.316493				13.52	0.00423529	0.00671034	0.00532191	0.0446927	0.0472946	0.00503797	0.00344234	0.00766157	0.00532194
1.7	0.104032	0.241555	0.301029				13.6	0.00564706	0.00732983	0.0053285	0.0484171	0.0418224	0.00503972	0.00344234	0.00821224	0.00532859
1.71	0.11317	0.202518	0.358486				13.68	0.00470588	0.00719238	0.00532522	0.0446927	0.0427855	0.00503896	0.00860585	0.00804656	0.00532533
1.72	0.109253	0.195547	0.358442				13.76	0.008	0.00713351	0.00533015	0.0391061	0.0443446	0.00503785	0.00688468	0.00795705	0.00533024
1.73	0.0831445	0.208095	0.285485				13.84	0.00705882	0.00717575	0.00535313	0.0372439	0.0420375	0.00503377	0.00516351	0.00796518	0.0053532
1.74	0.134057	0.19973	0.401625				13.92	0.00470588	0.00710882	0.00528585	0.0409683	0.0424264	0.00503825	0.00860585	0.00787085	0.00528603
1.75	0.124919	0.201124	0.383136				14	0.00282353	0.00732309	0.00533669	0.0521415	0.043018	0.00504281	0.0137694	0.00804484	0.00533672
1.76	0.107948	0.19973	0.350848				14.08	0.00517647	0.00715056	0.00534329	0.0595903	0.0423005	0.00503338	0.00860585	0.00785335	0.00534338
1.77	0.106643	0.177423	0.375415				14.16	0.00564706	0.00749167	0.00528748	0.0502793	0.0453929	0.00503219	0.00688468	0.00815004	0.00528765
1.78	0.145806	0.17324	0.457006				14.24	0.00470588	0.00657407	0.00529565	0.0409683	0.0403534	0.00502723	0.00344234	0.00725386	0.00529573
1.79	0.0988099	0.191365	0.340519				14.32	0.00376471	0.00734875	0.00532028	0.0465549	0.0422087	0.00503555	0.00516351	0.00796415	0.00532034
1.8	0.111864	0.203912	0.354252				14.4	0.00611765	0.00762739	0.00536626	0.0223464	0.0403946	0.00503762	0.00516351	0.00820533	0.0053663
1.81	0.0922826	0.184394	0.33354				14.48	0.00470588	0.00773839	0.00529899	0.0521415	0.0445532	0.00502882	0.010327	0.0082883	0.00529917
1.82	0.126224	0.153722	0.450887				14.56	0.00705882	0.00757649	0.00528909	0.0484171	0.0394653	0.00503072	0.0137694	0.00811323	0.00528919
1.83	0.130141	0.226219	0.365195				14.64	0.00847059	0.00807921	0.00531535	0.0465549	0.0391704	0.00503008	0.00688468	0.00856962	0.00531541
1.84	0.109253	0.164875	0.398548				14.72	0.00423529	0.00691575	0.00532522	0.0577281	0.0426845	0.00502997	0.00860585	0.00744648	0.0053253
1.85	0.0988099	0.163481	0.376718				14.8	0.00847059	0.00710474	0.00529568	0.0428305	0.0393804	0.00503888	0.00860585	0.00760696	0.00529581
1.86	0.100115	0.177423	0.360726				14.88	0.00423529	0.0069024	0.00527432	0.0428305	0.0413942	0.00503995	0.00860585	0.00739683	0.00527443
1.87	0.101421	0.148145	0.406388				14.96	0.00705882	0.00742444	0.00530877	0.0502793	0.0400649	0.00503896	0.0120482	0.0078747	0.00530882
1.88	0.148417	0.16627	0.471634				15.04	0.00611765	0.00726747	0.00530716	0.0353818	0.0404434	0.0050329	0.00344234	0.00770922	0.00530725
1.89	0.126224	0.183	0.408197				15.12	0.00705882	0.00660662	0.0053088	0.0335196	0.0395783	0.00503318	0.00516351	0.00706652	0.00530889
1.9	0.126224	0.224825	0.359563				15.2	0.00282353	0.00653155	0.00533014	0.0465549	0.0421293	0.00504122	0.00516351	0.00698032	0.00533021
1.91	0.106643	0.235978	0.311255				15.28	0.00517647	0.00686682	0.00534821	0.0614525	0.0428443	0.00503227	0.00516351	0.00728425	0.00534829
1.92	0.130141	0.203912	0.389581				15.36	0.00517647	0.00758843	0.00534165	0.0428305	0.0367387	0.00503207	0.00688468	0.00795541	0.00534176
1.93	0.107948	0.21646	0.332754				15.44	0.00517647	0.0075628	0.00528584	0.0521415	0.039887	0.00503516	0.010327	0.00791809	0.005286
1.94	0.149722	0.229007	0.395328				15.52	0.00282353	0.00723281	0.00531699	0.0595903	0.0392325	0.00503552	0.00344234	0.00759273	0.00531704
1.95	0.115781	0.17324	0.400596				15.6	0.00658824	0.0070357	0.00530059	0.0391061	0.0400239	0.00503552	0.010327	0.00739388	0.00530071
1.96	0.104032	0.208095	0.3333				15.68	0.00376471	0.00705073	0.00529238	0.0446927	0.0410172	0.00505137	0.00860585	0.00739666	0.00529248
1.97	0.096199	0.150934	0.38926				15.76	0.00470588	0.00718566	0.00531043	0.0372439	0.0414847	0.00503445	0.00516351	0.00751374	0.0053105
1.98	0.124919	0.212277	0.370464				15.84	0.00752941	0.00694032	0.00535312	0.027933	0.0407736	0.00503615	0.00516351	0.00727086	0.00535316
1.99	0.12753	0.167664	0.432021				15.92	0.00517647	0.00721439	0.00533181	0.0558659	0.0380312	0.00503861	0.00516351	0.00752119	0.00533194
2	0.119697	0.138386	0.463792				16	0.00564706	0.00696486	0.00533343	0.0372439	0.0393559	0.00502497	0.00860585	0.00727538	0.00533353
2.01	0.124919	0.177423	0.413171				16.08	0.00517647	0.00687292	0.00534821	0.0260708	0.0390434	0.00503024	0.00860585	0.00717966	0.00534829
2.02	0.144501	0.202518	0.416406				16.16	0.008	0.00717977	0.00530226	0.0242086	0.0432613	0.005039	0.00172117	0.00746243	0.00530241
2.03	0.147112	0.127233	0.536229				16.24	0.00423529	0.00687493	0.00535147	0.0502793	0.0396072	0.005035	0.00860585	0.00716561	0.00535151
2.04	0.126224	0.171846	0.423471				16.32	0.00611765	0.0065665	0.00533345	0.0391061	0.0378568	0.00503143	0.00688468	0.00686574	0.00533357
2.05	0.144501	0.155116	0.482285				16.4	0.00611765	0.00669074	0.00536791	0.0428305	0.0397823	0.00503207	0.00516351	0.00697695	0.00536797
2.06	0.100115	0.167664	0.373873				16.48	0.00282353	0.00712096	0.00534659	0.0428305	0.0365913	0.00502921	0.010327	0.00737876	0.00534672
2.07	0.096199	0.206701	0.317594				16.56	0.00235294	0.00494893	0.00533016	0.0335196	0.0234951	0.00502985	0.00344234	0.00531239	0.00533028
2.08	0.149722	0.164875	0.475917
2.09	0.136668	0.230401	0.372322
2.1	0.119697	0.178817	0.400976
2.11	0.0909772	0.206701	0.305623
2.12	0.104032	0.192759	0.350522
2.13	0.118392	0.205306	0.365747
2.14	0.107948	0.178817	0.376433
2.15	0.0844499	0.188576	0.309311
2.16	0.0387592	0.284774	0.1198
2.17	0.124919	0.145357	0.46219
2.18	0.114475	0.194153	0.370916
2.19	0.11317	0.205306	0.355348
2.2	0.106643	0.208095	0.33883
2.21	0.107948	0.196941	0.354056
2.22	0.145806	0.191365	0.43244
2.23	0.135362	0.184394	0.42333
2.24	0.110559	0.215066	0.339529
2.25	0.123613	0.189971	0.394196
2.26	0.0831445	0.222036	0.272443
2.27	0.11317	0.170452	0.399016
2.28	0.0909772	0.13281	0.406535
2.29	0.119697	0.16627	0.41857
2.3	0.123613	0.196941	0.385623
2.31	0.115781	0.209489	0.355953
2.32	0.137973	0.201124	0.406884
2.33	0.126224	0.164875	0.433612
2.34	0.117086	0.206701	0.361615
2.35	0.118392	0.21646	0.353565
2.36	0.0779227	0.191365	0.289366
2.37	0.130141	0.241555	0.350127
2.38	0.114475	0.262467	0.303694
2.39	0.119697	0.269438	0.307598
2.4	0.151028	0.231796	0.39451
2.41	0.0492028	0.160693	0.234415
2.42	0.0844499	0.189971	0.307739
2.43	0.0687845	0.164875	0.294379
2.44	0.144501	0.192759	0.428455
2.45	0.121003	0.183	0.398032
2.46	0.121003	0.185788	0.394414
2.47	0.137973	0.187182	0.42433
2.48	0.096199	0.195547	0.329735
2.49	0.107948	0.191365	0.360653
2.5	0.0883663	0.170452	0.341422
2.51	0.0779227	0.157905	0.330423
2.52	0.130141	0.174635	0.427005
2.53	0.118392	0.208095	0.362623
2.54	0.117086	0.198336	0.371205
2.55	0.126224	0.180211	0.411911
2.56	0.0727009	0.148145	0.329192
2.57	0.160166	0.163481	0.494878
2.58	0.126224	0.223431	0.360997
2.59	0.102726	0.157905	0.394145
2.6	0.110559	0.194153	0.362831
2.61	0.104032	0.201124	0.340914
2.62	0.126224	0.206701	0.379138
2.63	0.11317	0.208095	0.352264
2.64	0.119697	0.21646	0.356075
2.65	0.0975044	0.192759	0.335917
2.66	0.0935881	0.195547	0.323683
2.67	0.126224	0.177423	0.415694
2.68	0.0883663	0.0965611	0.477843
2.69	0.101421	0.177423	0.363719
2.7	0.111864	0.244343	0.314043
2.71	0.139279	0.192759	0.419467
2.72	0.111864	0.162087	0.408336
2.73	0.140584	0.160693	0.466628
2.74	0.0975044	0.162087	0.375607
2.75	0.114475	0.19973	0.364333
2.76	0.0909772	0.226219	0.286817
2.77	0.100115	0.196941	0.337024
2.78	0.0831445	0.201124	0.292486
2.79	0.0687845	0.13281	0.341203
2.8	0.126224	0.202518	0.383961
2.81	0.130141	0.163481	0.443225
2.82	0.118392	0.153722	0.435081
2.83	0.115781	0.189971	0.378676
2.84	0.121003	0.235978	0.338961
2.85	0.131446	0.14954	0.467804
2.86	0.121003	0.185788	0.394414
2.87	0.0727009	0.178817	0.289048
2.88	0.111864	0.188576	0.372334
2.89	0.124919	0.203912	0.379888
2.9	0.110559	0.188576	0.369595
2.91	0.126224	0.21646	0.36834
2.92	0.100115	0.224825	0.308104
2.93	0.147112	0.16627	0.469433
2.94	0.0922826	0.241555	0.27643
2.95	0.110559	0.167664	0.397376
2.96	0.106643	0.189971	0.359534
2.97	0.096199	0.21646	0.30768
2.98	0.0935881	0.235978	0.283973
2.99	0.117086	0.167664	0.411189
3	0.114475	0.205306	0.357979
3.01	0.123613	0.177423	0.410626
3.02	0.111864	0.19973	0.359007
3.03	0.102726	0.131415	0.438735
3.04	0.139279	0.180211	0.435941
3.05	0.0740063	0.178817	0.292719
3.06	0.12753	0.195547	0.394735
3.07	0.115781	0.150934	0.4341
3.08	0.0975044	0.152328	0.390279
3.09	0.0909772	0.150934	0.376077
3.1	0.0975044	0.170452	0.363881
3.11	0.17061	0.288957	0.371241
3.12	0.173221	0.256891	0.402734
3.13	0.0870608	0.205306	0.297779
3.14	0.0870608	0.160693	0.351401
3.15	0.15625	0.195547	0.444147
3.16	0.100115	0.152328	0.396585
3.17	0.0948935	0.183	0.341475
3.18	0.139279	0.180211	0.435941
3.19	0.132752	0.153722	0.463399
3.2	0.119697	0.220642	0.351699
3.21	0.0988099	0.177423	0.357705
3.22	0.132752	0.19973	0.399275
3.23	0.14189	0.213671	0.399059
3.24	0.119697	0.202518	0.371482
3.25	0.132752	0.189971	0.411349
3.26	0.132752	0.176029	0.429922
3.27	0.111864	0.23319	0.324194
3.28	0.115781	0.167664	0.408478
3.29	0.139279	0.222036	0.385477
3.3	0.12753	0.194153	0.396446
3.31	0.106643	0.203912	0.343394
3.32	0.124919	0.183	0.405688
3.33	0.0935881	0.202518	0.316063
3.34	0.118392	0.194153	0.378799
3.35	0.14189	0.178817	0.442428
3.36	0.12753	0.177423	0.418195
3.37	0.134057	0.208095	0.391806
3.38	0.107948	0.201124	0.349265
3.39	0.12753	0.208095	0.379978
3.4	0.134057	0.174635	0.434275
3.41	0.122308	0.160693	0.432182
3.42	0.0988099	0.192759	0.33889
3.43	0.0975044	0.240161	0.288761
3.44	0.136668	0.167664	0.449075
3.45	0.121003	0.170452	0.415168
3.46	0.131446	0.180211	0.421765
3.47	0.132752	0.176029	0.429922
3.48	0.15625	0.213671	0.422386
3.49	0.128835	0.195547	0.397171
3.5	0.139279	0.185788	0.428462
3.51	0.0844499	0.222036	0.275542
3.52	0.126224	0.183	0.408197
3.53	0.104032	0.16627	0.384873
3.54	0.118392	0.188576	0.385681
3.55	0.123613	0.162087	0.432668
3.56	0.122308	0.188576	0.39342
3.57	0.166693	0.169058	0.496478
3.58	0.0896717	0.184394	0.327191
3.59	0.149722	0.189971	0.440758
3.6	0.102726	0.206701	0.331989
3.61	0.14189	0.187182	0.431181
3.62	0.144501	0.226219	0.389784
3.63	0.0596464	0.102138	0.368679
3.64	-0.0121534	-0.0107899	n/a
3.65	0.00351202	-0.00242491	n/a
3.66	0.11317	0.180211	0.385743
3.67	0.148417	0.155116	0.488964
3.68	0.0975044	0.163481	0.373601
3.69	0.0948935	0.202518	0.319065
3.7	0.119697	0.220642	0.351699
3.71	0.126224	0.174635	0.419546
3.72	0.081839	0.155116	0.345377
3.73	0.135362	0.209489	0.392524
3.74	0.102726	0.191365	0.349301
3.75	0.0727009	0.205306	0.261507
3.76	0.111864	0.177423	0.386689
3.77	0.0948935	0.145357	0.394977
3.78	0.0922826	0.206701	0.308655
3.79	0.122308	0.208095	0.370178
3.8	0.0883663	0.0979553	0.474267
3.81	0.0531191	0.0770428	0.4081
3.82	0.0988099	0.210883	0.319058
3.83	0.126224	0.205306	0.380732
3.84	0.109253	0.180211	0.377433
3.85	0.130141	0.226219	0.365195
3.86	0.131446	0.174635	0.429449
3.87	0.137973	0.201124	0.406884
3.88	0.137973	0.215066	0.390816
3.89	0.0988099	0.198336	0.33253
3.9	0.0988099	0.130021	0.431803
3.91	0.114475	0.187182	0.379488
3.92	0.118392	0.230401	0.339432
3.93	0.130141	0.180211	0.419332
3.94	0.100115	0.215066	0.317644
3.95	0.0831445	0.203912	0.289645
3.96	0.161471	0.198336	0.448772
3.97	0.11317	0.205306	0.355348
3.98	0.101421	0.15651	0.393209
3.99	0.132752	0.202518	0.395955
4	0.152333	0.208095	0.422646
4.01	0.0505082	0.086802	0.36784
4.02	0.0844499	0.194153	0.303119
4.03	0.140584	0.167664	0.456075
4.04	0.128835	0.203912	0.387186
4.05	0.0896717	0.178817	0.333987
4.06	0.0922826	0.183	0.335229
4.07	0.0883663	0.187182	0.320692
4.08	0.147112	0.209489	0.412539
4.09	0.131446	0.227613	0.366085
4.1	0.137973	0.212277	0.393928
4.11	0.139279	0.220642	0.38697
4.12	0.0948935	0.234584	0.288012
4.13	0.0988099	0.212277	0.317628
4.14	0.117086	0.210883	0.357003
4.15	0.124919	0.148145	0.457471
4.16	0.117086	0.191365	0.379594
4.17	0.109253	0.180211	0.377433
4.18	0.11317	0.188576	0.37505
4.19	0.124919	0.153722	0.448315
4.2	0.11317	0.13978	0.4474
4.21	0.123613	0.223431	0.356189
4.22	0.119697	0.178817	0.400976
4.23	0.0988099	0.188576	0.343823
4.24	0.0948935	0.212277	0.308928
4.25	0.0975044	0.13978	0.410917
4.26	0.121003	0.189971	0.389109
4.27	0.0883663	0.150934	0.36927
4.28	0.135362	0.215066	0.386277
4.29	0.134057	0.217854	0.38094
4.3	0.0922826	0.201124	0.314521
4.31	0.132752	0.170452	0.43783
4.32	0.102726	0.195547	0.344403
4.33	0.104032	0.164875	0.386868
4.34	0.136668	0.247131	0.356092
4.35	0.134057	0.210883	0.388639
4.36	0.134057	0.198336	0.403309
4.37	0.117086	0.217854	0.349573
4.38	0.11317	0.213671	0.346253
4.39	0.139279	0.201124	0.409159
4.4	0.137973	0.219248	0.38624
4.41	0.130141	0.194153	0.401305
4.42	0.122308	0.148145	0.452233
4.43	0.107948	0.201124	0.349265
4.44	0.139279	0.213671	0.394613
4.45	0.107948	0.219248	0.329918
4.46	0.0935881	0.160693	0.36805
4.47	0.121003	0.194153	0.383945
4.48	0.139279	0.188576	0.424818
4.49	0.0935881	0.131415	0.415941
4.5	0.0753118	0.164875	0.313554
4.51	0.126224	0.202518	0.383961
4.52	0.140584	0.212277	0.398412
4.53	0.136668	0.191365	0.416629
4.54	0.105337	0.188576	0.358395
4.55	0.136668	0.185788	0.423834
4.56	0.14189	0.208095	0.405417
4.57	0.0870608	0.217854	0.285525
4.58	0.145806	0.153722	0.486786
4.59	0.114475	0.209489	0.353358
4.6	0.0766172	0.177423	0.301595
4.61	0.096199	0.100744	0.488462
4.62	0.110559	0.160693	0.407588
4.63	0.114475	0.210883	0.351844
4.64	0.104032	0.220642	0.320419
4.65	0.110559	0.21646	0.338081
4.66	0.124919	0.177423	0.413171
4.67	0.144501	0.169058	0.460841
4.68	0.126224	0.188576	0.400966
4.69	0.114475	0.206701	0.356426
4.7	0.0713954	0.252708	0.220286
4.71	0.0792281	0.268044	0.228144
4.72	0.000901115	0.185788	0.00482682
4.73	0.0465919	0.191365	0.1958
4.74	0.131446	0.222036	0.37186
4.75	0.135362	0.191365	0.414298
4.76	0.124919	0.187182	0.400251
4.77	0.102726	0.19973	0.33964
4.78	0.117086	0.205306	0.363179
4.79	0.0988099	0.222036	0.307966
4.8	0.143195	0.203912	0.412539
4.81	0.101421	0.202518	0.333688
4.82	0.0975044	0.178817	0.352866
4.83	0.115781	0.263862	0.304973
4.84	0.118392	0.192759	0.380496
4.85	0.135362	0.176029	0.434702
4.86	0.119697	0.229007	0.343262
4.87	0.126224	0.213671	0.371362
4.88	0.0922826	0.212277	0.303003
4.89	0.106643	0.180211	0.371766
4.9	0.130141	0.143963	0.474786
4.91	0.123613	0.227613	0.351948
4.92	0.096199	0.194153	0.331318
4.93	0.0753118	0.131415	0.364305
4.94	0.114475	0.227613	0.334637
4.95	0.102726	0.145357	0.41408
4.96	0.119697	0.224825	0.34743
4.97	0.166693	0.17324	0.49037
4.98	0.124919	0.189971	0.396707
4.99	0.104032	0.208095	0.3333
5	0.134057	0.192759	0.410191
5.01	0.139279	0.215066	0.393061
5.02	0.145806	0.219248	0.399409
5.03	0.12753	0.157905	0.446792
5.04	0.0687845	0.222036	0.236518
5.05	0.119697	0.222036	0.350264
5.06	0.139279	0.21646	0.39152
5.07	0.0922826	0.167664	0.355006
5.08	0.119697	0.208095	0.365162
5.09	0.153639	0.360059	0.299084
5.1	0.132752	0.284774	0.317948
5.11	0.115781	0.265256	0.303857
5.12	0.119697	0.188576	0.388282
5.13	0.109253	0.164875	0.398548
5.14	0.143195	0.307081	0.318016
5.15	0.106643	0.23319	0.313809
5.16	0.136668	0.219248	0.383989
5.17	0.14189	0.229007	0.382558
5.18	0.109253	0.223431	0.3284
5.19	0.145806	0.240161	0.377768
5.2	0.0948935	0.136992	0.409226
5.21	0.115781	0.170452	0.404498
5.22	0.130141	0.21646	0.375478
5.23	0.107948	0.198336	0.352445
5.24	0.117086	0.16627	0.413213
5.25	0.109253	0.177423	0.381104
5.26	0.106643	0.187182	0.362946
5.27	0.118392	0.196941	0.375449
5.28	0.0975044	0.183	0.347604
5.29	0.12753	0.13978	0.477085
5.3	0.07009	0.205306	0.254506
5.31	0.0883663	0.14954	0.371434
5.32	0.0975044	0.194153	0.334311
5.33	0.114475	0.191365	0.374298
5.34	0.111864	0.24992	0.309202
5.35	0.135362	0.198336	0.405644
5.36	0.0152611	0.0184876	n/a
5.37	-0.0134588	-0.0205491	n/a
5.38	-0.00562613	0.0017576	n/a
5.39	0.000901115	-0.0135783	n/a
5.4	-0.00823703	-0.00660742	n/a
5.41	0.00481746	0.0184876	n/a
5.42	0.0100393	-0.00521325	n/a
5.43	-0.00693158	0.00872844	n/a
5.44	-0.000404335	-0.0149724	n/a
5.45	-0.00170978	-0.0149724	n/a
5.46	-0.00562613	0.00454594	n/a
5.47	-0.00693158	-0.0121841	n/a
5.48	-0.0121534	-0.00521325	n/a
5.49	0.00351202	0.000363426	n/a
5.5	0.00220657	0.0059401	n/a
5.51	-0.00432068	-0.00242491	n/a
5.52	0.00481746	-0.00660742	n/a
5.53	0.0426755	0.0170935	n/a
5.54	0.186275	0.102138	0.645862
5.55	0.217606	0.125839	0.633598
5.56	0.169304	0.103532	0.620534
5.57	0.128835	0.100744	0.561181
5.58	0.175831	0.118868	0.596647
5.59	0.158861	0.0840136	0.654086
5.6	0.135362	0.104926	0.563333
5.61	0.192802	0.120262	0.615855
5.62	0.203246	0.141175	0.59011
5.63	0.194108	0.16627	0.538624
5.64	0.207162	0.170452	0.548608
5.65	0.160166	0.13978	0.533982
5.66	0.191497	0.114685	0.625434
5.67	0.183664	0.13281	0.580346
5.68	0.203246	0.124445	0.620237
5.69	0.154944	0.111897	0.580661
5.7	0.221522	0.127233	0.63518
5.71	0.160166	0.110503	0.591742
5.72	0.164082	0.10632	0.606807
5.73	0.15625	0.104926	0.598255
5.74	0.173221	0.10632	0.619661
5.75	0.217606	0.0937728	0.698846
5.76	0.186275	0.118868	0.610452
5.77	0.186275	0.10632	0.63663
5.78	0.15625	0.0979553	0.61466
5.79	0.136668	0.0965611	0.585981
5.8	0.207162	0.155116	0.571831
5.81	0.153639	0.208095	0.424729
5.82	0.191497	0.0923786	0.67458
5.83	0.182359	0.107715	0.628664
5.84	0.211079	0.136992	0.606425
5.85	0.164082	0.120262	0.577055
5.86	0.204551	0.103532	0.663948
5.87	0.18758	0.086802	0.683646
5.88	0.143195	0.0770428	0.650184
5.89	0.18497	0.114685	0.617275
5.9	0.167999	0.167664	0.500499
5.91	0.203246	0.13978	0.592508
5.92	0.152333	0.145357	0.511717
5.93	0.218911	0.162087	0.574573
5.94	0.158861	0.0854078	0.650353
5.95	0.207162	0.0812253	0.718347
5.96	0.188886	0.0937728	0.668247
5.97	0.137973	0.0937728	0.595364
5.98	0.214995	0.15651	0.578713
5.99	0.183664	0.141175	0.565401
6	0.164082	0.10632	0.606807
6.01	0.183664	0.142569	0.562985
6.02	0.183664	0.110503	0.624353
6.03	0.218911	0.117474	0.650776
6.04	0.135362	0.113291	0.544382
6.05	0.175831	0.110503	0.614077
6.06	0.177137	0.120262	0.59562
6.07	0.164082	0.102138	0.616341
6.08	0.192802	0.131415	0.594669
6.09	0.140584	0.120262	0.538954
6.1	0.181053	0.127233	0.58729
6.11	0.167999	0.0923786	0.645212
6.12	0.136668	0.120262	0.531927
6.13	0.171915	0.124445	0.580089
6.14	0.177137	0.104926	0.628005
6.15	0.186275	0.136992	0.576226
6.16	0.165388	0.136992	0.546954
6.17	0.182359	0.138386	0.568547
6.18	0.136668	0.0826194	0.623237
6.19	0.17061	0.095167	0.641929
6.2	0.194108	0.150934	0.562563
6.21	0.157555	0.125839	0.555958
6.22	0.174526	0.164875	0.514217
6.23	0.192802	0.160693	0.545417
6.24	0.177137	0.0937728	0.65386
6.25	0.124919	0.124445	0.500951
6.26	0.182359	0.11608	0.611043
6.27	0.173221	0.125839	0.579218
6.28	0.17061	0.109109	0.609934
6.29	0.19933	0.10632	0.65215
6.3	0.151028	0.0937728	0.616942
6.31	0.164082	0.107715	0.603695
6.32	0.231966	0.0965611	0.706078
6.33	0.167999	0.155116	0.519935
6.34	0.174526	0.102138	0.630823
6.35	0.162777	0.100744	0.617701
6.36	0.0857554	0.0198818	0.811792
6.37	0.0492028	0.0310352	n/a
6.38	0.151028	0.15651	0.491086
6.39	0.164082	0.134204	0.550084
6.4	0.166693	0.124445	0.572558
6.41	0.188886	0.0965611	0.66172
6.42	0.160166	0.0979553	0.620507
6.43	0.182359	0.128627	0.586389
6.44	0.160166	0.0742544	0.683243
6.45	0.12753	0.0979553	0.56558
6.46	0.157555	0.131415	0.545229
6.47	0.251548	0.128627	0.661663
6.48	0.152333	0.15651	0.493237
6.49	0.177137	0.118868	0.598426
6.5	0.136668	0.114685	0.543728
6.51	0.161471	0.102138	0.612541
6.52	0.121003	0.086802	0.58229
6.53	0.250242	0.169058	0.596809
6.54	0.175831	0.0909845	0.658999
6.55	0.200635	0.131415	0.604231
6.56	0.190191	0.100744	0.653725
6.57	0.157555	0.0993495	0.613283
6.58	0.121003	0.0840136	0.59021
6.59	0.2163	0.117474	0.648044
6.6	0.196719	0.141175	0.582192
6.61	0.149722	0.107715	0.581589
6.62	0.2163	0.107715	0.667563
6.63	0.132752	0.100744	0.568541
6.64	0.191497	0.118868	0.617006
6.65	0.164082	0.134204	0.550084
6.66	0.191497	0.111897	0.631182
6.67	0.212384	0.117474	0.643866
6.68	0.157555	0.128627	0.550541
6.69	0.167999	0.095167	0.638376
6.7	0.195413	0.109109	0.641705
6.71	0.144501	0.0714661	0.669087
6.72	0.191497	0.11608	0.622599
6.73	0.194108	0.0909845	0.680859
6.74	0.131446	0.0909845	0.590953
6.75	0.14189	0.100744	0.584791
6.76	0.115781	0.0686777	0.627679
6.77	0.131446	0.0826194	0.614046
6.78	0.131446	0.0979553	0.572996
6.79	0.165388	0.104926	0.611836
6.8	0.217606	0.104926	0.67468
6.81	0.18758	0.100744	0.650589
6.82	0.166693	0.113291	0.595366
6.83	0.214995	0.0979553	0.686994
6.84	0.349456	0.134204	0.722525
6.85	0.319431	0.0979553	0.765313
6.86	0.225439	0.0226701	0.908628
6.87	0.229355	0.0156993	0.935935
6.88	0.282878	0.0881961	0.762322
6.89	0.153639	0.145357	0.513849
6.9	0.144501	0.0993495	0.59258
6.91	0.171915	0.0909845	0.653919
6.92	0.209773	0.0993495	0.678608
6.93	0.30246	0.136992	0.688266
6.94	0.152333	0.12305	0.553168
6.95	0.154944	0.114685	0.574656
6.96	0.188886	0.12305	0.605527
6.97	0.136668	0.0923786	0.596682
6.98	0.160166	0.0923786	0.634209
6.99	0.18758	0.136992	0.577931
7	0.17061	0.113291	0.600948
7.01	0.171915	0.0923786	0.65047
7.02	0.171915	0.130021	0.569375
7.03	0.171915	0.10632	0.617876
7.04	0.14189	0.109109	0.565301
7.05	0.20194	0.0784369	0.720245
7.06	0.319431	0.113291	0.73819
7.07	0.339013	0.13978	0.708057
7.08	0.204551	0.095167	0.682479
7.09	0.171915	0.086802	0.664491
7.1	0.209773	0.13281	0.612328
7.11	0.179748	0.152328	0.541285
7.12	0.209773	0.0993495	0.678608
7.13	0.203246	0.111897	0.644932
7.14	0.181053	0.0742544	0.709157
7.15	0.17061	0.0937728	0.645314
7.16	0.191497	0.0756486	0.716826
7.17	0.188886	0.146751	0.562768
7.18	0.169304	0.125839	0.573635
7.19	0.191497	0.110503	0.634096
7.2	0.195413	0.0840136	0.699336
7.21	0.20194	0.131415	0.60578
7.22	0.178442	0.107715	0.623582
7.23	0.17061	0.134204	0.559718
7.24	0.151028	0.086802	0.635025
7.25	0.149722	0.0993495	0.601121
7.26	0.18758	0.121656	0.606592
7.27	0.15625	0.0770428	0.669759
7.28	0.179748	0.125839	0.588206
7.29	0.173221	0.11608	0.598757
7.3	0.224133	0.0993495	0.692875
7.31	0.164082	0.114685	0.588599
7.32	0.175831	0.0826194	0.680328
7.33	0.166693	0.0881961	0.653983
7.34	0.178442	0.100744	0.639152
7.35	0.218911	0.127233	0.632428
7.36	0.204551	0.095167	0.682479
7.37	0.130141	0.0728603	0.641084
7.38	0.157555	0.0965611	0.620012
7.39	0.137973	0.110503	0.555278
7.4	0.182359	0.12305	0.597096
7.41	0.173221	0.121656	0.587434
7.42	0.174526	0.117474	0.597692
7.43	0.181053	0.0840136	0.683047
7.44	0.200635	0.0798311	0.715363
7.45	0.143195	0.0756486	0.654326
7.46	0.119697	0.0895903	0.571927
7.47	0.169304	0.086802	0.66107
7.48	0.188886	0.12305	0.605527
7.49	0.14189	0.124445	0.532751
7.5	0.151028	0.134204	0.529492
7.51	0.158861	0.113291	0.583721
7.52	0.12753	0.107715	0.542116
7.53	0.160166	0.0812253	0.663512
7.54	0.15625	0.14954	0.510972
7.55	0.175831	0.100744	0.635746
7.56	0.181053	0.10632	0.630027
7.57	0.110559	0.0993495	0.526701
7.58	0.162777	0.100744	0.617701
7.59	0.212384	0.107715	0.663496
7.6	0.169304	0.152328	0.526391
7.61	0.161471	0.0840136	0.657765
7.62	0.182359	0.104926	0.634766
7.63	0.186275	0.104926	0.639678
7.64	0.181053	0.118868	0.60367
7.65	0.165388	0.102138	0.618213
7.66	0.17061	0.107715	0.612989
7.67	0.204551	0.104926	0.660957
7.68	0.153639	0.0895903	0.631663
7.69	0.204551	0.145357	0.584585
7.7	0.177137	0.124445	0.58736
7.71	0.0922826	0.0561302	0.621797
7.72	0.144501	0.113291	0.560532
7.73	0.178442	0.103532	0.632832
7.74	0.175831	0.118868	0.596647
7.75	0.171915	0.113291	0.602775
7.76	0.213689	0.142569	0.599816
7.77	0.178442	0.12305	0.591863
7.78	0.19933	0.0993495	0.66737
7.79	0.135362	0.103532	0.56662
7.8	0.204551	0.0979553	0.676188
7.81	0.207162	0.127233	0.619513
7.82	0.18497	0.138386	0.572031
7.83	0.143195	0.104926	0.577118
7.84	0.123613	0.118868	0.509785
7.85	0.143195	0.155116	0.480019
7.86	0.164082	0.111897	0.594546
7.87	0.177137	0.128627	0.579326
7.88	0.198024	0.113291	0.636089
7.89	0.192802	0.136992	0.584614
7.9	0.214995	0.100744	0.680927
7.91	0.178442	0.117474	0.603017
7.92	0.18758	0.100744	0.650589
7.93	0.161471	0.121656	0.570313
7.94	0.191497	0.0909845	0.67791
7.95	0.149722	0.0923786	0.618429
7.96	0.144501	0.118868	0.548663
7.97	0.179748	0.095167	0.653831
7.98	0.147112	0.113291	0.564939
7.99	0.147112	0.110503	0.571053
8	0.152333	0.10632	0.588947
8.01	0.174526	0.113291	0.606378
8.02	0.178442	0.117474	0.603017
8.03	0.20194	0.131415	0.60578
8.04	0.18758	0.0770428	0.708859
8.05	0.175831	0.0993495	0.638967
8.06	0.179748	0.10632	0.628339
8.07	0.186275	0.120262	0.607675
8.08	0.177137	0.0923786	0.657242
8.09	0.154944	0.0993495	0.609312
8.1	0.205857	0.0770428	0.727667
8.11	0.178442	0.11608	0.605871
8.12	0.191497	0.11608	0.622599
8.13	0.165388	0.118868	0.581828
8.14	0.161471	0.13978	0.536002
8.15	0.183664	0.121656	0.601546
8.16	0.177137	0.113291	0.609917
8.17	0.167999	0.0979553	0.631683
8.18	0.160166	0.0909845	0.637729
8.19	0.177137	0.130021	0.576696
8.2	0.182359	0.124445	0.594383
8.21	0.17061	0.148145	0.535237
8.22	0.181053	0.0979553	0.648916
8.23	0.194108	0.103532	0.652157
8.24	0.196719	0.117474	0.626109
8.25	0.211079	0.111897	0.653543
8.26	0.183664	0.110503	0.624353
8.27	0.160166	0.114685	0.582737
8.28	0.213689	0.127233	0.626798
8.29	0.152333	0.111897	0.576517
8.3	0.165388	0.121656	0.576176
8.31	0.188886	0.152328	0.55357
8.32	0.194108	0.226219	0.461802
8.33	0.167999	0.130021	0.563716
8.34	0.148417	0.125839	0.541163
8.35	0.131446	0.201124	0.395243
8.36	0.200635	0.19973	0.501131
8.37	0.174526	0.191365	0.476989
8.38	-0.00170978	0.0059401	n/a
8.39	0.000901115	-0.00660742	n/a
8.4	0.00481746	-0.00660742	n/a
8.41	-0.00301523	-0.0107899	n/a
8.42	0.00742836	0.0184876	n/a
8.43	0.00220657	-0.0107899	n/a
8.44	-0.00693158	-0.00800159	n/a
8.45	-0.0147643	-0.0107899	n/a
8.46	-0.00432068	-0.0107899	n/a
8.47	0.000901115	-0.0205491	n/a
8.48	0.000901115	-0.00660742	n/a
8.49	-0.0108479	-0.0177608	n/a
8.5	-0.00693158	0.00315177	n/a
8.51	-0.00562613	-0.0135783	n/a
8.52	-0.00432068	-0.019155	n/a
8.53	-0.00562613	-0.00521325	n/a
8.54	-0.00432068	-0.00800159	n/a
8.55	0.000901115	-0.00660742	n/a
8.56	-0.00562613	-0.00939576	n/a
8.57	0.000901115	-0.00800159	n/a
8.58	0.00351202	-0.00521325	n/a
8.59	-0.00170978	0.0059401	n/a
8.6	0.00742836	0.00315177	n/a
8.61	0.00220657	-0.00800159	n/a
8.62	-0.00954248	-0.00660742	n/a
8.63	-0.0121534	0.0017576	n/a
8.64	-0.00432068	-0.00800159	n/a
8.65	0.000901115	0.000363426	n/a
8.66	-0.000404335	-0.00939576	n/a
8.67	0.00220657	0.0115168	n/a
8.68	-0.00693158	0.0017576	n/a
8.69	0.0204829	0.00454594	n/a
8.7	0.00220657	-0.00800159	n/a
8.71	0.00612291	-0.00800159	n/a
8.72	0.000901115	-0.0121841	n/a
8.73	0.00742836	-0.00242491	n/a
8.74	0.0322319	0.143963	0.182933
8.75	0.0857554	0.185788	0.315807
8.76	0.0622573	0.229007	0.213748
8.77	0.0779227	0.230401	0.25273
8.78	0.0896717	0.251314	0.262978
8.79	0.102726	0.291745	0.260415
8.8	0.0948935	0.261073	0.26658
8.81	0.0727009	0.213671	0.253868
8.82	0.0857554	0.162087	0.346008
8.83	0.0674791	0.19973	0.252533
8.84	0.0740063	0.215066	0.256014
8.85	0.0622573	0.181606	0.255296
8.86	0.0831445	0.208095	0.285485
8.87	0.105337	0.234584	0.309887
8.88	0.0779227	0.235978	0.24824
8.89	0.081839	0.256891	0.241606
8.9	0.0753118	0.254102	0.228623
8.91	0.0883663	0.192759	0.314331
8.92	0.043981	0.167664	0.207806
8.93	0.119697	0.247131	0.326302
8.94	0.107948	0.220642	0.328519
8.95	0.0674791	0.227613	0.228671
8.96	0.0531191	0.210883	0.201207
8.97	0.0909772	0.226219	0.286817
8.98	0.0831445	0.210883	0.282778
8.99	0.0805336	0.187182	0.300817
9	0.0635627	0.227613	0.218297
9.01	0.0896717	0.183	0.328864
9.02	0.0779227	0.210883	0.26981
9.03	0.0805336	0.202518	0.284519
9.04	0.0975044	0.244343	0.285228
9.05	0.0727009	0.220642	0.247836
9.06	0.0975044	0.187182	0.342497
9.07	0.0753118	0.241555	0.237677
9.08	0.0622573	0.202518	0.235132
9.09	0.0975044	0.174635	0.358289
9.1	0.0779227	0.230401	0.25273
9.11	0.0805336	0.198336	0.288786
9.12	0.0753118	0.242949	0.236635
9.13	0.0975044	0.237372	0.291165
9.14	0.0922826	0.189971	0.32695
9.15	0.0805336	0.231796	0.257848
9.16	0.0518137	0.224825	0.187297
9.17	0.0622573	0.171846	0.265939
9.18	0.096199	0.191365	0.334531
9.19	0.0922826	0.205306	0.310101
9.2	0.0948935	0.231796	0.29047
9.21	0.0596464	0.238766	0.199879
9.22	0.081839	0.198336	0.2921
9.23	0.0831445	0.240161	0.25717
9.24	0.102726	0.24992	0.291301
9.25	0.0805336	0.220642	0.267397
9.26	0.0948935	0.196941	0.325162
9.27	0.0883663	0.157905	0.358817
9.28	0.0909772	0.181606	0.33376
9.29	0.0609518	0.178817	0.254211
9.3	0.0635627	0.205306	0.236408
9.31	0.0740063	0.171846	0.301019
9.32	0.109253	0.180211	0.377433
9.33	0.0674791	0.241555	0.218355
9.34	0.0857554	0.223431	0.277359
9.35	0.0909772	0.237372	0.277074
9.36	0.0661736	0.220642	0.230718
9.37	0.0909772	0.227613	0.285562
9.38	0.0661736	0.208095	0.241273
9.39	0.0766172	0.227613	0.251839
9.4	0.0948935	0.195547	0.326722
9.41	0.0531191	0.189971	0.218517
9.42	0.0648682	0.223431	0.225003
9.43	0.104032	0.254102	0.290483
9.44	0.0975044	0.181606	0.349341
9.45	0.0635627	0.272227	0.189293
9.46	0.0753118	0.170452	0.306439
9.47	0.0844499	0.227613	0.270618
9.48	0.107948	0.21646	0.332754
9.49	0.0805336	0.287562	0.218784
9.5	0.0909772	0.192759	0.32064
9.51	0.107948	0.220642	0.328519
9.52	0.0609518	0.242949	0.200565
9.53	0.121003	0.321022	0.273746
9.54	0.0753118	0.262467	0.222962
9.55	0.0713954	0.206701	0.256729
9.56	0.0753118	0.235978	0.241934
9.57	0.114475	0.240161	0.322797
9.58	0.0583409	0.194153	0.231059
9.59	0.0609518	0.16627	0.268248
9.6	0.0844499	0.209489	0.287304
9.61	0.0622573	0.14954	0.293948
9.62	0.096199	0.287562	0.250674
9.63	0.0766172	0.238766	0.242933
9.64	0.104032	0.195547	0.34726
9.65	0.0687845	0.242949	0.220652
9.66	0.0596464	0.181606	0.247237
9.67	0.0792281	0.157905	0.334109
9.68	0.0766172	0.215066	0.262673
9.69	0.0622573	0.21646	0.223371
9.7	0.0622573	0.220642	0.220068
9.71	0.0870608	0.240161	0.266061
9.72	0.0883663	0.224825	0.282148
9.73	0.0753118	0.19973	0.27382
9.74	0.0922826	0.24992	0.269673
9.75	0.0661736	0.256891	0.204831
9.76	0.102726	0.178817	0.364868
9.77	0.106643	0.189971	0.359534
9.78	0.096199	0.194153	0.331318
9.79	0.07009	0.213671	0.247003
9.8	0.0609518	0.224825	0.213285
9.81	0.0583409	0.187182	0.237619
9.82	0.081839	0.255497	0.242604
9.83	0.0831445	0.229007	0.266359
9.84	0.0779227	0.226219	0.256205
9.85	0.0870608	0.208095	0.294966
9.86	0.0661736	0.209489	0.240053
9.87	0.0622573	0.198336	0.238906
9.88	0.123613	0.244343	0.335946
9.89	0.0753118	0.242949	0.236635
9.9	0.101421	0.23319	0.303101
9.91	0.0844499	0.23319	0.265867
9.92	0.0674791	0.167664	0.28697
9.93	0.0909772	0.17324	0.344327
9.94	0.081839	0.210883	0.279579
9.95	0.0622573	0.252708	0.197664
9.96	0.102726	0.205306	0.333491
9.97	0.081839	0.210883	0.279579
9.98	0.0661736	0.192759	0.255563
9.99	0.0948935	0.195547	0.326722
10	0.0844499	0.226219	0.271833
10.01	0.0596464	0.21646	0.216027
10.02	0.0674791	0.229007	0.227596
10.03	0.0713954	0.208095	0.255449
10.04	0.0740063	0.251314	0.227488
10.05	0.0648682	0.265256	0.196496
10.06	0.0609518	0.222036	0.215386
10.07	0.0478973	0.220642	0.178362
10.08	0.0518137	0.196941	0.208292
10.09	0.0883663	0.164875	0.34894
10.1	0.0713954	0.203912	0.25933
10.11	0.0909772	0.178817	0.337209
10.12	0.0766172	0.240161	0.241864
10.13	0.0922826	0.256891	0.264289
10.14	0.0922826	0.234584	0.282325
10.15	0.07009	0.240161	0.225914
10.16	0.0883663	0.224825	0.282148
10.17	0.0792281	0.210883	0.273096
10.18	0.0596464	0.230401	0.205643
10.19	0.0544246	0.146751	0.270532
10.2	0.0544246	0.15651	0.258016
10.21	0.0844499	0.213671	0.283274
10.22	0.0883663	0.244343	0.265596
10.23	0.0753118	0.229007	0.247476
10.24	0.0844499	0.208095	0.288674
10.25	0.0727009	0.229007	0.240964
10.26	0.0648682	0.270832	0.193232
10.27	0.0779227	0.237372	0.247142
10.28	0.0870608	0.191365	0.31269
10.29	0.0896717	0.224825	0.285128
10.3	0.081839	0.181606	0.31065
10.31	0.0805336	0.176029	0.313895
10.32	0.0805336	0.202518	0.284519
10.33	0.0805336	0.26665	0.231963
10.34	0.0805336	0.185788	0.302392
10.35	0.0727009	0.256891	0.220579
10.36	0.0648682	0.224825	0.22392
10.37	0.0648682	0.176029	0.269278
10.38	0.0975044	0.212277	0.314752
10.39	0.0948935	0.201124	0.320567
10.4	0.0753118	0.177423	0.297987
10.41	0.0713954	0.201124	0.261983
10.42	0.0792281	0.227613	0.258206
10.43	0.0531191	0.220642	0.194034
10.44	0.104032	0.222036	0.319049
10.45	0.0883663	0.235978	0.272446
10.46	0.0740063	0.178817	0.292719
10.47	0.0727009	0.19973	0.26686
10.48	0.0531191	0.181606	0.226304
10.49	0.0661736	0.248526	0.210276
10.5	0.0635627	0.203912	0.23764
10.51	0.0988099	0.244343	0.287947
10.52	0.0805336	0.247131	0.24578
10.53	0.0909772	0.181606	0.33376
10.54	0.0935881	0.227613	0.291369
10.55	0.0883663	0.242949	0.266714
10.56	0.0740063	0.17324	0.299322
10.57	0.101421	0.244343	0.293324
10.58	0.0857554	0.206701	0.293225
10.59	0.101421	0.206701	0.329159
10.6	0.0948935	0.223431	0.298103
10.61	0.0713954	0.198336	0.264691
10.62	0.0753118	0.212277	0.261873
10.63	0.0792281	0.174635	0.31209
10.64	0.0727009	0.187182	0.279745
10.65	0.0766172	0.217854	0.260186
10.66	0.0505082	0.163481	0.236031
10.67	0.0452864	0.194153	0.189135
10.68	0.0779227	0.196941	0.283495
10.69	0.07009	0.234584	0.230049
10.7	0.0400646	0.145357	0.216073
10.71	0.07009	0.217854	0.243415
10.72	0.0635627	0.174635	0.266849
10.73	0.0844499	0.256891	0.247407
10.74	0.0831445	0.189971	0.30443
10.75	0.0622573	0.208095	0.230282
10.76	0.0792281	0.17324	0.313814
10.77	0.0635627	0.208095	0.233981
10.78	0.0896717	0.235978	0.275362
10.79	0.0922826	0.229007	0.287225
10.8	0.0831445	0.212277	0.281443
10.81	0.0792281	0.138386	0.364076
10.82	0.0596464	0.227613	0.207639
10.83	0.0518137	0.159299	0.245432
10.84	0.0857554	0.160693	0.347965
10.85	0.0935881	0.217854	0.300499
10.86	0.0857554	0.217854	0.282453
10.87	0.0792281	0.244343	0.244855
10.88	0.0713954	0.17324	0.291844
10.89	0.0465919	0.17324	0.211943
10.9	0.0596464	0.196941	0.23246
10.91	0.0727009	0.205306	0.261507
10.92	0.0935881	0.167664	0.358229
10.93	0.0896717	0.224825	0.285128
10.94	0.0922826	0.248526	0.270776
10.95	0.07009	0.222036	0.23993
10.96	0.0753118	0.198336	0.275215
10.97	0.0648682	0.195547	0.249095
10.98	0.0805336	0.21646	0.271163
10.99	0.0727009	0.185788	0.281253
11	0.123613	0.245737	0.334678
11.01	0.0792281	0.21646	0.267945
11.02	0.107948	0.183	0.371022
11.03	0.0505082	0.17324	0.225736
11.04	0.0857554	0.178817	0.324128
11.05	0.081839	0.238766	0.255264
11.06	0.0713954	0.206701	0.256729
11.07	0.0478973	0.19973	0.193425
11.08	0.0766172	0.251314	0.233638
11.09	0.0583409	0.195547	0.22979
11.1	0.0713954	0.191365	0.271713
11.11	0.0661736	0.196941	0.251501
11.12	0.102726	0.213671	0.324674
11.13	0.0922826	0.237372	0.279937
11.14	0.0687845	0.252708	0.213954
11.15	0.0687845	0.268044	0.204212
11.16	0.0922826	0.210883	0.304397
11.17	0.0648682	0.231796	0.218659
11.18	0.0988099	0.198336	0.33253
11.19	0.0753118	0.240161	0.238727
11.2	0.0844499	0.210883	0.285948
11.21	0.0740063	0.215066	0.256014
11.22	0.0792281	0.229007	0.257038
11.23	0.0661736	0.198336	0.250175
11.24	0.0727009	0.188576	0.278252
11.25	0.07009	0.21646	0.2446
11.26	0.0935881	0.229007	0.29011
11.27	0.0583409	0.234584	0.199167
11.28	0.0661736	0.255497	0.205719
11.29	0.0713954	0.194153	0.26886
11.3	0.104032	0.241555	0.301029
11.31	0.0831445	0.245737	0.25281
11.32	0.0975044	0.273621	0.262727
11.33	0.0740063	0.238766	0.236614
11.34	0.0805336	0.213671	0.273733
11.35	0.0661736	0.209489	0.240053
11.36	0.0975044	0.203912	0.323487
11.37	0.0544246	0.208095	0.207316
11.38	0.0596464	0.178817	0.250128
11.39	0.0570355	0.189971	0.230907
11.4	0.0727009	0.212277	0.25511
11.41	0.0792281	0.198336	0.285441
11.42	0.0935881	0.234584	0.28518
11.43	0.0766172	0.184394	0.29354
11.44	0.0909772	0.220642	0.29195
11.45	0.0870608	0.231796	0.273041
11.46	0.0805336	0.241555	0.250036
11.47	0.017872	0.0603127	0.228586
11.48	-0.00301523	0.0338235	n/a
11.49	0.0152611	-0.00660742	n/a
11.5	-0.00562613	-0.00660742	n/a
11.51	-0.00432068	0.0198818	n/a
11.52	-0.00693158	-0.00660742	n/a
11.53	-0.00954248	-0.00381908	n/a
11.54	0.00873381	-0.0107899	n/a
11.55	0.00481746	-0.00242491	n/a
11.56	0.0100393	0.0059401	n/a
11.57	0.00220657	-0.00381908	n/a
11.58	-0.0121534	-0.0163666	n/a
11.59	-0.00432068	0.00454594	n/a
11.6	0.0100393	-0.00939576	n/a
11.61	-0.00170978	-0.00521325	n/a
11.62	0.000901115	-0.00939576	n/a
11.63	-0.00693158	-0.00521325	n/a
11.64	0.0139556	-0.0121841	n/a
11.65	-0.00693158	-0.00103074	n/a
11.66	-0.00301523	0.0156993	n/a
11.67	0.00220657	-0.00939576	n/a
11.68	-0.00301523	-0.0177608	n/a
11.69	0.00612291	-0.0121841	n/a
11.7	-0.00170978	-0.00800159	n/a
11.71	0.00351202	-0.0261258	n/a
11.72	0.0126502	-0.0121841	n/a
11.73	0.00742836	-0.0107899	n/a
11.74	-0.00823703	-0.00939576	n/a
11.75	-0.00693158	-0.00242491	n/a
11.76	0.000901115	0.000363426	n/a
11.77	0.000901115	-0.00800159	n/a
11.78	-0.00562613	0.000363426	n/a
11.79	-0.0147643	0.0170935	n/a
11.8	-0.00693158	0.012911	n/a
11.81	0.00481746	-0.00660742	n/a
11.82	-0.00562613	-0.0121841	n/a
11.83	0.00220657	0.0324293	n/a
11.84	0.000901115	0.00872844	n/a
11.85	-0.00823703	0.00733427	n/a
11.86	0.0113447	-0.00939576	n/a
11.87	0.00220657	0.0268527	n/a
11.88	-0.00693158	-0.00242491	n/a
11.89	-0.00823703	-0.00381908	n/a
11.9	0.00351202	-0.0233375	n/a
11.91	0.00351202	-0.0107899	n/a
11.92	0.00351202	-0.00660742	n/a
11.93	0.00351202	0.0017576	n/a
11.94	-0.00562613	-0.0163666	n/a
11.95	0.00220657	0.0240643	n/a
11.96	0.00220657	0.0644952	n/a
11.97	-0.00170978	0.00733427	n/a
11.98	-0.0173752	-0.00939576	n/a
11.99	0.000901115	0.00872844	n/a
12	-0.00301523	-0.0149724	n/a
12.01	-0.00432068	-0.00381908	n/a
12.02	-0.00823703	-0.0261258	n/a
12.03	-0.00954248	0.0184876	n/a
12.04	-0.00170978	-0.0121841	n/a
12.05	0.00481746	-0.0149724	n/a
12.06	-0.00823703	0.000363426	n/a
12.07	0.00612291	0.0059401	n/a
12.08	-0.00170978	0.0728603	n/a
12.09	0.0230938	0.00872844	n/a
12.1	-0.00562613	0.00454594	n/a
12.11	0.0126502	0.0059401	n/a
12.12	0.0165665	-0.0107899	n/a
12.13	-0.00301523	-0.0205491	n/a
12.14	0.00612291	0.0143051	n/a
12.15	-0.00170978	0.0477652	n/a
12.16	-0.00693158	0.0366118	n/a
12.17	0.00873381	-0.0121841	n/a
12.18	-0.00432068	-0.00381908	n/a
12.19	0.00612291	0.0017576	n/a
12.2	0.00612291	0.0240643	n/a
12.21	-0.000404335	0.0115168	n/a
12.22	0.00612291	-0.019155	n/a
12.23	-0.000404335	0.0017576	n/a
12.24	-0.00823703	-0.00242491	n/a
12.25	0.000901115	-0.0107899	n/a
12.26	0.0126502	-0.00103074	n/a
12.27	0.000901115	0.00315177	n/a
12.28	-0.00301523	-0.0149724	n/a
12.29	0.043981	0.0435827	n/a
12.3	0.096199	0.180211	0.34803
12.31	0.166693	0.153722	0.520241
12.32	0.158861	0.201124	0.441298
12.33	0.0870608	0.130021	0.40105
12.34	0.12753	0.143963	0.469736
12.35	0.122308	0.162087	0.430064
12.36	0.157555	0.146751	0.517752
12.37	0.0753118	0.0617069	0.549646
12.38	0.106643	0.127233	0.45598
12.39	0.171915	0.159299	0.519046
12.4	0.123613	0.13978	0.46931
12.41	0.151028	0.171846	0.467761
12.42	0.117086	0.152328	0.434596
12.43	0.12753	0.141175	0.47461
12.44	0.118392	0.178817	0.398345
12.45	0.135362	0.103532	0.56662
12.46	0.131446	0.159299	0.452101
12.47	0.104032	0.153722	0.403609
12.48	0.117086	0.110503	0.514463
12.49	0.110559	0.102138	0.519796
12.5	0.118392	0.134204	0.468701
12.51	0.114475	0.178817	0.390311
12.52	0.139279	0.155116	0.473102
12.53	0.12753	0.131415	0.492497
12.54	0.0922826	0.118868	0.437047
12.55	0.126224	0.136992	0.479546
12.56	0.121003	0.102138	0.542271
12.57	0.107948	0.10632	0.503798
12.58	0.107948	0.130021	0.453622
12.59	0.139279	0.130021	0.517188
12.6	0.143195	0.145357	0.496254
12.61	0.0909772	0.121656	0.427859
12.62	0.145806	0.185788	0.439712
12.63	0.173221	0.180211	0.49011
12.64	0.122308	0.164875	0.425888
12.65	0.122308	0.148145	0.452233
12.66	0.134057	0.164875	0.448452
12.67	0.117086	0.124445	0.484767
12.68	0.145806	0.169058	0.463076
12.69	0.096199	0.13978	0.407658
12.7	0.130141	0.177423	0.423134
12.71	0.106643	0.095167	0.528432
12.72	0.111864	0.120262	0.481911
12.73	0.126224	0.180211	0.411911
12.74	0.130141	0.157905	0.451806
12.75	0.14189	0.136992	0.508781
12.76	0.101421	0.0881961	0.534872
12.77	0.110559	0.135598	0.44914
12.78	0.130141	0.13281	0.494925
12.79	0.134057	0.131415	0.504975
12.8	0.102726	0.130021	0.441363
12.81	0.14189	0.145357	0.493964
12.82	0.109253	0.125839	0.464726
12.83	0.124919	0.150934	0.452846
12.84	0.132752	0.19973	0.399275
12.85	0.119697	0.110503	0.51997
12.86	0.158861	0.13281	0.544658
12.87	0.144501	0.130021	0.526372
12.88	0.121003	0.136992	0.469012
12.89	0.154944	0.146751	0.513578
12.9	0.126224	0.155116	0.448653
12.91	0.123613	0.10632	0.537604
12.92	0.124919	0.162087	0.435248
12.93	0.160166	0.131415	0.549301
12.94	0.124919	0.16627	0.428997
12.95	0.136668	0.148145	0.479851
12.96	0.169304	0.171846	0.496274
12.97	0.114475	0.125839	0.476357
12.98	0.118392	0.201124	0.370535
12.99	0.136668	0.13978	0.494371
13	0.161471	0.157905	0.505584
13.01	0.151028	0.150934	0.500156
13.02	0.15625	0.171846	0.476232
13.03	0.164082	0.16627	0.496689
13.04	0.152333	0.134204	0.531636
13.05	0.109253	0.121656	0.473144
13.06	0.136668	0.163481	0.455333
13.07	0.126224	0.177423	0.415694
13.08	0.15625	0.13978	0.527817
13.09	0.111864	0.138386	0.447009
13.1	0.15625	0.141175	0.525343
13.11	0.123613	0.171846	0.418377
13.12	0.105337	0.13978	0.429741
13.13	0.109253	0.120262	0.476018
13.14	0.124919	0.12305	0.503768
13.15	0.119697	0.145357	0.451595
13.16	0.12753	0.13281	0.48986
13.17	0.130141	0.141175	0.479666
13.18	0.132752	0.104926	0.558536
13.19	0.213689	0.224825	0.487303
13.2	0.107948	0.136992	0.440712
13.21	0.118392	0.142569	0.453677
13.22	0.154944	0.174635	0.470128
13.23	0.205857	0.23319	0.468872
13.24	0.234577	0.297322	0.441018
13.25	0.15625	0.160693	0.49299
13.26	0.191497	0.171846	0.527041
13.27	0.229355	0.244343	0.484179
13.28	0.241104	0.210883	0.533431
13.29	0.196719	0.240161	0.450281
13.3	0.252853	0.275015	0.479008
13.31	0.222828	0.242949	0.4784
13.32	0.233271	0.312657	0.427292
13.33	0.289406	0.321022	0.474103
13.34	0.194108	0.202518	0.489398
13.35	0.0870608	0.121656	0.417124
13.36	0.105337	0.150934	0.411038
13.37	0.0935881	0.128627	0.42116
13.38	0.147112	0.162087	0.475783
13.39	0.191497	0.170452	0.529071
13.4	0.182359	0.208095	0.467043
13.41	0.161471	0.196941	0.450518
13.42	0.15625	0.189971	0.451301
13.43	0.160166	0.152328	0.512541
13.44	0.154944	0.142569	0.520798
13.45	0.149722	0.146751	0.505011
13.46	0.134057	0.160693	0.454816
13.47	0.157555	0.178817	0.468395
13.48	0.104032	0.124445	0.455328
13.49	0.124919	0.178817	0.411274
13.5	0.126224	0.143963	0.467173
13.51	0.124919	0.174635	0.417017
13.52	0.157555	0.198336	0.442707
13.53	0.132752	0.178817	0.426075
13.54	0.195413	0.15651	0.555272
13.55	0.160166	0.202518	0.441613
13.56	0.117086	0.155116	0.430144
13.57	0.136668	0.167664	0.449075
13.58	0.149722	0.16627	0.473817
13.59	0.151028	0.157905	0.48887
13.6	0.121003	0.201124	0.375637
13.61	0.14189	0.159299	0.471099
13.62	0.132752	0.180211	0.424177
13.63	0.121003	0.146751	0.451917
13.64	0.128835	0.150934	0.460506
13.65	0.160166	0.146751	0.521854
13.66	0.12753	0.150934	0.457977
13.67	0.164082	0.13978	0.539988
13.68	0.153639	0.17324	0.470017
13.69	0.132752	0.174635	0.431872
13.7	0.121003	0.114685	0.513402
13.71	0.110559	0.174635	0.387663
13.72	0.128835	0.141175	0.47715
13.73	0.132752	0.174635	0.431872
13.74	0.121003	0.121656	0.498653
13.75	0.149722	0.150934	0.497985
13.76	0.149722	0.150934	0.497985
13.77	0.181053	0.183	0.497327
13.78	0.154944	0.13281	0.538461
13.79	0.123613	0.170452	0.42036
13.8	0.145806	0.16627	0.467214
13.81	0.134057	0.0728603	0.647877
13.82	0.136668	0.102138	0.572297
13.83	0.178442	0.0993495	0.64236
13.84	0.228049	0.102138	0.690667
13.85	0.148417	0.117474	0.558188
13.86	0.183664	0.16627	0.524854
13.87	0.17061	0.178817	0.488256
13.88	0.149722	0.169058	0.469673
13.89	0.145806	0.215066	0.404039
13.9	0.153639	0.125839	0.549736
13.91	0.191497	0.208095	0.479231
13.92	0.154944	0.183	0.458491
13.93	0.134057	0.150934	0.470391
13.94	0.149722	0.127233	0.540601
13.95	0.140584	0.162087	0.464478
13.96	0.162777	0.192759	0.457836
13.97	0.0948935	0.0881961	0.51829
13.98	0.134057	0.130021	0.507641
13.99	0.147112	0.15651	0.484522
14	0.14189	0.127233	0.527231
14.01	0.0988099	0.167664	0.370805
14.02	0.149722	0.117474	0.560347
14.03	0.124919	0.14954	0.455147
14.04	0.149722	0.107715	0.581589
14.05	0.143195	0.120262	0.543523
14.06	0.145806	0.178817	0.449155
14.07	0.140584	0.162087	0.464478
14.08	0.144501	0.13978	0.508302
14.09	0.148417	0.138386	0.517487
14.1	0.135362	0.17324	0.43863
14.11	0.161471	0.142569	0.531086
14.12	0.147112	0.107715	0.577302
14.13	0.114475	0.127233	0.473609
14.14	0.123613	0.107715	0.534364
14.15	0.134057	0.135598	0.497143
14.16	0.132752	0.121656	0.521806
14.17	0.15625	0.136992	0.532836
14.18	0.0909772	0.111897	0.448441
14.19	0.117086	0.135598	0.46337
14.2	0.119697	0.128627	0.482019
14.21	0.123613	0.124445	0.498325
14.22	0.139279	0.100744	0.580274
14.23	0.147112	0.157905	0.482307
14.24	0.12753	0.187182	0.405227
14.25	0.096199	0.136992	0.412533
14.26	0.121003	0.117474	0.507399
14.27	0.147112	0.134204	0.522942
14.28	0.145806	0.131415	0.525955
14.29	0.130141	0.14954	0.465319
14.3	0.143195	0.176029	0.448573
14.31	0.128835	0.118868	0.52012
14.32	0.131446	0.170452	0.435399
14.33	0.135362	0.142569	0.487036
14.34	0.144501	0.157905	0.477838
14.35	0.107948	0.153722	0.412535
14.36	0.114475	0.118868	0.490588
14.37	0.135362	0.141175	0.489491
14.38	0.137973	0.131415	0.512172
14.39	0.132752	0.134204	0.49728
14.4	0.123613	0.12305	0.501141
14.41	0.0792281	0.124445	0.388997
14.42	0.145806	0.171846	0.459011
14.43	0.106643	0.110503	0.491111
14.44	0.134057	0.124445	0.518593
14.45	0.104032	0.131415	0.441847
14.46	0.0779227	0.0979553	0.44305
14.47	0.130141	0.160693	0.447475
14.48	0.0975044	0.148145	0.396924
14.49	0.15625	0.114685	0.576705
14.5	0.139279	0.164875	0.457922
14.51	0.104032	0.143963	0.419492
14.52	0.117086	0.113291	0.508236
14.53	0.123613	0.152328	0.44797
14.54	0.105337	0.174635	0.376242
14.55	0.162777	0.235978	0.408213
14.56	0.11317	0.14954	0.430779
14.57	0.101421	0.0895903	0.530968
14.58	0.139279	0.153722	0.475353
14.59	0.11317	0.113291	0.499732
14.6	0.117086	0.12305	0.487582
14.61	0.130141	0.150934	0.463011
14.62	0.119697	0.0979553	0.549946
14.63	0.130141	0.131415	0.497563
14.64	0.107948	0.167664	0.391667
14.65	0.100115	0.157905	0.388014
14.66	0.109253	0.138386	0.441179
14.67	0.15625	0.124445	0.556654
14.68	0.124919	0.167664	0.426952
14.69	0.124919	0.145357	0.46219
14.7	0.148417	0.141175	0.512504
14.71	0.111864	0.130021	0.462468
14.72	0.101421	0.120262	0.457504
14.73	0.122308	0.178817	0.40617
14.74	0.106643	0.138386	0.435225
14.75	0.160166	0.143963	0.526639
14.76	0.118392	0.124445	0.487537
14.77	0.11317	0.14954	0.430779
14.78	0.122308	0.146751	0.454576
14.79	0.107948	0.11608	0.481852
14.8	0.118392	0.13978	0.458576
14.81	0.124919	0.14954	0.455147
14.82	0.147112	0.150934	0.493588
14.83	0.132752	0.138386	0.489609
14.84	0.140584	0.127233	0.524926
14.85	0.117086	0.141175	0.453364
14.86	0.145806	0.146751	0.498385
14.87	0.0805336	0.0854078	0.485313
14.88	0.143195	0.136992	0.51107
14.89	0.124919	0.135598	0.479504
14.9	0.135362	0.178817	0.430844
14.91	0.131446	0.174635	0.429449
14.92	0.0909772	0.142569	0.389547
14.93	0.109253	0.141175	0.436267
14.94	0.136668	0.16627	0.451142
14.95	0.12753	0.148145	0.462609
14.96	0.119697	0.127233	0.484741
14.97	0.132752	0.17324	0.43384
14.98	0.147112	0.136992	0.517809
14.99	0.122308	0.192759	0.388197
15	0.128835	0.150934	0.460506
15.01	0.121003	0.145357	0.454283
15.02	0.106643	0.150934	0.414023
15.03	0.154944	0.150934	0.506556
15.04	0.131446	0.163481	0.44569
15.05	0.131446	0.143963	0.477276
15.06	0.143195	0.138386	0.508539
15.07	0.134057	0.138386	0.492055
15.08	0.123613	0.103532	0.544204
15.09	0.134057	0.125839	0.515811
15.1	0.130141	0.121656	0.516848
15.11	0.143195	0.128627	0.526797
15.12	0.135362	0.121656	0.526664
15.13	0.128835	0.145357	0.469872
15.14	0.14189	0.134204	0.513919
15.15	0.0975044	0.201124	0.326508
15.16	0.157555	0.160693	0.49507
15.17	0.119697	0.160693	0.426895
15.18	0.121003	0.124445	0.492988
15.19	0.100115	0.136992	0.422236
15.2	0.106643	0.0979553	0.52123
15.21	0.161471	0.145357	0.52626
15.22	0.102726	0.153722	0.400573
15.23	0.15625	0.159299	0.495169
15.24	0.165388	0.109109	0.602513
15.25	0.134057	0.135598	0.497143
15.26	0.135362	0.145357	0.482198
15.27	0.17061	0.152328	0.528305
15.28	0.124919	0.195547	0.389804
15.29	0.128835	0.16627	0.436574
15.3	0.107948	0.134204	0.445787
15.31	0.115781	0.136992	0.458043
15.32	0.0948935	0.111897	0.458887
15.33	0.149722	0.130021	0.535213
15.34	0.124919	0.13978	0.471927
15.35	0.134057	0.141175	0.48707
15.36	0.12753	0.13978	0.477085
15.37	0.15625	0.134204	0.537951
15.38	0.126224	0.157905	0.44425
15.39	0.122308	0.181606	0.402443
15.4	0.11317	0.153722	0.424029
15.41	0.134057	0.131415	0.504975
15.42	0.123613	0.176029	0.412537
15.43	0.12753	0.110503	0.535766
15.44	0.131446	0.152328	0.463207
15.45	0.151028	0.157905	0.48887
15.46	0.102726	0.189971	0.350965
15.47	0.101421	0.107715	0.484953
15.48	0.0948935	0.110503	0.462002
15.49	0.109253	0.11608	0.484853
15.5	0.145806	0.164875	0.46931
15.51	0.14189	0.184394	0.434866
15.52	0.124919	0.162087	0.435248
15.53	0.132752	0.14954	0.470265
15.54	0.148417	0.171846	0.463422
15.55	0.164082	0.143963	0.532657
15.56	0.134057	0.150934	0.470391
15.57	0.157555	0.124445	0.558707
15.58	0.081839	0.13978	0.369277
15.59	0.137973	0.141175	0.494266
15.6	0.124919	0.135598	0.479504
15.61	0.17061	0.152328	0.528305
15.62	0.126224	0.15651	0.446441
15.63	0.118392	0.159299	0.426344
15.64	0.132752	0.143963	0.479742
15.65	0.149722	0.107715	0.581589
15.66	0.114475	0.148145	0.435896
15.67	0.131446	0.153722	0.460942
15.68	0.106643	0.121656	0.467118
15.69	0.164082	0.138386	0.542477
15.7	0.131446	0.125839	0.510897
15.71	0.12753	0.12305	0.508938
15.72	0.11317	0.118868	0.487722
15.73	0.149722	0.174635	0.461597
15.74	0.139279	0.128627	0.51988
15.75	0.149722	0.181606	0.451886
15.76	0.145806	0.181606	0.44533
15.77	0.114475	0.146751	0.438222
15.78	0.161471	0.164875	0.494785
15.79	0.152333	0.14954	0.504627
15.8	0.149722	0.141175	0.514692
15.81	0.143195	0.169058	0.458587
15.82	0.106643	0.109109	0.494285
15.83	0.166693	0.152328	0.522515
15.84	0.126224	0.177423	0.415694
15.85	0.132752	0.13281	0.499891
15.86	0.118392	0.162087	0.422105
15.87	0.110559	0.16627	0.399377
15.88	0.119697	0.142569	0.456396
15.89	0.122308	0.163481	0.427966
15.9	0.123613	0.136992	0.474332
15.91	0.134057	0.114685	0.538939
15.92	0.140584	0.181606	0.43634
15.93	0.153639	0.128627	0.544305
15.94	0.171915	0.136992	0.556527
15.95	0.124919	0.191365	0.394958
15.96	0.152333	0.15651	0.493237
15.97	0.122308	0.14954	0.449914
15.98	0.109253	0.134204	0.448758
15.99	0.121003	0.159299	0.431687
16	0.114475	0.17324	0.397876
16.01	0.14189	0.138386	0.50625
16.02	0.152333	0.13978	0.521486
16.03	0.107948	0.145357	0.426158
16.04	0.147112	0.171846	0.461226
16.05	0.123613	0.086802	0.587473
16.06	0.135362	0.135598	0.499566
16.07	0.096199	0.148145	0.393702
16.08	0.0883663	0.145357	0.378081
16.09	0.110559	0.131415	0.456904
16.1	0.119697	0.12305	0.493093
16.11	0.126224	0.155116	0.448653
16.12	0.118392	0.153722	0.435081
16.13	0.130141	0.145357	0.472384
16.14	0.158861	0.160693	0.497133
16.15	0.118392	0.113291	0.511007
16.16	0.100115	0.174635	0.364387
16.17	0.123613	0.174635	0.414465
16.18	0.131446	0.11608	0.53104
16.19	0.0922826	0.14954	0.381613
16.2	0.157555	0.153722	0.506157
16.21	0.165388	0.183	0.474724
16.22	0.15625	0.118868	0.567938
16.23	0.122308	0.169058	0.419774
16.24	0.158861	0.143963	0.524598
16.25	0.130141	0.110503	0.540803
16.26	0.130141	0.130021	0.50023
16.27	0.122308	0.157905	0.436483
16.28	0.139279	0.12305	0.530931
16.29	0.0883663	0.131415	0.402064
16.3	0.122308	0.170452	0.417775
16.31	0.128835	0.160693	0.444983
16.32	0.160166	0.121656	0.568323
16.33	0.114475	0.143963	0.44295
16.34	0.128835	0.15651	0.451506
16.35	0.0896717	0.167664	0.348462
16.36	0.105337	0.145357	0.420182
16.37	0.152333	0.130021	0.539511
16.38	0.101421	0.171846	0.371142
16.39	0.122308	0.13978	0.466667
16.4	0.143195	0.102138	0.583677
16.41	0.118392	0.148145	0.444184
16.42	0.130141	0.191365	0.404785
16.43	0.102726	0.155116	0.398407
16.44	0.114475	0.142569	0.445353
16.45	0.135362	0.136992	0.497008
16.46	0.147112	0.212277	0.409338
16.47	0.158861	0.167664	0.48652
16.48	0.148417	0.14954	0.498116
16.49	0.135362	0.142569	0.487036
16.5	0.148417	0.117474	0.558188
16.51	0.148417	0.143963	0.507617
16.52	0.114475	0.134204	0.460333
16.53	0.121003	0.130021	0.482036
16.54	0.126224	0.143963	0.467173
16.55	0.0831445	0.290351	0.222612
16.56	0.148417	0.191365	0.436801
16.57	0.137973	0.180211	0.433627
16.58	0.137973	0.114685	0.546086
16.59	0.139279	0.15651	0.470872
16.6	0.132752	0.155116	0.461155
16.61	0.12753	0.13281	0.48986
16.62	0.0922826	0.163481	0.360812
16.63	0.160166	0.181606	0.468635
16.64	0.121003	0.159299	0.431687
16.65	0.114475	0.159299	0.418138
16.66	0.111864	0.155116	0.418998
16.67	0.15625	0.13281	0.540545
16.68	0.132752	0.138386	0.489609
16.69	0.135362	0.15651	0.463772
16.7	0.0988099	0.15651	0.387004
16.71	0.126224	0.134204	0.48468
16.72	0.157555	0.183	0.462642
16.73	0.07009	0.0714661	0.495139
16.74	0.00873381	-0.019155	n/a
16.75	0.000901115	0.0017576	n/a
16.76	0.00220657	-0.00939576	n/a
16.77	0.00351202	0.0338235	n/a
16.78	0.0100393	0.0742544	0.119099
16.79	0.00612291	-0.00660742	n/a
16.8	0.0139556	-0.00800159	n/a
16.81	-0.0108479	-0.00660742	n/a
16.82	0.00481746	-0.02752	n/a
16.83	0.00742836	-0.0163666	n/a
16.84	0.00742836	-0.00381908	n/a
16.85	0.00220657	0.000363426	n/a
16.86	0.00612291	0.000363426	n/a
16.87	-0.000404335	-0.00800159	n/a
16.88	0.0126502	-0.00660742	n/a
16.89	-0.000404335	-0.019155	n/a
16.9	-0.0134588	0.000363426	n/a
16.91	0.00481746	0.000363426	n/a
16.92	0.00220657	-0.0135783	n/a
16.93	0.000901115	-0.00660742	n/a
16.94	0.00481746	-0.00800159	n/a
16.95	0.00612291	0.0017576	n/a
16.96	-0.00301523	-0.0121841	n/a
16.97	-0.00301523	0.0240643	n/a
16.98	0.00351202	0.000363426	n/a
16.99	0.00873381	0.00454594	n/a
17	-0.00301523	-0.0149724	n/a
17.01	0.00742836	-0.0135783	n/a
17.02	0.000901115	0.0017576	n/a
17.03	-0.000404335	0.0170935	n/a
17.04	0.00742836	0.00733427	n/a
17.05	0.00351202	0.00315177	n/a
17.06	0.00612291	-0.0149724	n/a
17.07	0.00481746	0.000363426	n/a
17.08	0.00220657	0.0059401	n/a
17.09	-0.000404335	-0.0233375	n/a
17.1	0.00351202	-0.0233375	n/a
17.11	0.00742836	-0.0121841	n/a
17.12	0.0100393	-0.00939576	n/a
17.13	0.00351202	-0.00242491	n/a
17.14	-0.000404335	-0.0135783	n/a
17.15	0.00612291	-0.0121841	n/a
17.16	0.00220657	-0.0149724	n/a
17.17	-0.000404335	-0.00521325	n/a
17.18	-0.000404335	-0.0135783	n/a
17.19	-0.00562613	0.012911	n/a
17.2	-0.00432068	0.0156993	n/a
17.21	0.00612291	0.00872844	n/a
17.22	0.0204829	0.0254585	n/a
17.23	0.00612291	0.0059401	n/a
17.24	0.00612291	0.0059401	n/a
17.25	0.00873381	-0.00800159	n/a
17.26	0.0217883	0.0268527	n/a
17.27	0.0270101	0.0017576	n/a
17.28	0.00873381	-0.00939576	n/a
17.29	-0.00562613	-0.00660742	n/a
17.3	0.00220657	-0.0135783	n/a
17.31	-0.00170978	-0.0205491	n/a
17.32	0.000901115	0.012911	n/a
17.33	-0.0108479	-0.00939576	n/a
17.34	-0.00693158	-0.00939576	n/a
17.35	0.0100393	-0.00103074	n/a
17.36	-0.0199861	0.0115168	n/a
17.37	-0.000404335	0.000363426	n/a
17.38	-0.00693158	0.0017576	n/a
17.39	0.0165665	-0.00381908	n/a
17.4	0.000901115	-0.0247316	n/a
17.41	-0.0134588	0.00315177	n/a
17.42	-0.00954248	-0.00939576	n/a
17.43	-0.0121534	-0.00381908	n/a
17.44	-0.0108479	-0.0149724	n/a
17.45	-0.00693158	-0.00800159	n/a
17.46	0.000901115	0.0366118	n/a
17.47	0.00351202	-0.0107899	n/a
17.48	-0.00823703	0.00872844	n/a
17.49	0.00742836	0.0226701	n/a
17.5	0.00220657	0.00733427	n/a
17.51	-0.00170978	-0.0149724	n/a
17.52	-0.000404335	-0.00800159	n/a
17.53	-0.00562613	-0.00939576	n/a
17.54	-0.00823703	0.0059401	n/a
17.55	-0.00562613	0.0310352	n/a
17.56	-0.000404335	0.0017576	n/a
17.57	-0.0173752	-0.0149724	n/a
17.58	-0.0134588	0.000363426	n/a
17.59	0.00742836	-0.00521325	n/a
17.6	-0.00170978	-0.00800159	n/a
17.61	-0.0108479	-0.00381908	n/a
17.62	0.00742836	-0.0107899	n/a
17.63	0.000901115	-0.00521325	n/a
17.64	-0.0108479	-0.0121841	n/a
17.65	-0.00693158	-0.00521325	n/a
17.66	-0.00301523	0.0575244	n/a
17.67	-0.0121534	0.021276	n/a
17.68	-0.000404335	-0.00939576	n/a
17.69	-0.00693158	-0.0107899	n/a
17.7	0.00481746	0.00454594	n/a
17.71	0.000901115	-0.00242491	n/a
17.72	-0.00301523	-0.00242491	n/a
17.73	-0.00170978	-0.00103074	n/a
17.74	-0.00823703	-0.00242491	n/a
17.75	0.0126502	-0.00800159	n/a
17.76	-0.00170978	-0.0205491	n/a
17.77	-0.00823703	-0.0177608	n/a
17.78	0.00220657	-0.0135783	n/a
17.79	0.00220657	-0.019155	n/a
17.8	0.00220657	-0.00939576	n/a
17.81	0.0204829	-0.0177608	n/a
17.82	0.0152611	0.021276	n/a
17.83	-0.000404335	-0.0107899	n/a
17.84	-0.00432068	0.00315177	n/a
17.85	-0.0121534	-0.0149724	n/a
17.86	0.00873381	0.00454594	n/a
17.87	-0.00170978	-0.00103074	n/a
17.88	-0.0173752	-0.00521325	n/a
17.89	-0.00954248	0.000363426	n/a
17.9	0.000901115	-0.0163666	n/a
17.91	0.000901115	-0.0177608	n/a
17.92	0.00612291	-0.0121841	n/a
17.93	-0.00170978	-0.019155	n/a
17.94	-0.00432068	-0.00521325	n/a
17.95	-0.00432068	-0.019155	n/a
17.96	0.00351202	0.0784369	n/a
17.97	-0.00301523	-0.00660742	n/a
17.98	0.00220657	0.0017576	n/a
17.99	-0.0108479	-0.00521325	n/a
18	-0.0108479	0.00733427	n/a
18.01	-0.00954248	-0.00381908	n/a
18.02	-0.00301523	0.0170935	n/a
18.03	0.00351202	-0.00660742	n/a
18.04	-0.0121534	-0.0107899	n/a
18.05	0.0100393	-0.0205491	n/a
18.06	0.0165665	0.00454594	n/a
18.07	0.0113447	-0.0121841	n/a
18.08	0.0139556	0.0143051	n/a
18.09	0.00481746	0.021276	n/a
18.1	-0.00301523	-0.00103074	n/a
18.11	0.0204829	-0.00800159	n/a
18.12	-0.00432068	-0.00381908	n/a
18.13	-0.000404335	0.0143051	n/a
18.14	0.00612291	-0.00242491	n/a
18.15	-0.00432068	-0.00939576	n/a
18.16	-0.00562613	-0.0107899	n/a
18.17	0.00873381	-0.00660742	n/a
18.18	-0.0108479	0.00454594	n/a
18.19	-0.00693158	0.0407944	n/a
18.2	-0.00562613	0.0505535	n/a
18.21	-0.00170978	-0.00800159	n/a
18.22	0.00220657	0.0017576	n/a
18.23	0.00351202	-0.0107899	n/a
18.24	-0.00562613	-0.02752	n/a
18.25	0.00481746	-0.00660742	n/a
18.26	-0.00432068	0.0017576	n/a
18.27	-0.00301523	0.000363426	n/a
18.28	-0.000404335	-0.0149724	n/a
18.29	0.00873381	-0.00800159	n/a
18.3	-0.0134588	-0.019155	n/a
18.31	-0.00301523	-0.00242491	n/a
18.32	-0.00432068	0.00733427	n/a
18.33	-0.00301523	-0.00660742	n/a
18.34	-0.000404335	0.00454594	n/a
18.35	-0.00954248	-0.00521325	n/a
18.36	-0.00432068	-0.0149724	n/a
18.37	-0.00301523	-0.00242491	n/a
18.38	0.00481746	-0.00242491	n/a
18.39	0.0204829	0.021276	n/a
18.4	-0.00432068	0.0115168	n/a
18.41	0.00220657	-0.0177608	n/a
18.42	-0.00823703	-0.0163666	n/a
18.43	-0.00432068	-0.00660742	n/a
18.44	0.00351202	-0.0205491	n/a
18.45	-0.000404335	-0.0135783	n/a
18.46	-0.00170978	-0.00381908	n/a
18.47	0.00481746	0.0170935	n/a
18.48	0.0100393	0.0937728	n/a
18.49	0.00612291	0.0324293	n/a
18.5	0.000901115	0.00315177	n/a
18.51	-0.0147643	-0.00800159	n/a
18.52	0.104032	0.0561302	0.649541
18.53	0.148417	0.0854078	0.634736
18.54	0.18758	0.148145	0.558731
18.55	0.143195	0.103532	0.580379
18.56	0.157555	0.109109	0.590838
18.57	0.140584	0.0784369	0.641875
18.58	0.12753	0.0923786	0.579922
18.59	0.181053	0.102138	0.639332
18.6	0.140584	0.0909845	0.607095
18.61	0.160166	0.130021	0.55194
18.62	0.205857	0.109109	0.653585
18.63	0.194108	0.13978	0.581356
18.64	0.161471	0.121656	0.570313
18.65	0.171915	0.13978	0.551548
18.66	0.165388	0.177423	0.482446
18.67	0.153639	0.100744	0.603968
18.68	0.169304	0.210883	0.445318
18.69	0.158861	0.330782	0.324442
18.7	0.179748	0.222036	0.447374
18.71	0.179748	0.178817	0.501298
18.72	0.15625	0.109109	0.588825
18.73	0.17061	0.0854078	0.666399
18.74	0.111864	0.0770428	0.592166
18.75	0.0740063	0.0770428	0.489949
18.76	0.153639	0.244343	0.386045
18.77	0.167999	0.159299	0.513291
18.78	0.217606	0.0923786	0.701989
18.79	0.158861	0.0937728	0.628819
18.8	0.203246	0.125839	0.61761
18.81	0.177137	0.124445	0.58736
18.82	0.131446	0.0826194	0.614046
18.83	0.186275	0.13978	0.571299
18.84	0.195413	0.107715	0.644656
18.85	0.15625	0.0979553	0.61466
18.86	0.162777	0.0923786	0.637952
18.87	0.192802	0.0923786	0.67607
18.88	0.136668	0.127233	0.517876
18.89	0.131446	0.127233	0.508144
18.9	0.203246	0.130021	0.609859
18.91	0.115781	0.100744	0.534724
18.92	0.19933	0.143963	0.580641
18.93	0.160166	0.124445	0.562755
18.94	0.221522	0.152328	0.592543
18.95	0.178442	0.135598	0.568215
18.96	0.167999	0.102138	0.621903
18.97	0.186275	0.12305	0.602198
18.98	0.147112	0.0965611	0.603726
18.99	0.137973	0.0840136	0.621538
19	0.153639	0.130021	0.54163
19.01	0.17061	0.104926	0.619192
19.02	0.166693	0.118868	0.583739
19.03	0.162777	0.111897	0.592619
19.04	0.182359	0.11608	0.611043
19.05	0.177137	0.110503	0.615829
19.06	0.140584	0.0895903	0.610772
19.07	0.18497	0.0854078	0.684116
19.08	0.153639	0.120262	0.560928
19.09	0.188886	0.13281	0.587158
19.1	0.203246	0.0909845	0.690771
19.11	0.209773	0.127233	0.622461
19.12	0.152333	0.0895903	0.629675
19.13	0.166693	0.107715	0.607466
19.14	0.171915	0.127233	0.574682
19.15	0.154944	0.117474	0.568774
19.16	0.166693	0.128627	0.564449
19.17	0.191497	0.152328	0.556961
19.18	0.182359	0.104926	0.634766
19.19	0.158861	0.0965611	0.621954
19.2	0.165388	0.113291	0.593471
19.21	0.17061	0.0979553	0.635264
19.22	0.181053	0.104926	0.633099
19.23	0.18758	0.125839	0.598497
19.24	0.18758	0.100744	0.650589
19.25	0.124919	0.0993495	0.557006
19.26	0.17061	0.0937728	0.645314
19.27	0.177137	0.10632	0.624916
19.28	0.157555	0.130021	0.547872
19.29	0.137973	0.0965611	0.588286
19.3	0.198024	0.159299	0.554188
19.31	0.157555	0.163481	0.49077
19.32	0.140584	0.127233	0.524926
19.33	0.144501	0.145357	0.498523
19.34	0.194108	0.143963	0.574163
19.35	0.161471	0.12305	0.567519
19.36	0.203246	0.142569	0.587731
19.37	0.152333	0.177423	0.461957
19.38	0.157555	0.121656	0.564286
19.39	0.149722	0.128627	0.537894
19.4	0.166693	0.117474	0.586603
19.41	0.135362	0.12305	0.523823
19.42	0.136668	0.107715	0.559238
19.43	0.166693	0.0909845	0.646906
19.44	0.154944	0.12305	0.557364
19.45	0.164082	0.121656	0.574239
19.46	0.14189	0.113291	0.556036
19.47	0.160166	0.103532	0.607384
19.48	0.224133	0.145357	0.606601
19.49	0.182359	0.127233	0.58903
19.5	0.191497	0.128627	0.598196
19.51	0.171915	0.100744	0.630514
19.52	0.211079	0.103532	0.67092
19.53	0.192802	0.162087	0.543274
19.54	0.15625	0.0979553	0.61466
19.55	0.160166	0.0909845	0.637729
19.56	0.173221	0.0672836	0.720239
19.57	0.165388	0.121656	0.576176
19.58	0.166693	0.128627	0.564449
19.59	0.181053	0.10632	0.630027
19.6	0.191497	0.102138	0.65216
19.61	0.175831	0.120262	0.593838
19.62	0.178442	0.121656	0.594612
19.63	0.178442	0.141175	0.558301
19.64	0.204551	0.0923786	0.688887
19.65	0.165388	0.135598	0.549487
19.66	0.17061	0.12305	0.580977
19.67	0.18758	0.130021	0.590615
19.68	0.158861	0.0993495	0.615238
19.69	0.191497	0.0840136	0.695062
19.7	0.167999	0.0965611	0.635012
19.71	0.186275	0.095167	0.661859
19.72	0.147112	0.104926	0.583689
19.73	0.148417	0.110503	0.573216
19.74	0.128835	0.0644952	0.666399
19.75	0.14189	0.134204	0.513919
19.76	0.144501	0.0826194	0.63623
19.77	0.154944	0.113291	0.577643
19.78	0.182359	0.11608	0.611043
19.79	0.20194	0.141175	0.58855
19.8	0.154944	0.160693	0.490893
19.81	0.122308	0.10632	0.534964
19.82	0.151028	0.13281	0.532093
19.83	0.14189	0.109109	0.565301
19.84	0.191497	0.13978	0.578056
19.85	0.162777	0.121656	0.572285
19.86	0.15625	0.0770428	0.669759
19.87	0.160166	0.0742544	0.683243
19.88	0.17061	0.10632	0.616075
19.89	0.19933	0.124445	0.615644
19.9	0.207162	0.124445	0.624723
19.91	0.152333	0.146751	0.509332
19.92	0.18497	0.143963	0.562333
19.93	0.204551	0.104926	0.660957
19.94	0.151028	0.114685	0.568387
19.95	0.143195	0.10632	0.573893
19.96	0.179748	0.117474	0.60476
19.97	0.194108	0.150934	0.562563
19.98	0.117086	0.120262	0.49331
[truncated: 1,101 more rows]
