# Supplementary material for: Single-molecule fluorescence multiplexing by multi-parameter spectroscopic detection of nanostructured FRET labels
Source: Nat Nanotechnol. 2024 May 15;19(8):1150–7. doi: 10.1038/s41565-024-01672-8 (PMC11329371; doi:10.1038/s41565-024-01672-8)
Supplement: Supplementary file 6 — Statistical source data for Fig. 3a–d. [file 41565_2024_1672_MOESM6_ESM.xlsx]

## Sheet: 3A
Red (counts/ms/uW)	Green (counts/ms/uW)	Lifetime "tau" (ns)	FRET
0.0657957	0.245215	1.3035	0.211555
0.0608173	0.243308	1.30681	0.199975
0.21646	0.0566791	0.40152	0.79249
0.215534	0.0648366	0.429059	0.768747
0.113073	0.180324	0.99482	0.385391
0.248088	0.0214366	0.196693	0.920465
0.256527	0.0277579	0.203881	0.902359
0.0859007	0.216154	1.18056	0.284388
0.0916083	0.233454	1.18589	0.281818
0.049117	0.602415	1.60334	0.0753869
0.201064	0.0755451	0.523515	0.726889
0.242598	0.026172	0.38575	0.902623
0.231821	0.0563143	0.383276	0.804556
0.201515	0.0771469	0.544149	0.723152
0.215141	0.0555189	0.37848	0.794875
0.214483	0.0514748	0.402209	0.806455
0.115439	0.184654	0.951992	0.384677
0.063609	0.244321	1.23695	0.206569
0.202933	0.0758178	0.554703	0.728009
0.209406	0.0510049	0.509713	0.804137
0.132204	0.158578	0.8775	0.454649
0.142999	0.159045	0.870115	0.473438
0.146343	0.177956	0.8775	0.45126
0.145999	0.162782	0.88257	0.472824
0.137846	0.146911	0.887023	0.484082
0.118557	0.181502	0.958409	0.395114
0.112113	0.170389	0.903379	0.396857
0.0811956	0.233629	1.17226	0.257907
0.114397	0.166133	0.873034	0.40779
0.106359	0.170606	0.944337	0.384016
0.104286	0.16811	0.961622	0.382846
0.109245	0.176237	0.982066	0.382668
0.11533	0.179865	0.943971	0.390691
0.166405	0.126831	0.821357	0.567479
0.265009	0.024775	0.187714	0.914505
0.0627655	0.252609	1.28595	0.199019
0.17764	0.118772	0.628342	0.599303
0.208537	0.0866158	0.682542	0.706539
0.0597574	0.245083	1.27665	0.196028
0.116352	0.17781	0.934723	0.395537
0.145217	0.157723	0.910068	0.479358
0.187961	0.116573	0.644771	0.617208
0.24507	0.0232641	0.230677	0.913302
0.202209	0.0516736	0.395935	0.796467
0.060273	0.247979	1.26859	0.195532
0.249748	0.017651	0.120357	0.93399
0.145005	0.164374	0.884152	0.468698
0.141701	0.157454	0.95824	0.473671
0.200166	0.0796458	0.57273	0.715359
0.252122	0.0200098	0.201717	0.92647
0.210543	0.0569628	0.400727	0.787059
0.0624955	0.252806	1.29051	0.198209
0.0629132	0.247012	1.28881	0.202995
0.19576	0.11795	0.673943	0.624015
0.206709	0.0860474	0.494091	0.706078
0.171254	0.135853	0.82617	0.557637
0.0606176	0.249979	1.28496	0.195165
0.246333	0.0226407	0.227411	0.915826
0.0804934	0.130898	4.53299	0.380779
0.0784648	0.129834	4.3516	0.376694
0.0728508	0.115486	4.41961	0.386811
0.0742015	0.130586	4.60772	0.362334
0.0756378	0.166273	4.87392	0.312668
0.0733957	0.148723	4.61246	0.330435
0.0940133	0.133512	4.52233	0.413199
0.0801583	0.126034	4.55124	0.388754
0.0802853	0.114127	4.54212	0.412963
0.223751	0.0527603	0.410084	0.809193
0.237025	0.017924	0.172097	0.929696
0.119086	0.189828	0.982649	0.385498
0.12414	0.177666	0.946157	0.411325
0.119426	0.191944	0.998693	0.38355
0.0934639	0.218479	1.11994	0.299619
0.144002	0.172885	0.891328	0.454428
0.142574	0.178083	0.905162	0.444631
0.217706	0.0553443	0.386359	0.797311
0.223138	0.0574323	0.376447	0.795301
0.170143	0.128895	0.7895	0.568968
0.169387	0.133317	0.774502	0.55958
0.173762	0.136187	0.857642	0.560615
0.250732	0.0248281	0.127448	0.909899
0.26155	0.0419464	0.338371	0.86179
0.072299	0.221616	1.23164	0.245986
0.139572	0.158924	0.896324	0.467583
0.146634	0.154516	0.901577	0.486913
0.167594	0.131849	0.721171	0.559686
0.207283	0.081015	0.510313	0.718988
0.0668797	0.235659	1.24333	0.221062
0.0607624	0.241315	1.30334	0.201148
0.141748	0.16261	0.890712	0.465729
0.0670521	0.244728	1.25985	0.215062
0.164876	0.132653	0.793932	0.55415
0.241478	0.0218836	0.308093	0.916906
0.253938	0.0226612	0.176002	0.918072
0.0609153	0.246893	1.30401	0.1979
0.258221	0.0237953	0.153103	0.915624
0.251732	0.0226277	0.166987	0.917526
0.146834	0.163193	0.888838	0.473617
0.141433	0.165288	0.835662	0.461113
0.136366	0.147326	0.784479	0.480683
0.153136	0.158199	0.92183	0.491868
0.141993	0.167078	0.862751	0.45942
0.143038	0.0904548	0.642808	0.612601
0.144078	0.0935831	0.572688	0.606233
0.208458	0.0829147	0.480883	0.715435
0.207622	0.0803233	0.574017	0.721047
0.198163	0.0820509	0.487401	0.707185
0.138565	0.165793	0.834404	0.455269
0.118902	0.169995	0.931549	0.411573
0.119036	0.180681	0.964176	0.39716
0.251385	0.0268666	0.346054	0.903445
0.246092	0.0275255	0.566968	0.899402
0.0644183	0.24185	1.28331	0.210333
0.174101	0.128724	0.936807	0.574923
0.0689403	0.268498	1.31344	0.204305
0.0854515	0.22298	1.20862	0.277051
0.209211	0.0819115	0.501408	0.718635
0.0617248	0.244534	1.30274	0.201545
0.0580731	0.229371	1.30143	0.202033
0.168635	0.127303	0.801338	0.569833
0.0630648	0.245218	1.27061	0.204568
0.109901	0.179967	0.950117	0.379142
0.113747	0.183941	0.956693	0.382101
0.195125	0.0775647	0.598256	0.715557
0.136227	0.156008	0.826684	0.466156
0.217212	0.0530239	0.37418	0.803786
0.202913	0.0777411	0.492564	0.723
0.205783	0.0903545	0.467691	0.69489
0.0663723	0.245324	1.2847	0.212939
0.205788	0.0506079	0.308429	0.802618
0.0627391	0.281784	1.30767	0.182104
0.0622528	0.244669	1.294	0.20283
0.0628524	0.247701	1.31469	0.202388
0.185424	0.105417	0.677255	0.637546
0.194294	0.111327	0.715827	0.635734
0.189068	0.0617902	0.526796	0.753684
0.0915942	0.231377	1.20414	0.283598
0.0662291	0.229586	1.30729	0.223887
0.191597	0.0758092	0.482946	0.716502
0.195611	0.084715	0.554467	0.697799
0.269398	0.0208045	0.191971	0.92831
0.242655	0.0292642	0.383152	0.892379
0.0605943	0.254339	1.29278	0.192404
0.0746247	0.250464	1.26886	0.229551
0.0752934	0.25125	1.30188	0.230577
0.136484	0.133322	0.819712	0.50586
0.139159	0.160454	0.8775	0.464463
0.088557	0.236042	1.24207	0.27282
0.13004	0.156971	0.844458	0.453083
0.252942	0.0217997	0.181836	0.920654
0.264126	0.0240925	0.195418	0.916409
0.218153	0.0542787	0.386701	0.800762
0.2556	0.0275412	0.213769	0.90273
0.189494	0.117183	0.736376	0.617895
0.0676028	0.249959	1.29421	0.212881
0.0565313	0.244334	1.2331	0.187895
0.251713	0.0256239	0.412779	0.907607
0.210951	0.0538585	0.356578	0.796615
0.18293	0.10929	0.650085	0.626001
0.19855	0.12345	0.707767	0.616616
0.209043	0.0744717	0.471946	0.737327
0.0966098	0.240572	1.27883	0.286521
0.171563	0.128519	0.853075	0.571721
0.0688616	0.242918	1.27918	0.220866
0.0733429	0.246424	1.30872	0.229364
0.205551	0.0787443	0.491892	0.723019
0.167341	0.126739	0.777832	0.569032
0.166194	0.121778	0.820331	0.577119
0.257852	0.0204516	0.213016	0.926514
0.0603604	0.238343	1.28298	0.202075
0.179983	0.109798	0.704197	0.6211
0.204689	0.104947	0.662421	0.661064
0.253088	0.0212794	0.183939	0.922442
0.119431	0.191328	0.980782	0.384319
0.220104	0.0503063	0.368451	0.813963
0.249907	0.0168752	0.18739	0.936745
0.127516	0.184122	0.994963	0.409181
0.0872564	0.21563	1.1449	0.288083
0.088588	0.236767	1.21861	0.272281
0.194083	0.0759766	0.477862	0.718667
0.268656	0.0233714	0.50192	0.919968
0.192063	0.0873654	0.610659	0.687342
0.168618	0.131068	0.758097	0.56265
0.139869	0.164241	0.891701	0.459929
0.251169	0.0203903	0.143594	0.924914
0.235718	0.0300533	0.620077	0.88692
0.147159	0.161338	0.887411	0.477019
0.05289	0.260882	1.36988	0.168562
0.0534999	0.26835	1.36483	0.166226
0.162284	0.128754	0.812137	0.557604
0.204083	0.0757035	0.455255	0.729424
0.162509	0.119096	0.768526	0.577081
0.225352	0.0542765	0.369541	0.805898
0.190734	0.105635	0.659253	0.643569
0.190674	0.101622	0.593542	0.652331
0.190994	0.108299	0.619157	0.638151
0.173054	0.128344	0.824344	0.57417
0.133755	0.155487	0.848226	0.462433
0.164404	0.165319	0.922768	0.498611
0.212022	0.0575108	0.360854	0.786628
0.0603708	0.251618	1.31137	0.193503
0.0719836	0.242638	1.23983	0.228794
0.247891	0.0214869	0.243121	0.920235
0.209439	0.0477406	0.307359	0.814369
0.1228	0.144581	0.868047	0.459269
0.247638	0.0217595	0.192206	0.919229
0.266769	0.0190291	0.133851	0.933418
0.255667	0.02735	0.168695	0.903363
0.244758	0.0160045	0.154936	0.938624
0.120928	0.17996	0.935942	0.401903
0.114089	0.185944	1.02063	0.380255
0.063335	0.253966	1.25796	0.199606
0.0620709	0.238954	1.29699	0.206198
0.199902	0.0813827	0.599063	0.710675
0.262502	0.0352752	0.382778	0.881538
0.0617675	0.263932	1.39149	0.189645
0.0637295	0.258866	1.37594	0.197552
0.0590937	0.25065	1.19661	0.190783
0.0707512	0.245396	1.25671	0.223792
0.0781039	0.205972	1.13503	0.27494
0.0914338	0.230976	1.18956	0.283595
0.170569	0.132935	0.781004	0.562
0.160818	0.131078	0.777611	0.550944
0.0924784	0.228342	1.20196	0.288256
0.0885639	0.234304	1.21697	0.274304
0.189057	0.0768738	0.449696	0.710926
0.248981	0.0214398	0.205637	0.920717
0.250469	0.0172109	0.0958267	0.935704
0.255389	0.0280131	0.254731	0.901154
0.252816	0.0229783	0.103133	0.916683
0.215672	0.0549653	0.399612	0.796904
0.0655824	0.250387	1.29131	0.207559
0.165698	0.139266	0.806733	0.543338
0.0626989	0.242609	1.23622	0.205363
0.0678397	0.259315	1.31346	0.207363
0.0639861	0.238218	1.26643	0.211731
0.0606379	0.254896	1.26321	0.192176
0.142887	0.136844	0.809908	0.510801
0.193714	0.112526	0.640392	0.632556
0.144249	0.159188	0.871989	0.475384
0.231625	0.0278634	0.243362	0.892622
0.0610342	0.227864	1.29112	0.211265
0.0664247	0.252869	1.29205	0.208036
0.181951	0.127464	0.762726	0.588049
0.183161	0.140186	0.885727	0.566453
0.187757	0.104773	0.685407	0.641838
0.14301	0.160986	0.854665	0.470434
0.257403	0.0183793	0.123975	0.933356
0.0876495	0.222677	1.11824	0.282443
0.0936146	0.231669	1.23105	0.287794
0.0905779	0.25535	1.19054	0.261841
0.0892115	0.228984	1.17867	0.280367
0.258009	0.0235211	0.168732	0.916453
0.114489	0.180849	1.0126	0.387655
0.0825495	0.241575	1.20556	0.254684
0.11759	0.188794	0.952207	0.3838
0.188423	0.110781	0.696766	0.629748
0.0571358	0.250844	1.27368	0.185518
0.121922	0.197458	1.03564	0.381745
0.122657	0.190434	0.937496	0.391761
0.105647	0.182342	0.978514	0.366845
0.182487	0.119922	0.719632	0.603445
0.226565	0.0229971	0.149191	0.90785
0.0860925	0.242606	1.31073	0.261919
0.084842	0.27455	1.36844	0.236071
0.139628	0.153834	0.865978	0.475796
0.13475	0.144675	0.877049	0.48224
0.194106	0.0804619	0.488868	0.706951
0.223764	0.0429034	0.284681	0.839112
0.212436	0.050343	0.369132	0.808421
0.118156	0.189141	0.943228	0.384501
0.121309	0.187916	0.98891	0.3923
0.115489	0.183275	0.997882	0.386556
0.0630839	0.258229	1.29593	0.196332
0.117865	0.194537	1.00119	0.377287
0.117957	0.178746	0.978372	0.39756
0.249309	0.0170715	0.0892788	0.935913
0.0638937	0.252123	1.294	0.202184
0.243267	0.0191786	0.286455	0.926924
0.0611613	0.242578	1.20608	0.201361
0.0623801	0.26177	1.29207	0.192442
0.0616748	0.252701	1.22702	0.196182
0.145557	0.158566	0.792454	0.478614
0.140616	0.17132	0.848099	0.450785
0.236541	0.0192652	0.164364	0.924689
0.253736	0.0245006	0.161108	0.911943
0.11481	0.178338	0.959011	0.391644
0.136691	0.153357	0.886811	0.471269
0.148196	0.157461	0.825769	0.484845
0.137422	0.159963	0.849576	0.462101
0.188424	0.108619	0.668031	0.634334
0.183771	0.0989121	0.610601	0.650095
0.162527	0.130915	0.816785	0.553865
0.0630518	0.249443	1.25584	0.201769
0.202606	0.0798615	0.665723	0.717272
0.0616065	0.252099	1.28893	0.196383
0.0647759	0.253385	1.31994	0.203595
0.0613504	0.257086	1.278	0.192662
0.0660243	0.259498	1.31497	0.202826
0.0670874	0.258841	1.22177	0.205835
0.161673	0.132306	0.823878	0.549947
0.0588377	0.255302	1.33674	0.187298
0.0764701	0.24601	1.24315	0.237131
0.0645887	0.246066	1.24046	0.207911
0.17576	0.12904	0.765043	0.57664
0.16812	0.134241	0.796285	0.556024
0.0999869	0.189438	1.00557	0.345468
0.145737	0.164166	0.852456	0.470267
0.130779	0.152396	0.838531	0.46183
0.122718	0.180427	0.993024	0.404817
0.11043	0.183391	1.05733	0.37584
0.067677	0.263305	1.3535	0.204474
0.0580575	0.26178	1.28504	0.181522
0.0674861	0.249604	1.30118	0.212829
0.0590505	0.252205	1.24624	0.189717
0.0638775	0.252262	1.29902	0.202055
0.0613665	0.250312	1.26532	0.19689
0.241612	0.0336873	0.148386	0.877634
0.257723	0.0193877	0.156646	0.930036
0.0894071	0.237491	1.20023	0.273502
0.24885	0.0177209	0.161049	0.933523
0.198968	0.104017	0.689812	0.656691
0.19067	0.114669	0.64849	0.624454
0.168107	0.123019	0.691766	0.577439
0.0615809	0.244529	1.29528	0.201172
0.207561	0.0799111	0.54869	0.722021
0.0653427	0.250267	1.30273	0.207036
0.0622712	0.255158	1.33516	0.196174
0.113194	0.186068	0.983287	0.378244
0.120245	0.185582	0.946295	0.39318
0.126129	0.186407	0.993998	0.403567
0.255596	0.0687197	0.610564	0.788109
0.0920154	0.230766	1.17218	0.28507
0.129529	0.18594	0.936873	0.410592
0.264596	0.0280434	0.284977	0.904171
0.0666816	0.247409	1.27306	0.212301
0.0638551	0.252182	1.28528	0.202049
0.123356	0.181619	0.926392	0.40448
0.184114	0.115816	0.644909	0.613856
0.20594	0.105883	0.61413	0.660439
0.257329	0.0226604	0.173356	0.919067
0.234239	0.0183592	0.185213	0.927319
0.208869	0.0577152	0.383742	0.783501
0.165322	0.134383	0.760211	0.551615
0.258128	0.0183545	0.214573	0.933614
0.260643	0.0442286	0.295093	0.854927
0.257716	0.0231113	0.0692806	0.917703
0.0664229	0.248518	1.31234	0.210906
0.0607705	0.268021	1.29388	0.18483
0.235707	0.0187139	0.206076	0.926445
0.246718	0.0189834	0.248133	0.928554
0.243708	0.0238451	0.163524	0.910877
0.261631	0.0196572	0.142586	0.930117
0.090653	0.23906	1.22331	0.274945
0.0924356	0.254212	1.22011	0.266656
0.119606	0.196414	1.01931	0.378475
0.117407	0.193978	0.963958	0.377049
0.150049	0.150542	0.865433	0.499181
0.0671235	0.261403	1.32326	0.204317
0.0555148	0.261755	1.44949	0.174977
0.0601113	0.265531	1.31229	0.184593
0.117129	0.187806	0.979367	0.384111
0.114867	0.185962	1.00613	0.381836
0.170215	0.13687	0.769724	0.554293
0.165659	0.122592	0.789414	0.574705
0.189247	0.115742	0.717397	0.620506
0.175654	0.0989639	0.643522	0.639631
0.217205	0.055818	0.340714	0.795556
0.254354	0.0250925	0.198877	0.910206
0.0607821	0.254824	1.30412	0.192589
0.255943	0.0227567	0.257517	0.918347
0.217254	0.0637122	0.730602	0.773239
0.215444	0.0655255	0.393593	0.766788
0.206456	0.0522115	0.424288	0.798152
0.122181	0.195762	1.02404	0.384285
0.212189	0.0515805	0.334499	0.804449
0.212629	0.0592263	0.342862	0.78214
0.210767	0.0474628	0.338777	0.816199
0.120458	0.190085	0.958771	0.387896
0.111398	0.278312	1.85142	0.285848
0.163288	0.130565	0.768433	0.555678
0.230187	0.0273385	0.139283	0.893841
0.245673	0.0193315	0.225585	0.927052
0.156269	0.121287	0.828901	0.563017
0.165491	0.134777	0.775011	0.551145
0.120327	0.18417	1.00236	0.395167
0.134263	0.172405	0.90351	0.437812
0.141086	0.1667	0.839055	0.458391
0.152116	0.13335	0.783867	0.532868
0.19763	0.111092	0.767599	0.640156
0.271296	0.0168553	0.164586	0.941505
0.251972	0.0137137	0.0768507	0.948384
0.22106	0.0550119	0.400046	0.800733
0.0625371	0.240285	1.27067	0.206514
0.0651775	0.257048	1.33993	0.202273
0.190865	0.113801	0.703628	0.626472
0.125985	0.181053	0.957739	0.410325
0.144328	0.163847	0.936878	0.468331
0.153765	0.171686	0.929018	0.472467
0.146174	0.17084	0.906134	0.461097
0.143486	0.171145	0.873664	0.456046
0.153616	0.167871	0.890895	0.477831
0.199425	0.0753083	0.464789	0.725886
0.0628916	0.263484	1.37248	0.192697
0.165402	0.137288	0.840971	0.546441
0.123091	0.187026	0.961181	0.396919
0.119817	0.187204	0.998867	0.390257
0.202984	0.0909777	0.528053	0.690512
0.197759	0.105147	0.590313	0.652872
0.20017	0.0803545	0.529703	0.713556
0.0632085	0.251266	1.34332	0.200997
0.172063	0.128087	0.81646	0.573257
0.0653861	0.250594	1.25579	0.206931
0.128745	0.187825	0.965517	0.406688
0.186151	0.112718	0.674809	0.622851
0.211024	0.0515367	0.334593	0.803715
0.219812	0.0527452	0.408261	0.80648
0.148998	0.167974	0.892069	0.470066
0.13439	0.16037	0.854325	0.455931
0.142397	0.183739	0.953372	0.436618
0.134311	0.152697	0.799315	0.46797
0.139978	0.150713	0.816648	0.481535
0.145857	0.172106	0.881009	0.458724
0.144383	0.174894	0.931745	0.452219
0.0823621	0.229981	1.24566	0.263691
0.139384	0.16371	0.926961	0.45987
0.223571	0.0473353	0.31338	0.825271
0.0713364	0.225234	1.23441	0.240538
0.203475	0.0757454	0.506452	0.728726
0.201107	0.0858333	0.525111	0.700867
0.0773743	0.257057	1.28105	0.231361
0.062688	0.260026	1.27993	0.194253
0.117954	0.181047	0.99397	0.394493
0.171322	0.143788	0.778721	0.543689
0.176215	0.124999	0.857634	0.585016
0.0612332	0.255609	1.25456	0.193261
0.217872	0.053583	0.400386	0.802608
0.222953	0.0534978	0.376664	0.806483
0.145088	0.167838	0.901136	0.46365
0.147802	0.159096	0.849877	0.481599
0.217039	0.0540452	0.3758	0.800633
0.149742	0.193366	0.568245	0.436429
0.149759	0.212739	0.623194	0.41313
0.219306	0.0492438	0.454734	0.816631
0.253068	0.0265796	0.394142	0.904953
0.127198	0.181344	1.0017	0.412255
0.198886	0.124282	0.634146	0.615427
0.11816	0.201291	0.966883	0.369884
0.185836	0.109496	0.667588	0.629243
0.20263	0.108359	0.676501	0.651567
0.126525	0.19101	1.01691	0.39846
0.129472	0.185097	0.960808	0.411586
0.202722	0.0776233	0.542721	0.723116
0.164384	0.135371	0.870289	0.548394
0.0758027	0.201043	1.13881	0.273808
0.254652	0.0171769	0.0836845	0.93681
0.216673	0.0817749	0.471268	0.726
0.201847	0.0897365	0.612652	0.692245
0.0599883	0.261609	1.30341	0.186532
0.167981	0.141739	0.850599	0.542364
0.0954306	0.219752	1.13106	0.302779
0.0902169	0.24228	1.19604	0.271332
0.0675254	0.253197	1.41203	0.210541
0.0633362	0.251852	1.28227	0.200948
0.191269	0.109387	0.625767	0.636172
0.200442	0.12313	0.602883	0.619466
0.201219	0.117462	0.59369	0.631412
0.135987	0.159422	0.855165	0.460335
0.15326	0.163203	0.853759	0.484291
0.192745	0.111678	0.699114	0.633149
0.0655369	0.256334	1.26284	0.203612
0.247973	0.0211037	0.151458	0.92157
0.263221	0.0152883	0.02	0.945107
0.209469	0.0537723	0.401622	0.79573
0.220317	0.0498454	0.427288	0.815498
0.146446	0.161003	0.978467	0.476327
0.0891155	0.245106	1.21406	0.266636
0.261968	0.0096133	0.128118	0.964603
0.263849	0.0210437	0.137064	0.926135
0.249134	0.0186723	0.151555	0.930277
0.266855	0.0209065	0.178339	0.927348
0.168802	0.142945	0.833892	0.541471
0.239398	0.0334101	0.282193	0.877533
0.260363	0.0221406	0.168908	0.921627
0.261389	0.0078182	0.02	0.970958
0.257568	0.0518715	0.385863	0.83237
0.239834	0.0196224	0.234905	0.924371
0.259468	0.0205724	0.137069	0.926538
0.257568	0.0268226	0.155593	0.905684
0.254966	0.0180442	0.189444	0.933906
0.264852	0.0151096	0.134068	0.94603
0.154397	0.172802	0.919683	0.471874
0.137857	0.169414	0.861367	0.448648
0.152677	0.178208	0.890572	0.46142
0.12279	0.18235	0.919751	0.402405
0.122795	0.191877	0.967906	0.390232
0.126448	0.203204	0.997857	0.38358
0.120622	0.182874	0.894647	0.397442
0.119986	0.186687	0.968476	0.391251
0.122208	0.195884	0.930448	0.38419
0.124291	0.186719	0.908469	0.399636
0.217943	0.0606331	0.375066	0.782346
0.232946	0.0490741	0.474439	0.825991
0.251536	0.0264986	0.288428	0.904693
0.169579	0.12542	0.820258	0.574846
0.170286	0.131998	0.752277	0.563331
0.167534	0.132012	0.759965	0.559292
0.167616	0.146833	0.770284	0.533047
0.220863	0.0527355	0.344411	0.807252
0.237738	0.0154421	0.186409	0.939007
0.253811	0.0219249	0.250229	0.920486
0.242314	0.0202426	0.249005	0.922902
0.230186	0.0615095	0.36725	0.789131
0.251175	0.0220371	0.186938	0.919341
0.122506	0.198957	1.00961	0.381088
0.130155	0.2018	0.989401	0.392086
0.0635498	0.260704	1.3365	0.195988
0.257344	0.0166214	0.157255	0.93933
0.0616042	0.247828	1.36957	0.199088
0.0625551	0.240202	1.25846	0.206618
0.0660883	0.260279	1.30005	0.202496
0.186961	0.111165	0.750002	0.627121
0.194394	0.107759	0.682155	0.643363
0.0850863	0.23222	1.25551	0.268152
0.21749	0.0548217	0.296509	0.79868
0.263827	0.0132186	0.0906273	0.952287
0.252522	0.0257244	0.175141	0.907548
0.257842	0.0210373	0.234144	0.924565
0.0945043	0.245631	1.21727	0.277843
0.0846058	0.22666	1.15636	0.271812
0.0840295	0.227189	1.14661	0.270002
0.0883604	0.231823	1.20052	0.275968
0.0638848	0.259564	1.26387	0.197511
0.166174	0.142669	0.883034	0.538053
0.168194	0.128186	0.809479	0.567495
0.156087	0.151747	0.900446	0.50705
0.172177	0.128783	0.732164	0.572093
0.176119	0.13751	0.743537	0.561552
0.180423	0.141711	0.770281	0.560086
0.0893636	0.234446	1.19751	0.275976
0.0869242	0.213675	1.13134	0.289169
0.0898918	0.227966	1.23863	0.282805
0.143974	0.131894	0.797004	0.521894
0.0646325	0.141921	0.831772	0.312908
0.0638203	0.251451	1.30517	0.20243
0.262369	0.0208455	0.1456	0.926397
0.260495	0.0230967	0.17713	0.918557
0.141884	0.161081	0.821667	0.468318
0.160491	0.172354	0.862653	0.48218
0.144684	0.16	0.858253	0.474866
0.124002	0.181701	0.982637	0.40563
0.225746	0.0473118	0.359162	0.826733
0.194308	0.0755036	0.59023	0.720162
0.214567	0.0622435	0.564744	0.775141
0.0655796	0.262406	1.33816	0.199947
0.0645652	0.242865	1.27952	0.210016
0.129416	0.181312	0.952834	0.416493
0.23673	0.0217764	0.196523	0.915761
0.26634	0.0203408	0.165567	0.929047
0.256139	0.0204028	0.233785	0.926222
0.221506	0.0494274	0.355128	0.817566
0.140874	0.168127	0.922204	0.455902
0.174196	0.13312	0.770725	0.56683
0.158398	0.128537	0.689165	0.552034
0.171581	0.126029	0.865897	0.576529
0.123304	0.19111	0.989927	0.392172
0.192811	0.0745467	0.440954	0.721172
0.0642783	0.253845	1.27934	0.202055
0.204647	0.089708	0.567706	0.695239
0.204069	0.0787832	0.480407	0.721469
0.221796	0.0558953	0.410037	0.798714
0.191802	0.113773	0.669096	0.627676
0.201444	0.10935	0.688201	0.648159
0.216018	0.0491121	0.382927	0.814763
0.177061	0.130795	0.827583	0.575142
0.159772	0.12821	0.79723	0.554798
0.148853	0.171128	0.871762	0.465193
0.144041	0.174011	0.847686	0.452886
0.14547	0.161808	0.862723	0.473414
0.142992	0.181408	0.9015	0.440789
0.217429	0.062796	0.526162	0.775909
0.212683	0.0782386	0.54056	0.731066
0.0623893	0.248473	1.33262	0.200698
0.189802	0.112151	0.681822	0.628581
0.199285	0.113504	0.707339	0.637122
0.0717291	0.245557	1.2415	0.226071
0.216384	0.0528894	0.451392	0.803585
0.121904	0.183906	0.965469	0.398627
0.25656	0.0178284	0.136214	0.935025
0.226489	0.0543069	0.373838	0.806597
0.0677729	0.263592	1.36431	0.204527
0.0609408	0.260131	1.29507	0.189804
0.0895319	0.267175	1.18283	0.250995
0.0886142	0.238215	1.23124	0.271133
0.0857465	0.237818	1.19391	0.265006
0.0899945	0.251908	1.25839	0.263217
0.0896964	0.230497	1.207	0.280131
0.0812793	0.220339	1.14476	0.269478
0.0939734	0.228867	1.12034	0.291083
0.0881667	0.241557	1.1819	0.267395
0.0689965	0.250247	1.25048	0.216125
0.262414	0.0217315	0.173077	0.92352
0.0642889	0.252057	1.30325	0.203223
0.0875971	0.235042	1.15904	0.271502
0.0952845	0.232619	1.15845	0.290588
0.0919713	0.232897	1.19182	0.283104
0.061633	0.247556	1.26104	0.199337
0.0625644	0.260526	1.26978	0.193644
0.0744745	0.27155	1.37304	0.215229
0.0651156	0.273096	1.32799	0.192529
0.226892	0.0236357	0.195468	0.905656
0.0653155	0.25315	1.2636	0.205094
0.253397	0.0266778	0.427547	0.904748
0.268901	0.0175799	0.219232	0.938635
0.103203	0.144578	0.833968	0.41651
0.100972	0.158457	0.835248	0.389209
0.0953682	0.154475	0.854755	0.381712
0.0852462	0.242511	1.22928	0.26009
0.0933875	0.234615	1.21426	0.284716
0.0640756	0.265861	1.26265	0.194205
0.267192	0.0280696	0.269181	0.904933
0.245237	0.0173405	0.198191	0.93396
0.116767	0.187643	0.975439	0.383584
0.125474	0.200132	1.01193	0.385355
0.198635	0.121228	0.778312	0.621
0.253855	0.0231753	0.149802	0.916344
0.0857633	0.236943	1.15638	0.265763
0.0838117	0.244127	1.21026	0.255572
0.215105	0.0927149	0.59698	0.698802
0.202841	0.0787057	0.505997	0.720452
0.0669792	0.264399	1.32658	0.202123
0.0641839	0.243403	1.27779	0.208669
0.0662843	0.266449	1.27726	0.199212
0.0668584	0.265021	1.28841	0.201454
0.0629195	0.254458	1.29546	0.198248
0.0676187	0.271297	1.31838	0.199515
0.065025	0.260193	1.33078	0.199943
0.13462	0.183174	0.983201	0.423608
0.21566	0.0475853	0.305124	0.819236
0.260186	0.0302108	0.296066	0.895967
0.120199	0.186657	0.989895	0.391712
0.200429	0.0797011	0.48986	0.715486
0.199704	0.07328	0.463905	0.73156
0.217519	0.0537528	0.369054	0.801849
0.255954	0.0148674	0.0871347	0.945103
0.259521	0.0177387	0.193986	0.936021
0.257008	0.0247374	0.213266	0.912199
0.201041	0.080346	0.576083	0.714464
0.202283	0.0787452	0.429746	0.719796
0.201616	0.0802588	0.53644	0.715268
0.0659784	0.263985	1.3151	0.199957
0.242993	0.0247733	0.244472	0.907482
0.250764	0.0207894	0.149441	0.923443
0.12364	0.194058	0.989866	0.389175
0.121727	0.193845	1.01444	0.385735
0.108271	0.196379	1.01397	0.355395
0.120824	0.203833	0.994915	0.372159
0.126329	0.198288	1.05066	0.389163
0.12165	0.189885	0.931072	0.390486
0.127302	0.204128	1.00294	0.384098
0.126881	0.197945	0.906816	0.390612
0.127605	0.195065	0.917814	0.395466
0.196916	0.0771254	0.489299	0.718563
0.254406	0.0237153	0.180159	0.91473
0.200979	0.0832865	0.46722	0.707012
0.202074	0.0836514	0.526933	0.707231
0.064354	0.262497	1.32223	0.196891
0.0638168	0.256773	1.30999	0.199061
0.0701844	0.276513	1.30341	0.202437
0.0639799	0.262809	1.32463	0.195784
0.258523	0.024748	0.134833	0.912635
0.207537	0.0789011	0.463739	0.724544
0.266071	0.0205039	0.100982	0.928452
0.269211	0.0185617	0.113615	0.935499
0.12318	0.194229	0.979038	0.38808
0.261531	0.016435	0.106346	0.940874
0.227409	0.0641753	0.461435	0.779908
0.226696	0.0523787	0.483322	0.812313
0.142695	0.164158	0.847144	0.465027
0.264853	0.0210458	0.194949	0.926387
0.25592	0.0214624	0.117458	0.922625
0.248349	0.0179106	0.0998994	0.932733
0.0674084	0.17069	4.9479	0.283111
0.260096	0.0203	0.127056	0.927602
0.173439	0.128533	0.82813	0.574354
0.283375	0.0191871	0.165544	0.936585
0.0643141	0.26275	1.29993	0.196641
0.130259	0.192905	0.99037	0.403075
0.130638	0.192281	0.933016	0.404554
0.168604	0.126864	0.737387	0.570634
0.224844	0.0498226	0.347046	0.818607
0.123516	0.195731	0.956695	0.386899
0.0723715	0.260227	1.27362	0.217594
0.265981	0.0210586	0.218043	0.926635
0.275671	0.0163927	0.126436	0.943873
0.248753	0.0128934	0.189094	0.950722
0.205325	0.0834192	0.465448	0.711097
0.0881859	0.268017	1.27939	0.247572
0.200472	0.0772198	0.500852	0.721922
0.266327	0.019796	0.15796	0.930813
0.253658	0.0207395	0.164946	0.924418
0.0630568	0.261379	1.29654	0.194358
0.0621089	0.254978	1.28079	0.195873
0.206364	0.0809816	0.516613	0.718174
0.21687	0.0948146	0.792048	0.6958
0.213577	0.0480387	0.389163	0.816377
0.192669	0.0751491	0.523008	0.719402
0.0683628	0.238106	1.20391	0.223066
0.173798	0.144459	0.815039	0.546093
0.0636698	0.244461	1.24264	0.206633
0.166857	0.119062	0.789467	0.583582
0.189652	0.122134	0.736958	0.608276
0.191411	0.136409	0.742413	0.583891
0.189477	0.125358	0.840931	0.601829
0.139933	0.160903	0.832127	0.465148
0.149024	0.161522	0.807457	0.479877
0.151004	0.172854	0.869868	0.466266
0.188734	0.115533	0.675864	0.62029
0.20468	0.106659	0.615683	0.657419
0.189339	0.103374	0.560577	0.646841
0.245465	0.0240291	0.476554	0.910836
0.138867	0.156396	0.797186	0.470316
0.213703	0.0560419	0.397726	0.792241
0.209049	0.0546117	0.442985	0.792872
0.189249	0.11343	0.71007	0.625246
0.175252	0.129264	0.785035	0.57551
0.0613704	0.249278	1.30983	0.197556
0.0597039	0.244987	1.29602	0.195949
0.116141	0.1794	0.934782	0.392978
0.132442	0.18084	0.950481	0.422756
0.201421	0.0841502	0.516955	0.705327
0.197165	0.0722811	0.482763	0.731741
0.167134	0.13078	0.74647	0.561015
0.066472	0.238755	1.32069	0.217779
0.065559	0.252221	1.318	0.206303
0.248113	0.01528	0.0543767	0.941988
0.253476	0.0105423	0.193382	0.96007
0.198043	0.0839403	0.487837	0.702321
0.242588	0.0172108	0.0615543	0.933753
0.118237	0.187834	0.956106	0.386305
0.211863	0.0507368	0.408999	0.80679
0.259644	0.0139392	0.119321	0.94905
0.254789	0.0135581	0.18237	0.949476
0.255034	0.0192004	0.357174	0.929985
0.23888	0.0179234	0.187813	0.930206
0.26442	0.0164549	0.152166	0.941416
0.0676857	0.245412	1.26278	0.216181
0.0644682	0.252067	1.27144	0.203668
0.0632692	0.240737	1.30174	0.208118
0.253821	0.0204136	0.300428	0.925562
0.252037	0.0183569	0.307364	0.93211
0.205432	0.0748482	0.472806	0.732953
0.259669	0.0148945	0.17706	0.945752
0.120902	0.191712	1.03141	0.386747
0.192412	0.0711068	0.47475	0.730164
0.205206	0.0706572	0.47467	0.743868
0.212071	0.105653	0.713076	0.667468
0.220847	0.050469	0.337376	0.813985
0.137358	0.1721	0.899509	0.443867
0.178825	0.126759	0.76552	0.585191
0.0666051	0.252679	1.31987	0.208607
0.24817	0.0182586	0.193875	0.931469
0.258333	0.0208321	0.133068	0.925377
0.145723	0.162799	0.905262	0.472325
0.213266	0.0754098	0.482081	0.738773
0.235497	0.0898636	0.538968	0.723803
0.201097	0.0745265	0.500748	0.729607
0.201822	0.0823776	0.531588	0.710142
0.229207	0.0456198	0.340079	0.834005
0.240269	0.0151459	0.124037	0.940701
0.311073	0.0284055	0.146072	0.916326
0.175573	0.131074	0.733105	0.572557
0.142944	0.161716	0.854326	0.469191
0.0623101	0.250308	1.29691	0.199317
0.082932	0.238885	1.23043	0.257699
0.0963441	0.253542	1.15545	0.275359
0.269119	0.0376276	0.299714	0.877334
0.171463	0.136085	0.903864	0.557516
0.141636	0.181209	0.97599	0.438712
0.260154	0.0390434	0.674619	0.869507
0.199624	0.0674392	0.505638	0.747479
0.146968	0.181114	0.956573	0.447961
0.140998	0.173718	0.93893	0.448017
0.196713	0.135242	0.829741	0.592591
0.190614	0.128414	0.799389	0.597485
0.0668605	0.253371	1.31708	0.208788
0.230724	0.00939438	0.337396	0.960876
0.206717	0.0837122	0.615036	0.711764
0.263602	0.0173197	0.140256	0.938347
0.141679	0.154297	0.783982	0.478685
0.154279	0.169567	0.910057	0.476395
0.141006	0.161808	0.844389	0.465651
0.17141	0.127833	0.737604	0.572812
0.257325	0.0125037	0.17814	0.953661
0.261579	0.0168699	0.107625	0.939415
0.259551	0.0247359	0.26202	0.912989
0.248221	0.0182001	0.15015	0.931687
0.0612516	0.238934	1.30442	0.204046
0.0619209	0.267547	1.31123	0.187942
0.0658105	0.255453	1.28988	0.204849
0.0667402	0.237325	1.2137	0.219493
0.216852	0.0472785	0.340474	0.821003
0.0631175	0.25597	1.31994	0.197806
0.0604829	0.238813	1.3236	0.202084
0.0679435	0.256963	1.27773	0.209117
0.26119	0.0195234	0.126756	0.930451
0.247362	0.0166209	0.130126	0.937038
0.117404	0.193191	0.991327	0.377997
0.249889	0.0191305	0.151062	0.928888
0.322899	0.254991	0.822845	0.558755
0.244251	0.0209652	0.103535	0.92095
0.119508	0.184345	0.955934	0.39331
0.121759	0.195491	0.995409	0.383795
0.190198	0.111613	0.694212	0.630189
0.244925	0.0210308	0.185988	0.920924
0.264029	0.0171572	0.199796	0.938983
0.117491	0.180361	0.960825	0.394462
0.124912	0.182111	0.991445	0.406848
0.113798	0.178299	0.946522	0.389589
0.121146	0.194637	1.01097	0.383637
0.140697	0.156743	0.894163	0.473027
0.199395	0.0854513	0.530092	0.700009
0.212919	0.07158	0.504169	0.7484
0.258922	0.0160333	0.151034	0.941688
0.220994	0.0541264	0.375251	0.803263
0.247934	0.0357504	0.343904	0.873978
0.278399	0.0298953	0.404593	0.90303
0.263533	0.0149448	0.169715	0.946334
0.116963	0.200713	0.981823	0.368184
0.0647247	0.252515	1.33806	0.204025
0.0669388	0.258014	1.28697	0.205996
0.173909	0.1282	0.803386	0.575651
0.314111	0.0231432	0.159446	0.931378
0.333793	0.0235635	0.196645	0.934062
0.296194	0.0311803	0.185707	0.904756
0.0669357	0.261332	1.33937	0.203906
0.0649971	0.251717	1.26959	0.205223
0.0660586	0.258913	1.30198	0.203275
0.0602988	0.24547	1.28098	0.197204
0.0631383	0.257485	1.32931	0.196923
0.256536	0.0185769	0.146163	0.932475
0.225104	0.0501958	0.38758	0.817668
0.259795	0.0143079	0.02	0.947801
0.12049	0.185161	0.958064	0.394208
0.11805	0.202642	0.959501	0.368111
0.0649868	0.243486	1.26712	0.210672
0.0637127	0.257043	1.27407	0.198633
0.188494	0.0820666	0.568834	0.696679
0.209675	0.0833059	0.44702	0.715661
0.225631	0.0114958	0.262568	0.95152
0.192206	0.109527	0.647416	0.637006
0.18983	0.0939433	0.68714	0.66895
0.191459	0.112086	0.66196	0.630744
0.202821	0.109197	0.607745	0.650029
0.250437	0.0145872	0.107104	0.944959
0.252751	0.0188136	0.145178	0.930721
0.263224	0.0129015	0.133119	0.953277
0.21478	0.0496356	0.407548	0.812282
0.263303	0.0080905	0.0544531	0.970189
0.256761	0.0217832	0.181883	0.921796
0.256929	0.00341348	0.02	0.986889
0.267071	0.00596401	0.0775254	0.978157
0.266751	0.0180288	0.270517	0.936692
0.204377	0.0789583	0.471598	0.721325
0.0599242	0.241348	1.21536	0.198904
0.0640694	0.264528	1.27575	0.194978
0.157739	0.165277	0.83317	0.488333
0.25657	0.0257636	0.196827	0.908747
0.0644286	0.255808	1.31203	0.201191
0.220375	0.0574994	0.335994	0.793074
0.170343	0.133878	0.80322	0.559932
0.250437	0.0169337	0.181342	0.936666
0.25527	0.0355101	0.333518	0.87788
0.257338	0.0199462	0.0791106	0.928066
0.250169	0.0166209	0.02	0.9377
0.224837	0.051557	0.360019	0.813466
0.0908492	0.235322	1.22382	0.278533
0.264292	0.0204136	0.203165	0.928299
0.252067	0.0133401	0.083888	0.949737
0.247362	0.0190448	0.190695	0.928512
0.256505	0.0111294	0.0876518	0.958416
0.253888	0.0227373	0.233662	0.917805
0.233809	0.0212064	0.17111	0.916842
0.251579	0.0214895	0.192887	0.921304
0.133848	0.164476	0.845519	0.448666
0.15002	0.164357	0.881439	0.477198
0.250219	0.0176408	0.161627	0.934142
0.252882	0.0184577	0.160217	0.931976
0.193453	0.0745324	0.450154	0.721879
0.195393	0.0790929	0.469798	0.711851
0.203033	0.0806031	0.481558	0.715822
0.201008	0.0757169	0.487052	0.726382
0.208051	0.0750014	0.433104	0.735026
0.194947	0.08664	0.516581	0.692315
0.196479	0.0774967	0.478566	0.71714
0.247431	0.017733	0.11768	0.933124
0.173532	0.128142	0.755003	0.575229
0.160263	0.131871	0.777625	0.548594
0.162351	0.123916	0.725258	0.567132
0.173605	0.137659	0.803124	0.557741
0.242742	0.0191616	0.283691	0.926837
0.257892	0.0138914	0.198868	0.948888
0.212547	0.061543	0.400315	0.775464
0.191127	0.109105	0.704667	0.636597
0.254579	0.019946	0.18697	0.927343
0.200582	0.0708063	0.472069	0.739096
0.199577	0.0801503	0.500237	0.71347
0.199326	0.0760619	0.475777	0.723801
0.0633674	0.248711	1.3005	0.20305
0.255574	0.0139658	0.162714	0.948186
0.253348	0.0326881	0.25821	0.88572
0.164643	0.128117	0.797755	0.562382
0.256056	0.0250387	0.182433	0.910924
0.216311	0.0664379	0.507236	0.765029
0.209472	0.0536104	0.391508	0.796222
0.0612663	0.252805	1.33669	0.195071
0.243865	0.0234189	0.178061	0.912382
0.197703	0.0731868	0.452185	0.729828
0.193703	0.0851476	0.532074	0.694648
0.201483	0.0855338	0.513425	0.70199
0.262436	0.0280895	0.194021	0.903315
0.0645955	0.254497	1.2829	0.202435
0.0645438	0.23713	1.25842	0.213952
0.191109	0.116687	0.666866	0.620895
0.210935	0.109288	0.610003	0.658712
0.18253	0.0996128	0.604758	0.646942
0.194703	0.10811	0.68479	0.642981
0.243597	0.0159771	0.15339	0.938449
0.252156	0.0192399	0.228414	0.929108
0.162488	0.123336	0.833901	0.56849
0.0625752	0.250716	1.33499	0.199735
0.23878	0.011763	0.17612	0.95305
0.247656	0.0189026	0.103109	0.929087
0.253745	0.0223089	0.115485	0.919186
0.254075	0.0216955	0.171165	0.921328
0.253335	0.0179549	0.199606	0.933817
0.172791	0.12859	0.836875	0.573331
0.177013	0.122407	0.70907	0.591185
0.167504	0.141257	0.843736	0.542503
0.155309	0.120175	0.727819	0.563767
0.178117	0.135416	0.793368	0.568096
0.199565	0.0552343	0.323233	0.783224
0.257073	0.0168487	0.142166	0.938491
0.241812	0.0277575	0.241648	0.897031
0.257073	0.0171633	0.125277	0.937414
0.16402	0.15857	0.85317	0.508448
0.240446	0.0195974	0.0573629	0.924638
0.137371	0.160271	0.817211	0.461531
0.138279	0.167964	0.878488	0.451533
0.0627179	0.25085	1.30062	0.200014
0.0636402	0.247566	1.29345	0.204495
0.0633443	0.262768	1.31203	0.194241
0.0616956	0.247572	1.27203	0.199489
0.065148	0.258184	1.30984	0.20149
0.0645263	0.254112	1.29082	0.202506
0.0653308	0.268594	1.29578	0.195645
0.260126	0.00616827	0.115336	0.976837
0.122055	0.189909	0.984516	0.391246
0.250368	0.012625	0.02	0.951995
0.258011	0.0035072	0.02	0.986589
0.195645	0.0788296	0.531378	0.712798
0.17818	0.0617654	0.478556	0.742585
0.195449	0.0772614	0.496943	0.71669
0.194111	0.0761114	0.497607	0.718338
0.207908	0.0865208	0.485954	0.70614
0.0754319	0.260951	1.28599	0.224244
0.0620845	0.210718	1.17918	0.22758
0.0698003	0.227459	1.2792	0.234813
0.0732482	0.251297	1.25616	0.225695
0.0745105	0.258826	1.34118	0.223529
0.140616	0.164417	0.8452	0.460985
0.243292	0.0153812	0.02	0.940538
0.0755749	0.249205	1.28212	0.232696
0.079365	0.23619	1.22541	0.25151
0.0707755	0.252373	1.24274	0.219018
0.140955	0.161383	0.792266	0.466216
0.0629519	0.256249	1.3157	0.197217
0.26833	0.0176831	0.166114	0.938174
0.201405	0.0775222	0.487914	0.72207
0.19593	0.0717374	0.46348	0.73199
0.126221	0.182913	0.905698	0.408305
0.0906492	0.250192	1.28341	0.265957
0.0900586	0.22713	1.17786	0.283927
0.0870262	0.228392	1.18237	0.275907
0.08743	0.230787	1.18594	0.27475
0.0912859	0.227736	1.2696	0.286143
0.239267	0.0183002	0.185525	0.92895
0.255618	0.0191296	0.131139	0.930374
0.262897	0.0218434	0.155984	0.923287
0.251926	0.0197618	0.178232	0.927263
0.250502	0.0197315	0.171434	0.926984
0.257616	0.0210687	0.148811	0.924399
0.259804	0.0235008	0.191487	0.917048
0.193526	0.0779915	0.548824	0.712757
0.197527	0.0924057	0.595735	0.681285
0.198959	0.0750051	0.471611	0.726223
0.229719	0.0576776	0.382252	0.79931
0.248792	0.0218463	0.180988	0.919279
0.196375	0.0776727	0.482102	0.716572
0.20291	0.0728821	0.478386	0.735736
0.184345	0.0746796	0.466144	0.711689
0.185114	0.0785502	0.515257	0.702082
0.121557	0.188545	0.914074	0.391991
0.244055	0.0143569	0.02	0.944442
0.0660872	0.26082	1.34008	0.202159
0.0888822	0.251794	1.23733	0.260899
0.122811	0.192334	0.989227	0.389696
0.131262	0.180232	0.973832	0.421396
0.11853	0.187189	0.958188	0.387708
0.262628	0.0405275	0.307868	0.866314
0.301636	0.0373913	0.297539	0.88971
0.205423	0.0770395	0.477071	0.727258
0.219483	0.0475334	0.405427	0.821983
0.16837	0.131497	0.845531	0.561483
0.0645362	0.265251	1.28205	0.19569
0.122558	0.195088	1.01247	0.385833
0.252335	0.01629	0.134666	0.939358
0.248558	0.0159101	0.0795961	0.939841
0.21806	0.0563623	0.309029	0.794615
0.417932	0.0246927	0.153421	0.944213
0.172881	0.143393	0.796184	0.546618
0.182879	0.135983	0.731186	0.573536
0.169917	0.137723	0.769585	0.552325
0.261145	0.0190809	0.203506	0.931909
0.244953	0.0195355	0.216817	0.926139
0.265043	0.0219365	0.170488	0.923561
0.132693	0.182275	0.921393	0.42129
0.0871501	0.230331	1.19609	0.274505
0.216283	0.0563085	0.369615	0.793432
0.170075	0.128122	0.769133	0.570344
0.261559	0.0235065	0.283971	0.91754
0.260074	0.0128165	0.12968	0.953034
0.208985	0.0772906	0.491096	0.730013
0.201874	0.0796676	0.498449	0.717031
0.198694	0.0775016	0.541009	0.719396
0.231231	0.0182931	0.153777	0.926688
0.222747	0.0602923	0.375201	0.786982
0.141548	0.175009	0.816539	0.447148
0.189838	0.112359	0.592669	0.628194
0.264911	0.015874	0.0760316	0.943466
0.259908	0.0200571	0.0997759	0.928358
0.242025	0.0246927	0.201822	0.90742
0.189478	0.0810085	0.532258	0.700508
0.19865	0.081647	0.506667	0.708712
0.0618705	0.251599	1.25829	0.197373
0.0714041	0.265415	1.29002	0.211995
0.0617373	0.259002	1.27911	0.192484
0.0630742	0.234847	1.22727	0.211715
0.0658311	0.258601	1.27876	0.202912
0.0670641	0.249236	1.2931	0.212027
0.182037	0.117418	0.6929	0.607894
0.203049	0.116692	0.732041	0.635042
0.0629989	0.261849	1.32003	0.193934
0.0925088	0.308334	1.4129	0.230786
0.0877901	0.308953	1.44111	0.221277
0.0667555	0.266046	1.34992	0.200586
0.0613788	0.246004	1.30625	0.199682
0.0788287	0.226267	1.1654	0.258373
0.14674	0.165597	0.873927	0.469812
0.142258	0.161335	0.814869	0.468582
0.145489	0.173862	0.924129	0.455576
0.13242	0.166941	0.855326	0.442344
0.124165	0.165024	0.870074	0.429355
0.14431	0.227685	1.2832	0.387936
0.207532	0.0802322	0.542266	0.721187
0.191633	0.0792425	0.513601	0.707457
0.189062	0.0848075	0.58115	0.690336
0.207777	0.0887381	0.524639	0.70073
0.198611	0.0848165	0.43079	0.700748
0.0645263	0.253375	1.36552	0.202976
0.235368	0.0452245	0.286062	0.838825
0.0632286	0.257024	1.3157	0.197434
0.0630262	0.245263	1.27633	0.204439
0.0625604	0.256993	1.3143	0.195775
0.209504	0.111784	0.678457	0.652075
0.142921	0.16318	0.858915	0.466908
0.200663	0.111172	0.652671	0.643492
0.192438	0.113336	0.653846	0.629346
0.194939	0.111958	0.6785	0.635194
0.182901	0.0988982	0.602586	0.649047
0.220301	0.0405906	0.312194	0.844416
0.217155	0.0546482	0.339253	0.798942
0.258104	0.0268823	0.238134	0.905671
0.229229	0.0496303	0.423473	0.822024
0.226004	0.0486887	0.327205	0.822752
0.258317	0.0215098	0.230506	0.923132
0.222994	0.0520848	0.347915	0.810655
0.230015	0.0625247	0.437074	0.786269
0.255136	0.0184726	0.248634	0.932486
0.110065	0.179188	1.05024	0.380514
0.11757	0.192354	0.988168	0.379351
0.19029	0.116938	0.653474	0.619377
0.255378	0.0268993	0.187826	0.904706
0.26273	0.0166824	0.0607681	0.940295
0.213092	0.0755967	0.455723	0.738137
0.190789	0.0720989	0.466086	0.725742
0.196342	0.112889	0.66786	0.634937
0.0909876	0.233648	1.14385	0.280276
0.0909643	0.243819	1.18989	0.271711
0.278827	0.0210583	0.166078	0.929779
0.191297	0.119085	0.680401	0.616327
0.212098	0.0568153	0.323304	0.788723
0.225753	0.0599856	0.356202	0.790068
0.225603	0.0586312	0.363462	0.793722
0.220857	0.0497384	0.322204	0.816189
0.198283	0.0892313	0.45362	0.689646
0.218028	0.0577032	0.361083	0.790727
0.0616534	0.230163	1.24286	0.211275
0.0889539	0.228194	1.19055	0.280481
0.0981795	0.238106	1.17906	0.291953
0.16227	0.0524359	0.319147	0.755778
0.189195	0.128696	0.707074	0.595158
0.198063	0.106889	0.63239	0.649488
0.183759	0.106774	0.694408	0.632488
0.194175	0.106613	0.690683	0.645554
0.193881	0.11492	0.67348	0.627851
0.1952	0.100505	0.659931	0.660117
0.19133	0.115056	0.648722	0.624475
0.193768	0.130767	0.703233	0.597064
0.196037	0.109477	0.627282	0.641663
0.196026	0.0862515	0.582583	0.694444
0.0972169	0.263927	1.27915	0.269192
0.0943779	0.24614	1.18738	0.27716
0.0947531	0.256665	1.19957	0.269631
0.0921664	0.236933	1.1822	0.280057
0.0896297	0.219906	1.17179	0.289562
0.0920535	0.249321	1.2243	0.269655
0.0928182	0.246165	1.27918	0.273814
0.212894	0.0525748	0.380243	0.801955
0.209642	0.0506391	0.365445	0.805445
0.0637732	0.239799	1.39722	0.210076
0.063096	0.278024	1.39281	0.184967
0.068256	0.255951	1.2939	0.210532
0.194739	0.115248	0.732976	0.628218
0.1971	0.108318	0.675955	0.645344
0.182073	0.105799	0.677361	0.63248
0.183655	0.100518	0.650027	0.646279
0.118665	0.180373	0.940529	0.396823
0.114941	0.157856	0.935277	0.421342
0.254989	0.0166564	0.164287	0.938683
0.199871	0.081928	0.633909	0.709268
0.203994	0.0805855	0.546911	0.716826
0.127018	0.193748	0.950561	0.395982
0.093794	0.243229	1.22637	0.278302
0.0874935	0.23231	1.1572	0.273585
0.197965	0.111765	0.658632	0.639154
0.262431	0.0197752	0.142606	0.929927
0.259091	0.0215904	0.1885	0.923079
0.302586	0.0337561	0.262709	0.899638
0.119399	0.1828	0.962851	0.395101
0.189195	0.0745981	0.457215	0.71721
0.286652	0.316625	1.44399	0.475158
0.292631	0.317158	1.44807	0.47989
0.307976	0.322861	1.44051	0.488203
0.286796	0.313269	1.42454	0.477942
0.12713	0.19088	0.965005	0.399768
0.116182	0.184606	0.927126	0.386259
0.228622	0.017898	0.203674	0.927398
0.214929	0.0640017	0.406593	0.770547
0.216698	0.0494795	0.312732	0.814111
0.225566	0.0558353	0.354247	0.801581
0.256563	0.0213969	0.156195	0.923022
0.252455	0.0239265	0.198658	0.913429
0.260813	0.0275596	0.153217	0.904431
0.176078	0.105484	0.63034	0.62536
0.059804	0.246571	1.30362	0.195199
0.0639739	0.252114	1.28072	0.202393
0.2186	0.0515179	0.327832	0.809276
0.197448	0.0626506	0.402138	0.759128
0.120866	0.196711	0.964557	0.380589
0.116885	0.192446	0.98418	0.377865
0.220894	0.0525796	0.335411	0.807734
0.224725	0.0501033	0.292277	0.817692
0.143311	0.162858	0.840427	0.468079
0.144521	0.162678	0.89587	0.470449
0.145989	0.164757	0.855177	0.469802
0.148382	0.164434	0.861582	0.474342
0.218555	0.0371883	0.212743	0.854587
0.181559	0.139446	0.78132	0.565596
0.165916	0.132983	0.868536	0.55509
0.185564	0.139539	0.806778	0.570786
0.172303	0.137173	0.804698	0.556756
0.139772	0.167412	0.881566	0.45501
0.196884	0.111088	0.690005	0.639291
0.192214	0.109675	0.651531	0.636704
0.196545	0.124757	0.716439	0.611715
0.192102	0.116156	0.758498	0.623186
0.0702444	0.254627	1.30432	0.216222
0.238826	0.0256634	0.289175	0.90297
0.253451	0.0230103	0.27543	0.916769
0.0933108	0.239696	1.1453	0.280207
0.083879	0.210588	1.2098	0.28485
0.0915169	0.246571	1.17037	0.27069
0.0900733	0.225686	1.16038	0.28526
0.119323	0.206456	1.06602	0.366269
0.127808	0.186455	1.01984	0.406691
0.243747	0.0167241	0.209024	0.935793
0.0679709	0.256923	1.30296	0.20921
0.069393	0.243649	1.29236	0.221673
0.194011	0.073414	0.496462	0.725478
0.201268	0.0874967	0.527915	0.696996
0.0929597	0.235939	1.19311	0.282639
0.0903636	0.226813	1.18526	0.2849
0.13735	0.173493	0.834682	0.441863
0.142897	0.177061	0.900274	0.446613
0.145063	0.159481	0.867101	0.476329
0.142416	0.161339	0.871845	0.468853
0.139659	0.164696	0.843576	0.458869
0.0641959	0.254735	1.27908	0.201285
0.194132	0.107996	0.609818	0.64255
0.262255	0.0156406	0.112697	0.943718
0.258059	0.0169386	0.0738641	0.938405
0.261835	0.0273995	0.191726	0.905269
0.0590903	0.229322	1.21709	0.204881
0.0638304	0.257434	1.30041	0.198685
0.251246	0.0234716	0.196234	0.914561
0.245779	0.0243992	0.0785171	0.909692
0.266721	0.0234285	0.197298	0.919254
0.266817	0.0177475	0.103065	0.937633
0.290565	0.0203359	0.256479	0.93459
0.276479	0.0134735	0.202316	0.953532
0.293871	0.00841694	0.0656766	0.972156
0.288945	0.00966515	0.242563	0.967633
0.0893068	0.238369	1.20645	0.272546
0.161056	0.133863	0.726173	0.546102
0.171827	0.125349	0.773913	0.578198
0.171977	0.119029	0.718039	0.590975
0.168125	0.132844	0.81383	0.558612
0.167171	0.121371	0.799161	0.579365
0.183763	0.126958	0.744072	0.591408
0.262161	0.0285371	0.176073	0.901833
0.261861	0.0152841	0.0875772	0.944851
0.176703	0.11632	0.699719	0.603034
0.169118	0.133893	0.796462	0.558125
0.190608	0.112257	0.639967	0.629351
0.123437	0.191027	0.976011	0.392531
0.124591	0.180938	0.933631	0.407788
0.12476	0.200375	0.968599	0.383718
0.119065	0.19184	1.00664	0.382964
0.0667416	0.258737	1.31503	0.205056
0.12505	0.187339	0.982333	0.400302
0.186635	0.114604	0.642646	0.619557
0.201162	0.108039	0.597533	0.650586
0.200907	0.0981015	0.619854	0.671911
0.193636	0.109999	0.6224	0.637726
0.187924	0.105554	0.62864	0.640334
0.203688	0.0716237	0.467993	0.739845
0.127187	0.17947	0.955435	0.414753
0.170472	0.139402	0.875561	0.550134
0.255934	0.027434	0.201976	0.903186
0.261455	0.0215883	0.313178	0.923728
0.180495	0.137268	0.747262	0.568017
0.205503	0.075728	0.478791	0.730726
0.175493	0.137882	0.789747	0.560008
0.168882	0.127411	0.764166	0.569984
0.143302	0.16688	0.840246	0.461994
0.15309	0.166524	0.836827	0.478984
0.267013	0.0197039	0.02	0.931278
0.195191	0.0798067	0.57612	0.709791
0.14362	0.16495	0.875491	0.465437
0.188306	0.113486	0.666428	0.62396
0.254162	0.0172801	0.200603	0.936339
0.262743	0.0352798	0.270579	0.88162
0.153508	0.174922	0.848847	0.4674
0.144648	0.161468	0.906766	0.472527
0.146255	0.163761	0.883965	0.471766
0.155348	0.163951	0.830918	0.486528
0.143401	0.168691	0.875964	0.459483
0.165098	0.098654	0.667771	0.625959
0.25691	0.0228642	0.169042	0.918276
0.0633788	0.259672	1.30677	0.196189
0.176321	0.136431	0.763042	0.563772
0.119907	0.216909	1.10687	0.356001
0.242716	0.0264071	0.189035	0.901877
0.17006	0.145607	0.862898	0.538732
0.140675	0.160264	0.946133	0.467454
0.196884	0.0834467	0.557035	0.702327
0.223295	0.0528874	0.33174	0.808506
0.239059	0.010745	0.174427	0.956986
0.243117	0.0224145	0.288777	0.915586
0.0597996	0.229571	1.33441	0.206654
0.0644903	0.235105	1.32328	0.215258
0.26064	0.0154393	0.103937	0.944077
0.245175	0.0186781	0.188835	0.92921
0.205069	0.0352925	0.479393	0.853169
0.235072	0.0220642	0.192114	0.914192
0.112714	0.170628	1.03085	0.397801
0.239913	0.0180009	0.171666	0.930206
0.254105	0.0240522	0.189277	0.91353
0.173914	0.103216	0.665932	0.627553
0.179832	0.10273	0.652463	0.636435
0.182044	0.0988153	0.650404	0.648167
0.181608	0.1027	0.695402	0.638773
0.0574482	0.229127	1.24529	0.200464
0.0579656	0.239528	1.30855	0.194846
0.0588167	0.224851	1.28478	0.207344
0.061725	0.241068	1.31211	0.203852
0.0552632	0.233101	1.28863	0.191644
0.0647219	0.236601	1.29146	0.214792
0.159018	0.123034	0.760681	0.56379
0.056533	0.2241	1.30711	0.201448
0.0591327	0.238008	1.31468	0.199005
0.0579878	0.219184	1.29747	0.209212
0.0646596	0.236064	1.34188	0.215013
0.0563214	0.23289	1.26814	0.194741
0.0574942	0.218784	1.23783	0.208102
0.0588549	0.238354	1.27754	0.198025
0.208229	0.0625466	0.533005	0.76901
0.203204	0.0482974	0.370257	0.807963
0.196773	0.0439608	0.265907	0.817388
0.19333	0.0708237	0.465795	0.731885
0.220578	0.0389946	0.313849	0.849774
0.203642	0.0446526	0.326193	0.820163
0.209726	0.0519686	0.347069	0.801415
0.186343	0.070168	0.488867	0.726453
0.0613329	0.234627	1.32396	0.207234
0.0582521	0.21679	1.26658	0.211794
0.0605244	0.232978	1.31086	0.206214
0.0566989	0.237198	1.32005	0.192921
0.233286	0.00999747	0.02	0.958906
0.0562726	0.233407	1.3398	0.194258
0.0605963	0.245952	1.34922	0.197673
0.0553036	0.236033	1.30557	0.189827
0.198658	0.0503267	0.357455	0.797872
0.192363	0.0470728	0.437096	0.803401
0.120368	0.111516	0.997668	0.519088
0.225979	0.0141158	0.135737	0.941207
0.237898	0.0146148	0.171822	0.942122
0.244076	0.0163305	0.25258	0.937289
0.252049	0.0240162	0.276173	0.913005
0.244538	0.0219079	0.126368	0.917777
0.196286	0.0467826	0.337747	0.807533
0.161792	0.131289	0.77136	0.552037
0.0823903	0.218641	1.30081	0.273693
0.130071	0.143206	0.829922	0.475967
0.0740052	0.208502	1.20419	0.261959
0.0905785	0.209591	1.25056	0.301758
0.0831528	0.198453	1.19382	0.295281
0.0884374	0.214544	1.15147	0.291891
0.0904841	0.232859	1.22277	0.279839
0.0888255	0.228187	1.275	0.280195
0.0792941	0.208183	1.18934	0.275828
0.0772478	0.197543	1.13179	0.281115
0.252732	0.0128089	0.147499	0.951763
0.0826318	0.232392	1.25771	0.262304
0.241921	0.0169851	0.308778	0.934397
0.24209	0.0307141	0.248613	0.887413
0.233117	0.0235879	0.1246	0.908113
0.114216	0.169498	0.935701	0.402574
0.111049	0.180279	1.00097	0.381182
0.115683	0.173124	1.02397	0.400556
0.123525	0.163758	0.914421	0.429976
0.164049	0.116713	0.752541	0.584299
0.205481	0.0456472	0.324363	0.818231
0.193978	0.0623732	0.338252	0.756689
0.20841	0.0447735	0.336017	0.823158
0.202694	0.0578388	0.514715	0.777998
0.192742	0.0427046	0.327348	0.818623
0.205162	0.0481171	0.392793	0.810023
0.21396	0.0457147	0.359328	0.823954
0.193978	0.0673199	0.457773	0.742364
0.230885	0.014307	0.238268	0.94165
0.234544	0.0204679	0.121835	0.919737
0.237904	0.0126448	0.162888	0.949532
0.24293	0.0203305	0.177555	0.922774
0.191218	0.0793566	0.502083	0.70671
0.19357	0.0695091	0.465778	0.735786
0.0582352	0.227828	1.32697	0.203575
0.0598122	0.227759	1.28511	0.207991
0.237349	0.0176363	0.02	0.930834
0.235569	0.020484	0.154871	0.920001
0.260036	0.0301061	0.142369	0.896237
0.266605	0.0179332	0.0628852	0.936974
0.0585865	0.226802	1.28198	0.205287
0.060613	0.237243	1.30924	0.203498
0.0605399	0.245827	1.29607	0.197606
0.0578782	0.232966	1.27245	0.199001
0.113983	0.165145	0.985967	0.408355
0.1813	0.017244	0.18941	0.913148
0.180367	0.0186781	0.196896	0.906161
0.192628	0.0184273	0.258253	0.91269
0.0582533	0.234897	1.29024	0.198715
0.0664417	0.238452	1.38048	0.217917
0.0578578	0.23338	1.30991	0.198662
0.0629604	0.23418	1.29287	0.211887
0.154761	0.123034	0.773233	0.557106
0.166039	0.122461	0.783281	0.575524
0.227073	0.0153215	0.122058	0.936791
0.196104	0.0842713	0.494017	0.699434
0.237586	0.0153393	0.227029	0.939352
0.187106	0.0735182	0.461264	0.717915
0.19333	0.0769186	0.529086	0.715379
0.177768	0.0795744	0.540227	0.690784
0.0566835	0.224953	1.29775	0.201265
0.0566781	0.235774	1.26798	0.193803
0.190208	0.0724979	0.506393	0.724034
0.197265	0.069179	0.420354	0.740362
0.189405	0.0707546	0.485098	0.728034
0.186945	0.0762737	0.52212	0.710227
0.189809	0.077325	0.54735	0.710539
0.0655626	0.240641	1.28561	0.214115
0.0620777	0.226287	1.27607	0.215275
0.196752	0.0712871	0.589314	0.734042
0.117076	0.165905	1.01236	0.413724
0.115616	0.168764	0.968808	0.406555
0.119138	0.176996	0.989701	0.402311
0.114206	0.179528	1.02392	0.388807
0.186355	0.104617	0.674604	0.640458
0.104199	0.174646	0.965031	0.37368
0.115108	0.171758	0.988446	0.401262
0.100907	0.158313	0.969958	0.38927
0.114491	0.165686	0.963161	0.408638
0.0846249	0.22114	1.23964	0.276764
0.202046	0.0448834	0.391839	0.818234
0.060073	0.23117	1.29151	0.206264
0.235995	0.0197936	0.254688	0.922618
0.0785226	0.223994	1.27266	0.259565
0.0618862	0.233839	1.27261	0.209269
0.134363	0.148836	0.876667	0.474448
0.14079	0.142439	0.836933	0.497088
0.129334	0.147552	0.841245	0.467101
0.0838951	0.213078	1.1856	0.282501
0.158115	0.12049	0.73716	0.567525
0.167129	0.0964411	0.682335	0.634097
0.0603796	0.245464	1.31985	0.19742
0.0599191	0.229538	1.27565	0.207005
0.237936	0.0232832	0.173437	0.910867
0.211886	0.050575	0.375434	0.807305
0.240243	0.0287748	0.225821	0.893038
0.162004	0.106672	0.680846	0.60297
0.163215	0.108673	0.694524	0.600304
0.159113	0.111421	0.732675	0.588145
0.244012	0.0193335	0.215563	0.926585
0.245826	0.0199233	0.135855	0.925029
0.20096	0.0442465	0.34923	0.819554
0.216491	0.0399427	0.408805	0.844238
0.211554	0.0527236	0.380857	0.800499
0.252129	0.0178017	0.283903	0.934051
0.241187	0.015894	0.180206	0.938175
0.190739	0.0664365	0.483809	0.741669
0.115676	0.167395	1.03783	0.408648
0.105208	0.16902	1.00304	0.383651
0.236995	0.0155823	0.0894397	0.938307
0.115057	0.16628	0.972403	0.408966
0.0619024	0.238096	1.32649	0.206342
0.0601526	0.231721	1.28439	0.206092
0.115943	0.166003	0.981678	0.411224
0.111529	0.173336	1.01115	0.391515
0.239801	0.0162962	0.154684	0.936367
0.204505	0.046444	0.339063	0.814926
0.207749	0.0483384	0.400194	0.811243
0.193662	0.0498902	0.345089	0.795156
0.187236	0.0371887	0.354761	0.834293
0.203299	0.0494508	0.396043	0.804349
0.186794	0.0470623	0.397409	0.798755
0.22319	0.0466902	0.341236	0.826996
0.24209	0.0157758	0.271263	0.938822
0.112492	0.163602	0.996388	0.407441
0.24388	0.0198875	0.210066	0.924602
0.180022	0.0770953	0.574909	0.700155
0.240585	0.0179257	0.195524	0.930658
0.191476	0.0720219	0.489309	0.72667
0.114665	0.128279	0.776325	0.471982
0.128462	0.131989	0.735549	0.493228
0.128005	0.134638	0.788938	0.487373
0.1172	0.135103	0.92884	0.464522
0.184155	0.0760885	0.47835	0.707626
0.18529	0.0721244	0.529618	0.719812
0.130349	0.138255	0.789864	0.485284
0.188911	0.0867561	0.683206	0.685286
0.176536	0.111321	0.725639	0.613276
0.180889	0.0961012	0.603838	0.653052
0.169616	0.0941698	0.650776	0.643007
0.17324	0.09415	0.569297	0.647892
0.23604	0.0182568	0.18233	0.928207
0.112941	0.174517	0.916817	0.392895
0.17105	0.0754965	0.525224	0.693784
0.185086	0.0670549	0.467194	0.734058
0.186558	0.0769831	0.534388	0.70789
0.17874	0.0684842	0.532734	0.722987
0.209816	0.0512232	0.35331	0.803772
0.205416	0.0566543	0.366971	0.78382
0.215933	0.0458514	0.378722	0.82485
0.217359	0.0478736	0.341309	0.819503
0.206875	0.0545141	0.397038	0.791444
0.21297	0.0498784	0.361053	0.810239
0.202593	0.0487378	0.347592	0.806081
0.226156	0.0156506	0.141364	0.935276
0.24562	0.0168312	0.159588	0.935869
0.234706	0.0193335	0.165842	0.923896
0.0903091	0.234202	1.24712	0.278293
0.191509	0.0781797	0.592078	0.710111
0.192578	0.0684158	0.474737	0.737864
0.193679	0.0818438	0.519857	0.702951
0.188816	0.0712547	0.528292	0.726018
0.243614	0.0192143	0.158335	0.926894
0.234007	0.0203821	0.0936503	0.919878
0.246507	0.0230359	0.177109	0.914537
0.20394	0.0430579	0.326623	0.825675
0.213376	0.0612975	0.470191	0.776835
0.206423	0.0480806	0.333199	0.811081
0.201796	0.0542319	0.392326	0.788179
0.0582185	0.231715	1.27436	0.2008
0.0550989	0.21754	1.32633	0.202095
0.059892	0.246764	1.26997	0.195307
0.240329	0.0341864	0.525138	0.875467
0.239494	0.0183395	0.225558	0.928871
0.242632	0.0141408	0.175403	0.944929
0.245341	0.018949	0.262075	0.928302
0.240551	0.0145738	0.107972	0.942876
0.240597	0.0171236	0.123692	0.933557
0.162283	0.122553	0.784676	0.569742
0.159808	0.125098	0.780354	0.560916
0.161627	0.116047	0.814837	0.582075
0.158115	0.12026	0.764638	0.567992
0.157821	0.138869	0.842548	0.531939
0.183398	0.130283	0.739606	0.584664
0.250217	0.0151566	0.474444	0.942886
0.162088	0.12026	0.888037	0.574071
0.12225	0.16967	0.986525	0.418779
0.124001	0.196447	0.9172	0.38696
0.254993	0.023383	0.231101	0.916002
0.23911	0.0262629	0.208892	0.901034
0.101294	0.171535	1.04243	0.371272
0.118837	0.186229	1.03812	0.389545
0.103411	0.161571	0.992676	0.390258
0.0621055	0.234265	1.30402	0.209554
0.0618841	0.239961	1.31544	0.205019
0.175723	0.101016	0.671527	0.634977
0.0762606	0.23309	1.33811	0.246518
0.0551786	0.23033	1.38487	0.193264
0.181645	0.103958	0.678282	0.636006
0.184478	0.106861	0.764743	0.633207
0.187728	0.107763	0.674995	0.635309
0.242433	0.0187982	0.2195	0.92804
0.251345	0.0152921	0.164816	0.942648
0.212175	0.0536578	0.420327	0.798152
0.245107	0.0268663	0.268102	0.901217
0.292746	0.0203035	0.164908	0.935143
0.288512	0.0260611	0.224762	0.917154
0.281771	0.0228879	0.199103	0.924874
0.296215	0.0236791	0.0974069	0.925978
0.293342	0.0288635	0.295519	0.910419
0.294461	0.0239153	0.152127	0.924884
0.277835	0.0239192	0.239765	0.920733
0.196088	0.0789019	0.505194	0.713073
0.0667647	0.239565	1.30922	0.21795
0.0632491	0.25195	1.32975	0.200664
0.0850908	0.233817	1.13317	0.266819
0.061931	0.268149	1.35102	0.187624
0.0649081	0.246567	1.2578	0.208389
0.0669386	0.256846	1.33719	0.206738
0.0679025	0.238908	1.28218	0.221317
0.0612706	0.244888	1.31426	0.200127
0.240037	0.0360074	0.254966	0.869559
0.244042	0.0423225	0.294495	0.852208
0.260997	0.0408855	0.332329	0.864565
0.0894066	0.234477	1.18821	0.276046
0.145428	0.158189	0.855085	0.478985
0.265914	0.0223191	0.218819	0.922566
0.262714	0.013087	0.0782597	0.952549
0.255863	0.0190194	0.2284	0.930809
0.291236	0.0237529	0.208132	0.924591
0.2925	0.0113986	0.0334495	0.962492
0.227828	0.0547454	0.360094	0.806262
0.0603224	0.189655	1.00956	0.241312
0.252162	0.0261155	0.327268	0.906153
0.250283	0.0237889	0.207496	0.913202
0.224889	0.0468226	0.282861	0.827676
0.223771	0.059868	0.360644	0.788929
0.194732	0.0822735	0.465705	0.702989
0.24885	0.0436737	1.17098	0.8507
0.205017	0.102847	0.771484	0.665932
0.238189	0.0497793	0.8775	0.827136
0.200255	0.0809234	0.548237	0.712199
0.240091	0.0163621	0.242724	0.936199
0.240258	0.0159835	0.149847	0.937623
0.116992	0.183003	0.952878	0.389979
0.267655	0.0183998	0.15783	0.935677
0.254354	0.0241398	0.184701	0.91332
0.205636	0.0801229	0.486661	0.719614
0.199184	0.0717325	0.562741	0.735223
0.199688	0.0488827	0.489494	0.803345
0.196409	0.0837344	0.548062	0.701102
0.202527	0.0738282	0.521363	0.73285
0.212714	0.0835596	0.481849	0.717964
0.194221	0.0791952	0.509282	0.710349
0.194368	0.104855	0.649531	0.649576
0.182772	0.110144	0.627579	0.623973
0.187253	0.10228	0.644098	0.646742
0.214021	0.0478914	0.367283	0.817147
0.212111	0.0577839	0.379382	0.785902
0.0617655	0.239252	1.24366	0.205189
0.0651322	0.269212	1.38255	0.194806
0.0641872	0.253055	1.30204	0.202328
0.0632047	0.245354	1.29577	0.204839
0.253258	0.0257804	0.203884	0.90761
0.245506	0.01445	0.168076	0.944414
0.217545	0.0500958	0.403287	0.812825
0.0650777	0.246695	1.27773	0.208735
0.0592004	0.252908	1.28845	0.189679
0.067807	0.257846	1.31424	0.208219
0.209112	0.0543535	0.379386	0.793698
0.220587	0.0633497	0.415493	0.776888
0.223824	0.0455448	0.326598	0.830921
0.212179	0.0585563	0.378739	0.783714
0.251875	0.0269928	0.217051	0.903206
0.118182	0.192009	0.928474	0.380999
0.119268	0.19095	1.03044	0.384464
0.116396	0.184722	0.927185	0.386546
0.0957898	0.24606	1.17395	0.280211
0.0837561	0.217318	1.13606	0.278191
0.0889325	0.235663	1.12053	0.27398
0.066098	0.268207	1.33903	0.197717
0.192006	0.0794596	0.582496	0.707294
0.204818	0.0789113	0.482248	0.721879
0.0602553	0.250537	1.28872	0.193877
0.105131	0.222166	1.13519	0.321209
0.113885	0.225128	1.09085	0.335932
0.222723	0.057362	0.370024	0.795198
0.0604706	0.253564	1.35866	0.19256
0.0642474	0.25909	1.33809	0.1987
0.0630803	0.257793	1.33142	0.196589
0.0632819	0.246873	1.28443	0.204033
0.0601608	0.247592	1.32414	0.195484
0.0660932	0.267695	1.34664	0.198009
0.065795	0.252218	1.26916	0.206894
0.0655751	0.260318	1.33092	0.201216
0.0634588	0.248105	1.26932	0.203678
0.254653	0.0206479	0.128129	0.924999
0.267246	0.0186414	0.0489921	0.934795
0.135318	0.169167	0.904109	0.444417
0.0681491	0.27501	1.35252	0.198593
0.0660201	0.257537	1.34069	0.204045
0.261158	0.0348391	0.402536	0.882299
0.0646807	0.260321	1.3067	0.199017
0.200354	0.0763839	0.501171	0.723985
0.198589	0.0812173	0.534015	0.709738
0.212877	0.0488672	0.347778	0.813302
0.151422	0.170207	0.880547	0.470797
0.196477	0.10341	0.636695	0.65517
0.197785	0.109953	0.723635	0.642707
0.184536	0.103137	0.644994	0.641478
0.261262	0.015951	0.0200121	0.942459
0.252984	0.0284303	0.234986	0.898974
0.245543	0.0240103	0.15418	0.910926
0.144794	0.164792	0.863807	0.467702
0.169577	0.133051	0.780587	0.560347
0.258511	0.027366	0.249592	0.904273
0.243297	0.0259035	0.260401	0.903776
0.253958	0.0225448	0.152757	0.918464
0.199624	0.112931	0.654244	0.638685
0.204828	0.122327	0.685494	0.626089
0.191303	0.114289	0.689619	0.626008
0.185142	0.125271	0.720634	0.596436
0.253907	0.0253603	0.230623	0.90919
0.262415	0.0247493	0.131532	0.913815
0.181101	0.136103	0.768561	0.57093
0.28149	0.0369745	0.419965	0.883898
0.276385	0.023675	0.227778	0.921099
0.17364	0.130301	0.792602	0.571296
0.168173	0.133971	0.775228	0.556599
0.205029	0.0804103	0.524152	0.718293
0.16842	0.136152	0.795573	0.552973
0.16738	0.14143	0.813319	0.542015
0.168985	0.132525	0.889178	0.560463
0.206999	0.0516708	0.421142	0.800244
0.0622926	0.250109	1.26484	0.199399
0.199009	0.0792716	0.539518	0.715138
0.24755	0.0241618	0.216217	0.911076
0.26617	0.02016	0.134251	0.929592
0.254297	0.0239573	0.184526	0.913901
0.250043	0.0223324	0.228398	0.918009
0.254641	0.017379	0.0943015	0.936112
0.262382	0.0345999	0.332302	0.883495
0.25641	0.0195956	0.171438	0.929003
0.195573	0.0750734	0.475112	0.722614
0.25185	0.015237	0.144424	0.942951
0.144299	0.172599	0.849275	0.455348
0.24757	0.0185252	0.171289	0.930382
0.243347	0.0200402	0.101914	0.923914
0.255725	0.0203836	0.16448	0.926175
0.242735	0.0212283	0.137921	0.919579
0.25677	0.0209489	0.169984	0.924568
0.141861	0.154334	0.840256	0.478945
0.136938	0.167964	0.862434	0.449121
0.218298	0.0511001	0.356481	0.810318
0.177421	0.106968	0.671252	0.623868
0.19067	0.108726	0.658262	0.636849
0.214983	0.0658649	0.479247	0.765478
0.220054	0.0559513	0.357176	0.797282
0.216919	0.0465387	0.329702	0.823354
0.0741809	0.272993	1.4718	0.213671
0.0784607	0.281747	1.51643	0.217821
0.215549	0.054211	0.40054	0.79904
0.0713555	0.274283	1.49773	0.206446
0.217668	0.0502958	0.401818	0.812304
0.180011	0.136341	0.806061	0.56902
0.222372	0.0544231	0.371591	0.803382
0.226366	0.0655079	0.451464	0.775561
0.120741	0.19772	0.968325	0.379139
0.122985	0.181099	0.982385	0.404444
0.212823	0.0503697	0.345838	0.808621
0.2201	0.0531268	0.325664	0.805558
0.220374	0.0512952	0.382091	0.811185
0.215465	0.0521045	0.323627	0.805267
0.243575	0.0163242	0.0594351	0.93719
0.255615	0.0145636	0.313806	0.946096
0.259231	0.0196721	0.149093	0.929466
0.204825	0.0759904	0.477963	0.729394
0.194135	0.0877143	0.598077	0.68879
0.248069	0.019154	0.146819	0.928322
0.251175	0.0206302	0.249063	0.924099
0.253809	0.0256745	0.221702	0.908136
0.257627	0.018953	0.12524	0.931474
0.215178	0.0537882	0.32695	0.800018
0.212376	0.0528617	0.467526	0.8007
0.21837	0.0502034	0.382692	0.813074
0.215932	0.0608913	0.395829	0.780036
0.217709	0.0504169	0.357174	0.811966
0.218267	0.0536947	0.336719	0.802565
0.234834	0.0525349	0.41365	0.817187
0.224766	0.0493314	0.374234	0.820022
0.060353	0.255952	1.30106	0.190806
0.0672935	0.257222	1.28433	0.207366
0.0635835	0.257484	1.24953	0.198038
0.0721656	0.263215	1.26812	0.215175
0.271659	0.0173465	0.0651675	0.939979
0.251194	0.0197319	0.181945	0.927169
0.252909	0.0197009	0.167284	0.927732
0.260282	0.0213737	0.206006	0.924114
0.265426	0.0175198	0.134714	0.938081
0.142936	0.173553	0.849463	0.45163
0.25429	0.0157184	0.169284	0.941785
0.248625	0.0206493	0.164207	0.923315
0.142298	0.163963	0.886761	0.46463
0.242287	0.026686	0.236886	0.900786
0.0628721	0.247444	1.32825	0.202607
0.304658	0.0236005	0.217684	0.928104
0.214992	0.0204444	0.0560701	0.913164
0.179083	0.149466	0.747284	0.545073
0.209654	0.0855352	0.492827	0.710236
0.211788	0.0820181	0.538065	0.720843
0.159507	0.130875	0.784778	0.549302
0.164866	0.127709	0.780557	0.5635
0.18024	0.127144	0.692337	0.586367
0.125849	0.18953	1.01488	0.39904
0.249735	0.0322199	0.284595	0.885727
0.243017	0.0179041	0.233088	0.931381
0.251778	0.0160087	0.159301	0.940219
0.258205	0.0257066	0.142785	0.909456
0.254647	0.0249619	0.17134	0.910726
0.269155	0.0239346	0.177215	0.918337
0.264442	0.018742	0.206424	0.933817
0.261465	0.0210949	0.23834	0.925343
0.26304	0.0199363	0.160918	0.929548
0.200116	0.105673	0.736582	0.654426
0.0624751	0.257966	1.33081	0.194966
0.0642758	0.252531	1.33196	0.202887
0.0634135	0.256811	1.29287	0.198028
0.191129	0.108866	0.641992	0.637108
0.0663487	0.256733	1.34199	0.205362
0.200327	0.0794015	0.509723	0.716148
0.206399	0.0775664	0.499733	0.726846
0.19795	0.0752386	0.462596	0.724591
0.202792	0.0739727	0.476444	0.732723
0.234156	0.0572946	0.437022	0.803415
0.12395	0.197173	1.01661	0.38599
0.120812	0.188253	1.0072	0.390895
0.121524	0.20897	1.01288	0.367705
0.123853	0.193733	0.998396	0.389982
0.173047	0.130418	0.780047	0.570236
0.178602	0.145701	0.826961	0.550726
0.174049	0.13697	0.757973	0.559609
0.174831	0.132921	0.7817	0.56809
0.174233	0.143272	0.7849	0.548757
0.267087	0.0179712	0.160217	0.936956
0.217358	0.0594105	0.461684	0.785343
0.194675	0.112477	0.713234	0.633808
0.166176	0.133479	0.74664	0.554557
0.22106	0.056086	0.369009	0.79763
0.196499	0.111751	0.635305	0.637466
0.160325	0.157721	0.975151	0.504094
0.285014	0.0215559	0.201023	0.929687
0.312318	0.0352934	0.30318	0.898469
0.138717	0.166082	0.949404	0.455109
0.270903	0.0172262	0.154506	0.940213
0.134212	0.190046	0.958622	0.413905
0.172598	0.127787	0.733276	0.57459
0.184199	0.12571	0.662451	0.594366
0.211167	0.0243621	0.240236	0.896564
0.214393	0.0156936	0.136972	0.931793
0.241893	0.0183622	0.169963	0.929445
0.250483	0.0204433	0.192073	0.924543
0.207568	0.0166097	0.157243	0.925908
0.221073	0.0179241	0.173494	0.925003
0.240488	0.0135118	0.098795	0.946804
0.165008	0.139048	0.854493	0.54269
0.247416	0.334117	1.29684	0.425455
0.237354	0.331989	1.36285	0.416891
0.233444	0.319614	1.37958	0.422096
0.13334	0.145646	0.864925	0.477946
0.128337	0.140405	0.816557	0.477548
0.0778713	0.24524	1.4633	0.241005
0.241711	0.0184271	0.176842	0.929164
0.238864	0.0236522	0.195141	0.909902
0.230988	0.00623533	0.121573	0.973715
0.0715184	0.240948	1.36536	0.228883
0.0684598	0.250017	1.4164	0.21496
0.178489	0.0979811	0.646756	0.6456
0.240912	0.0246446	0.195201	0.907197
0.245249	0.0302403	0.277323	0.890231
0.233469	0.0261879	0.237223	0.899144
0.212944	0.0259564	0.198354	0.891351
0.229057	0.0240213	0.210592	0.905083
0.238907	0.0188166	0.213594	0.926989
0.233005	0.0176736	0.138468	0.929497
0.134514	0.147463	0.842815	0.477038
0.135741	0.153274	0.884884	0.469668
0.205595	0.0506861	0.348084	0.802224
0.110922	0.166018	0.907555	0.400526
0.197366	0.072596	0.478948	0.731088
0.240893	0.0203354	0.762446	0.922155
0.100782	0.177859	1.0033	0.361691
0.0948222	0.180666	0.960952	0.344197
0.24404	0.0181793	0.13634	0.930672
0.246395	0.0165684	0.142369	0.936993
0.240232	0.0162337	0.170251	0.936702
0.205473	0.0389208	0.318256	0.840745
0.232546	0.0182324	0.210792	0.927297
0.108383	0.166721	1.02116	0.393971
0.115373	0.180753	0.973923	0.389607
0.201203	0.0407409	0.440736	0.83161
0.129765	0.144315	0.866718	0.473456
0.0629771	0.234443	1.33353	0.211744
0.137268	0.13975	0.838852	0.49552
0.235804	0.0205171	0.186167	0.919955
0.191121	0.0463491	0.377842	0.804821
0.204181	0.0492597	0.423491	0.805636
0.228205	0.0159282	0.167401	0.934756
0.246257	0.0175423	0.189814	0.933501
0.192084	0.0742557	0.520307	0.7212
0.115583	0.172327	0.95236	0.401454
0.111316	0.182843	1.01629	0.37842
0.121093	0.173825	0.96097	0.410598
0.182032	0.0548605	0.5162	0.768416
0.177323	0.0663901	0.476304	0.727589
0.249364	0.0619945	0.443235	0.80089
0.249496	0.0611455	0.447587	0.803164
0.139209	0.142874	0.814717	0.493503
0.233779	0.0157659	0.151623	0.936821
0.291054	0.0214258	0.17054	0.931433
0.238875	0.0210589	0.12038	0.918984
0.246035	0.0203782	0.135044	0.923509
0.136451	0.149719	0.87717	0.476818
0.1383	0.148372	0.827827	0.482433
0.146251	0.150568	0.87954	0.492729
0.132973	0.152798	0.885794	0.465314
0.187734	0.0731312	0.533143	0.719659
0.249389	0.017897	0.299049	0.933042
0.0607543	0.230721	1.29473	0.208437
0.0592429	0.223931	1.29836	0.20921
0.0576857	0.235003	1.33052	0.197089
0.0579211	0.247792	1.2663	0.189462
0.062696	0.234699	1.27236	0.210817
0.113859	0.172487	0.976866	0.397629
0.153672	0.124291	0.732058	0.552851
0.177138	0.0579921	0.373988	0.753362
0.115645	0.166143	0.968287	0.410396
0.120003	0.174614	0.981045	0.40732
0.115037	0.177178	1.02813	0.393673
0.188701	0.0699637	0.482583	0.72952
0.165107	0.121944	0.787837	0.575184
0.0596972	0.231893	1.26245	0.20473
0.0618933	0.232654	1.26844	0.21013
0.0974994	0.161003	0.996016	0.37717
0.194731	0.0438709	0.306135	0.816133
0.230931	0.0178876	0.196805	0.92811
0.249036	0.0188562	0.134589	0.929613
0.238813	0.0200426	0.173616	0.922572
0.205953	0.0524127	0.384338	0.797138
0.114539	0.178843	0.975875	0.390409
0.118786	0.168659	0.955599	0.413248
0.0618657	0.24486	1.35019	0.201697
0.0593202	0.234815	1.3007	0.201677
0.112218	0.184819	1.03586	0.37779
0.06762	0.240321	1.34709	0.219587
0.0587381	0.225309	1.32375	0.20679
0.121887	0.18597	0.977413	0.395921
0.112629	0.188203	1.07058	0.374392
0.0604515	0.233545	1.33816	0.20562
0.0666488	0.234597	1.31994	0.221244
0.0633825	0.256457	1.29761	0.19817
0.194708	0.0750167	0.627779	0.721877
0.191512	0.0731591	0.485404	0.723585
0.192498	0.0709373	0.501484	0.730722
0.184276	0.0787188	0.586172	0.700682
0.19538	0.0776747	0.510599	0.715534
0.185099	0.0792302	0.487889	0.700259
0.0595025	0.23022	1.3409	0.205377
0.147225	0.19556	1.03556	0.429497
0.241967	0.0196933	0.180806	0.924737
0.235077	0.0211532	0.173652	0.917445
0.232976	0.0169505	0.274419	0.932178
0.239693	0.0297381	0.253314	0.889626
0.157392	0.123401	0.808571	0.560527
0.156474	0.14593	0.897035	0.517435
0.165036	0.126549	0.875553	0.565997
0.162472	0.119384	0.77894	0.576435
0.233451	0.0140271	0.02	0.94332
0.267671	0.0128075	0.141055	0.954337
0.133389	0.151929	0.851414	0.46751
0.135006	0.150053	0.876132	0.473607
0.133108	0.154814	0.91804	0.462305
0.125533	0.145282	0.8476	0.463537
0.134468	0.145295	0.838227	0.48065
0.136678	0.154699	0.865608	0.469077
0.133584	0.148356	0.847269	0.473803
0.209331	0.0452339	0.318467	0.822309
0.2035	0.0484901	0.315031	0.807571
0.204125	0.0516516	0.413707	0.798059
0.207939	0.0510545	0.357357	0.802873
0.200546	0.0491211	0.323478	0.803254
0.205948	0.0513424	0.36024	0.80045
0.200501	0.0633626	0.509571	0.759866
0.114551	0.170819	1.01911	0.401412
0.112207	0.173296	0.987806	0.393015
0.208557	0.0551101	0.366934	0.790986
0.205363	0.0455065	0.358885	0.818605
0.208188	0.049984	0.370329	0.806393
0.087932	0.215724	1.19452	0.289577
0.0901713	0.214707	1.19155	0.295761
0.0599594	0.236691	1.33575	0.202121
0.0636117	0.24085	1.32483	0.208932
0.240704	0.0273394	0.181411	0.898004
0.263611	0.014497	0.186914	0.947873
0.0841163	0.217675	1.25194	0.278723
0.197536	0.0785436	0.583789	0.715504
0.192936	0.066556	0.53092	0.743514
0.190751	0.0780275	0.573946	0.709696
0.198347	0.0734765	0.481708	0.729691
0.276354	0.237194	1.09834	0.538127
0.0588534	0.234861	1.28928	0.200376
0.0653973	0.237115	1.28023	0.21618
0.189144	0.0835314	0.575182	0.69366
0.191732	0.0764025	0.569311	0.715059
0.210643	0.0580567	0.584384	0.783935
0.209076	0.0493231	0.365758	0.80912
0.198123	0.0685573	0.48269	0.742923
0.200968	0.0794564	0.525367	0.716657
0.200867	0.0518323	0.378973	0.794885
0.200814	0.0485213	0.298459	0.805397
0.208311	0.0502852	0.426622	0.805545
0.212274	0.0523048	0.405582	0.80231
0.196661	0.0526132	0.54558	0.788934
0.19612	0.0543859	0.374617	0.782896
0.209702	0.0553205	0.376054	0.791261
0.0582963	0.231291	1.24538	0.201308
0.191838	0.078856	0.538927	0.70869
0.0889855	0.219635	1.1342	0.288333
0.0935331	0.222912	1.20239	0.295574
0.0860758	0.221549	1.21448	0.279808
0.0984762	0.216707	1.19889	0.312442
0.0770762	0.214168	1.29553	0.264645
0.120096	0.174421	0.970769	0.407772
0.0627572	0.235033	1.34502	0.210743
0.0602585	0.239349	1.25694	0.201125
0.200129	0.0517913	0.327874	0.794414
0.201304	0.0431893	0.325603	0.823352
0.0610603	0.240085	1.27891	0.202761
0.0651126	0.253966	1.34639	0.204065
0.0577378	0.239555	1.219	0.194212
0.0633345	0.238365	1.2976	0.209926
0.189375	0.076317	0.55769	0.712761
0.198796	0.0751547	0.522231	0.725663
0.190061	0.0797297	0.55012	0.704476
0.135922	0.149682	0.832616	0.475911
0.191842	0.0748912	0.501195	0.719228
0.194535	0.071499	0.473148	0.731241
0.108586	0.165456	0.950856	0.396238
0.123921	0.180577	0.910079	0.406968
0.113207	0.177178	0.958387	0.389852
0.244878	0.0221593	0.195665	0.917018
0.239942	0.0253493	0.665259	0.904447
0.204181	0.0455503	0.375921	0.817603
0.201274	0.0802509	0.47466	0.714942
0.19627	0.0778662	0.549868	0.715958
0.105793	0.165632	0.989538	0.38977
0.132024	0.19091	0.932377	0.408827
0.109812	0.173101	0.960787	0.388148
0.122805	0.189409	0.987801	0.393336
0.120239	0.175301	0.972476	0.406845
0.120591	0.190214	1.02186	0.387996
0.202088	0.0759657	0.505981	0.726795
0.122851	0.181096	0.982878	0.404187
0.241787	0.01972	0.234074	0.924591
0.193014	0.0792171	0.599094	0.709008
0.183405	0.103063	0.609376	0.640228
0.0659155	0.247915	1.26812	0.210035
[truncated: 1,513 more rows]

## Sheet: 3B
Red (counts/ms/uW)	Green (counts/ms/uW)	Lifetime "tau" (ns)	FRET
0.170523	0.10059	0.764222	0.628974
0.170291	0.0705783	0.687689	0.706985
0.189894	0.052149	0.431874	0.784546
0.20059	0.0512323	0.429534	0.796554
0.112072	0.118242	0.756863	0.486606
0.170971	0.101062	0.675576	0.628495
0.132598	0.154621	0.8775	0.461662
0.155233	0.115123	0.800386	0.57418
0.141733	0.120113	0.7962	0.541285
0.124207	0.117575	0.744118	0.513715
0.228848	0.0230145	0.327846	0.908623
0.102259	0.172951	0.986302	0.371566
0.150802	0.110566	0.808382	0.576972
0.190671	0.0487385	0.432719	0.796422
0.186165	0.0476121	0.39006	0.796336
0.107885	0.121361	0.724311	0.470609
0.126803	0.149468	0.878094	0.45898
0.180671	0.0705939	0.572217	0.719046
0.141912	0.112991	0.704352	0.55673
0.103048	0.16301	0.995542	0.387313
0.109785	0.178003	1.01701	0.381479
0.190128	0.0501402	0.404212	0.791316
0.166295	0.0716332	0.517021	0.698929
0.171018	0.0970543	0.702549	0.637954
0.100283	0.167271	1.03703	0.374813
0.119418	0.140276	0.8775	0.45984
0.112253	0.124632	0.680456	0.47387
0.193737	0.0508659	0.393205	0.792047
0.137046	0.108662	0.800395	0.55776
0.151141	0.115871	0.8603	0.566047
0.0921536	0.121987	0.730771	0.430342
0.0944693	0.129859	0.74128	0.421121
0.187232	0.0479184	0.55116	0.796223
0.12429	0.144784	0.8775	0.461918
0.188827	0.0784631	0.455573	0.70645
0.105801	0.168023	0.980706	0.386383
0.176002	0.0723523	0.519921	0.708673
0.106933	0.172567	0.997258	0.382588
0.102792	0.110808	0.694716	0.481236
0.111752	0.113924	0.696925	0.495187
0.173809	0.0677275	0.858088	0.719597
0.22494	0.0163716	0.111097	0.932156
0.0919146	0.16149	0.970531	0.362718
0.111262	0.170597	0.972015	0.394743
0.174956	0.103616	0.720759	0.628046
0.152607	0.553829	1.44629	0.216023
0.109671	0.118864	0.723841	0.479886
0.151614	0.12142	0.761556	0.555295
0.1363	0.150744	0.86327	0.474839
0.13793	0.149842	0.861973	0.479304
0.108374	0.16736	0.996179	0.393037
0.161983	0.0997026	0.740794	0.618999
0.188663	0.100267	0.732653	0.652971
0.121517	0.146604	0.945313	0.453219
0.126458	0.14905	0.839173	0.459
0.091252	0.148746	1.02611	0.380221
0.117026	0.172147	0.965515	0.404692
0.115673	0.122132	0.700819	0.48642
0.110475	0.117102	0.66316	0.48544
0.173062	0.104457	0.680536	0.623604
0.110127	0.179647	0.995987	0.380045
0.1055	0.170016	1.01491	0.382918
0.11288	0.131115	0.701764	0.462631
0.119123	0.124203	0.753253	0.489561
0.193716	0.0532091	0.342634	0.784513
0.187025	0.182645	0.94781	0.505924
0.110709	0.170882	0.975739	0.393157
0.159059	0.132986	0.878981	0.54464
0.179092	0.0752934	0.59605	0.704018
0.113754	0.17866	1.0239	0.389015
0.118581	0.119707	0.732924	0.497637
0.191589	0.0467821	0.42073	0.803743
0.199476	0.0515264	0.405344	0.794718
0.133295	0.155351	0.8775	0.461793
0.1065	0.171848	1.02289	0.382615
0.220894	0.0242618	0.133457	0.901035
0.223421	0.0261122	0.148996	0.895356
0.127271	0.15169	0.856427	0.456232
0.133008	0.160693	0.903221	0.452868
0.131451	0.154652	0.899696	0.459455
0.226601	0.0239691	0.291647	0.904341
0.238531	0.031228	0.212144	0.884238
0.220301	0.0239874	0.252093	0.901807
0.176119	0.0805494	0.580489	0.686173
0.175324	0.101556	0.679497	0.633212
0.184346	0.0791802	0.560654	0.699535
0.191064	0.0557741	0.3753	0.774046
0.201315	0.0534732	0.41367	0.790127
0.116907	0.136789	0.742441	0.460815
0.116927	0.12253	0.710358	0.4883
0.108686	0.120022	0.770885	0.475218
0.154654	0.12196	0.767516	0.559097
0.221897	0.0250861	0.207373	0.89843
0.133044	0.156823	0.8775	0.458984
0.176131	0.0712122	0.512781	0.712092
0.181608	0.0686787	0.7653	0.7256
0.17874	0.0723254	0.634213	0.711926
0.169147	0.0652362	0.522282	0.721669
0.174866	0.0807958	0.492019	0.683974
0.168896	0.102769	0.742996	0.621706
0.104527	0.132103	0.774483	0.441731
0.158963	0.0737215	0.618908	0.68317
0.162315	0.0867058	0.588071	0.651813
0.167478	0.0935452	0.685814	0.641621
0.18208	0.0539301	0.453642	0.771492
0.19914	0.0513907	0.614379	0.794873
0.114641	0.139155	0.757261	0.451706
0.110443	0.172659	0.996105	0.390118
0.109208	0.119229	0.725177	0.478067
0.12525	0.11948	0.697256	0.51179
0.14808	0.104371	0.711027	0.586571
0.221951	0.020954	0.157303	0.913736
0.168031	0.101342	0.661927	0.623786
0.177739	0.118859	0.8197	0.599259
0.170903	0.10778	0.721495	0.613252
0.157126	0.0934141	0.85188	0.62715
0.0909704	0.168539	0.936986	0.350547
0.218052	0.0131303	0.178081	0.943204
0.230207	0.016579	0.26465	0.93282
0.114719	0.174344	1.03924	0.396865
0.135286	0.14101	0.870997	0.489642
0.186134	0.078963	0.509088	0.702136
0.182005	0.0733632	0.579935	0.712715
0.180446	0.0761805	0.539357	0.703147
0.119642	0.141113	0.855823	0.458829
0.126552	0.122822	0.774596	0.507479
0.114196	0.136434	0.70571	0.455635
0.112387	0.116582	0.705403	0.49084
0.123325	0.114631	0.811756	0.518266
0.148343	0.127954	0.856779	0.536898
0.154537	0.138784	0.87133	0.526854
0.115852	0.172726	0.988368	0.401457
0.115416	0.189195	1.01607	0.378897
0.118715	0.14419	0.94842	0.451552
0.223481	0.0270561	0.209945	0.892008
0.222728	0.0192079	0.151309	0.920608
0.213459	0.024257	0.148659	0.897958
0.129226	0.163845	0.879077	0.440936
0.119374	0.139288	0.932236	0.461506
0.129696	0.156715	0.892924	0.452832
0.130033	0.149028	0.878884	0.465967
0.170933	0.106086	0.71996	0.617045
0.166419	0.0880254	0.62702	0.654048
0.151991	0.108589	0.729824	0.58328
0.150503	0.117773	0.815345	0.561002
0.147154	0.0972602	0.738465	0.602068
0.146118	0.103339	0.782345	0.585745
0.0868389	0.164964	1.00433	0.344869
0.106922	0.164746	1.0171	0.393576
0.146663	0.115652	0.81538	0.559111
0.217862	0.0194118	0.217169	0.918188
0.150735	0.119413	0.834355	0.557971
0.182893	0.0475817	0.368043	0.793549
0.193215	0.0559297	0.474242	0.775513
0.106586	0.149751	0.855458	0.415805
0.21802	0.0189761	0.192062	0.919931
0.0864925	0.164765	1.0449	0.344239
0.146047	0.119251	0.853953	0.550502
0.177907	0.0730544	0.571212	0.708901
0.0879195	0.157776	0.980725	0.35784
0.18133	0.0771662	0.678681	0.701481
0.143702	0.107703	0.748303	0.571596
0.148255	0.112342	0.796875	0.568905
0.148421	0.126978	0.824653	0.538932
0.142938	0.125066	0.823752	0.533344
0.148812	0.123756	0.837437	0.545962
0.152965	0.125855	0.846741	0.548615
0.148144	0.104492	0.779751	0.586393
0.152664	0.116665	0.770127	0.566831
0.190538	0.0913375	0.628879	0.675965
0.153323	0.11932	0.741234	0.562358
0.117994	0.116961	0.750729	0.502199
0.105611	0.119081	0.696675	0.470027
0.177446	0.0983894	0.704991	0.643304
0.167817	0.0958747	0.68244	0.636414
0.168614	0.104326	0.662928	0.617769
0.170229	0.0922348	0.663388	0.648581
0.166605	0.101105	0.710009	0.622334
0.183992	0.04606	0.345614	0.799784
0.167907	0.116524	0.781568	0.590325
0.171585	0.101063	0.696369	0.629328
0.165637	0.0652813	0.646061	0.717297
0.203007	0.054213	0.386475	0.789235
0.187852	0.0530438	0.426992	0.779806
0.198643	0.0445014	0.422014	0.816975
0.188081	0.044231	0.399248	0.809605
0.116037	0.143784	0.931238	0.446602
0.172226	0.119541	0.808161	0.590287
0.131666	0.139639	0.855454	0.485305
0.118716	0.146992	0.888132	0.446791
0.22447	0.0198208	0.157492	0.918864
0.213432	0.0189623	0.135758	0.918405
0.144602	0.116717	0.880159	0.553355
0.132716	0.143076	0.895307	0.481218
0.119586	0.143301	0.897489	0.454895
0.112805	0.12258	0.78817	0.479235
0.108557	0.12219	0.782641	0.470459
0.120229	0.120164	0.671591	0.500135
0.110973	0.119281	0.717886	0.48196
0.111397	0.123629	0.761122	0.473977
0.0919584	0.16605	0.996444	0.356417
0.219013	0.027664	0.293836	0.887853
0.108355	0.165634	0.925568	0.395472
0.102355	0.168793	1.0183	0.377488
0.105279	0.17112	1.05248	0.380895
0.166979	0.101288	0.675717	0.622436
0.184147	0.0680261	0.543616	0.73024
0.174515	0.0747619	0.561463	0.700085
0.219614	0.0164883	0.113953	0.930165
0.122865	0.137621	0.837869	0.471677
0.140164	0.159909	1.15693	0.4671
0.142721	0.155341	1.1183	0.47883
0.146509	0.160462	1.12768	0.477273
0.225334	0.0193836	0.210436	0.920792
0.100842	0.163026	1.01399	0.38217
0.176401	0.0764222	0.535735	0.697725
0.183916	0.0788786	0.581351	0.699847
0.390045	0.101133	0.363644	0.794101
0.250001	0.30661	1.24558	0.449148
0.233577	0.28711	1.21222	0.448594
0.173941	0.0980667	0.660547	0.639471
0.115516	0.118947	0.70962	0.492682
0.180615	0.0723915	0.520913	0.713875
0.169561	0.071376	0.578825	0.703756
0.182623	0.0792942	0.519134	0.697255
0.181556	0.0794847	0.529747	0.695508
0.156407	0.118684	0.862197	0.568565
0.149074	0.112683	0.814879	0.569513
0.130191	0.148514	0.941729	0.467127
0.172605	0.103331	0.682585	0.625525
0.161971	0.103072	0.683356	0.611111
0.22631	0.0244036	0.205082	0.902663
0.0929715	0.172767	0.934622	0.349861
0.149003	0.179648	1.02959	0.453378
0.153646	0.175213	0.967746	0.467209
0.146915	0.164055	0.930063	0.472441
0.16357	0.168245	0.96321	0.492956
0.126161	0.168872	0.992545	0.427617
0.111896	0.168942	0.973919	0.398436
0.121235	0.167428	1.01072	0.419988
0.115649	0.175339	1.00307	0.397436
0.114747	0.111699	0.704439	0.506731
0.117233	0.116473	0.676469	0.501624
0.178014	0.0814693	0.527845	0.686033
0.183232	0.0731849	0.570945	0.714586
0.0929529	0.163093	1.0812	0.363033
0.205362	0.0232815	0.171043	0.898176
0.227788	0.0254012	0.205672	0.899675
0.106287	0.172743	1.03029	0.380916
0.115551	0.122195	0.724125	0.486028
0.113894	0.124561	0.791258	0.477632
0.156453	0.114647	0.784341	0.577105
0.149719	0.119554	0.739111	0.556012
0.112579	0.122444	0.726725	0.479012
0.223136	0.0198696	0.222201	0.918234
0.109656	0.159409	1.00852	0.407546
0.1067	0.170488	0.992005	0.384938
0.105396	0.173388	0.995735	0.378057
0.103522	0.166041	1	0.384036
0.111049	0.170273	1.01794	0.394739
0.172592	0.103654	0.693688	0.624777
0.109091	0.121647	0.74475	0.472792
0.149625	0.112776	0.774979	0.570214
0.121501	0.153187	0.804935	0.442324
0.130378	0.14878	0.83534	0.467039
0.125339	0.140533	0.856582	0.471427
0.181101	0.0695853	0.555268	0.722421
0.176156	0.0808075	0.57285	0.685529
0.164839	0.0775439	0.505814	0.680076
0.167683	0.0895363	0.708747	0.651907
0.177627	0.10418	0.66479	0.630314
0.166848	0.103602	0.710611	0.616927
0.171153	0.102067	0.666716	0.626428
0.141848	0.161211	1.00491	0.468054
0.132281	0.149632	0.981989	0.469227
0.170627	0.0976134	0.625679	0.636098
0.171039	0.110908	0.724908	0.606635
0.168456	0.10228	0.680227	0.622215
0.217765	0.0247938	0.290808	0.897782
0.223577	0.0121061	0.127933	0.948634
0.209824	0.0212582	0.356195	0.908006
0.12948	0.14574	0.886958	0.470459
0.12741	0.145904	0.902284	0.466166
0.111677	0.17329	0.994471	0.391896
0.108042	0.181159	0.974338	0.373589
0.176488	0.0759094	0.515573	0.699246
0.222523	0.0191611	0.233689	0.920718
0.177251	0.0614896	0.558989	0.742441
0.186513	0.0484788	0.455554	0.7937
0.152324	0.119839	0.831377	0.559679
0.11212	0.138679	0.752519	0.44705
0.152334	0.116927	0.771417	0.565747
0.139065	0.113173	0.85409	0.551325
0.159839	0.121239	0.810589	0.568664
0.155283	0.115454	0.814845	0.573557
0.119345	0.1252	0.722092	0.488028
0.199026	0.0560101	0.432039	0.780384
0.183809	0.0487872	0.462348	0.79025
0.194856	0.060706	0.472798	0.762461
0.199716	0.0508212	0.425107	0.797151
0.148134	0.115558	0.797159	0.561768
0.110929	0.168694	0.967517	0.396708
0.187418	0.089293	0.63795	0.677306
0.200345	0.0783258	0.588258	0.718931
0.221317	0.020818	0.260022	0.914023
0.228901	0.0178823	0.145314	0.927539
0.227182	0.0222114	0.136139	0.910938
0.129587	0.140474	0.867378	0.479844
0.13403	0.144805	0.848329	0.480679
0.13346	0.143372	0.958946	0.482098
0.124737	0.136061	0.850751	0.47829
0.114424	0.121027	0.718195	0.485978
0.114427	0.126017	0.710683	0.475899
0.109792	0.116147	0.765489	0.485936
0.110345	0.120541	0.744098	0.47792
0.113768	0.132317	0.762163	0.462312
0.116271	0.132754	0.74055	0.466906
0.108034	0.119392	0.757782	0.475028
0.264087	0.0137177	0.115746	0.950621
0.223513	0.0231845	0.126182	0.906021
0.107995	0.161266	1.08889	0.401078
0.111589	0.172933	1.00776	0.392199
0.184841	0.0481667	0.361366	0.793282
0.194176	0.0586993	0.431782	0.767873
0.201991	0.0458918	0.435581	0.814865
0.136802	0.15919	0.924731	0.462182
0.131215	0.142768	0.924941	0.478916
0.13185	0.155779	0.876203	0.458404
0.128604	0.137306	0.877303	0.483637
0.12146	0.152612	0.871564	0.443168
0.18681	0.0478265	0.385166	0.796168
0.221916	0.0243234	0.0504491	0.901221
0.240544	0.314442	1.27508	0.433424
0.226906	0.309227	1.22397	0.423227
0.113746	0.123085	0.791428	0.480283
0.110501	0.115454	0.648986	0.48904
0.12109	0.139847	0.854827	0.464057
0.116449	0.148093	1.03462	0.440191
0.121454	0.138428	0.88289	0.467342
0.122105	0.13885	0.858284	0.467917
0.120159	0.12176	0.741343	0.496692
0.115043	0.134332	0.862024	0.461325
0.169233	0.0635405	0.496084	0.727029
0.183048	0.0842441	0.557549	0.684824
0.103529	0.138079	0.897085	0.4285
0.14723	0.118604	0.790396	0.553841
0.148762	0.132374	0.771198	0.529144
0.192414	0.0729064	0.56326	0.725214
0.178632	0.0757456	0.542824	0.702232
0.168571	0.100356	0.720029	0.62683
0.147043	0.120405	0.865341	0.549799
0.187631	0.0509178	0.369242	0.786552
0.198476	0.0509622	0.426622	0.795692
0.0920718	0.177348	0.954776	0.341741
0.111208	0.13206	0.730711	0.457144
0.188271	0.049512	0.387153	0.791776
0.148835	0.120681	0.813133	0.552231
0.167546	0.12401	0.924183	0.574661
0.148898	0.118239	0.789146	0.557385
0.179895	0.0807577	0.530884	0.690171
0.176642	0.0743593	0.52846	0.70375
0.170493	0.0763256	0.564451	0.690762
0.146181	0.122823	0.842822	0.543416
0.220953	0.0160363	0.197876	0.932333
0.223599	0.0178524	0.13029	0.926062
0.225222	0.0214655	0.235458	0.912985
0.173516	0.0758537	0.552058	0.695819
0.166305	0.0991888	0.684533	0.626398
0.217464	0.0166346	0.147002	0.928942
0.176717	0.0724698	0.511731	0.709175
0.185284	0.0465906	0.390837	0.79907
0.125315	0.148821	0.897834	0.457126
0.125229	0.134736	0.915451	0.481714
0.128456	0.154932	0.868741	0.453287
0.220353	0.0177501	0.15217	0.925452
0.213037	0.0191395	0.203045	0.917565
0.232254	0.0201874	0.117828	0.920031
0.21702	0.0180703	0.856186	0.923134
0.176424	0.074392	0.524986	0.7034
0.194552	0.0591974	0.429204	0.766709
0.126363	0.148182	0.896878	0.460262
0.121141	0.147478	0.813208	0.450978
0.116219	0.139176	0.813244	0.455057
0.126853	0.148884	0.901078	0.46005
0.332914	0.023374	0.152158	0.934396
0.359634	0.022091	0.112221	0.942129
0.340972	0.0212252	0.0692705	0.941399
0.210532	0.0199561	0.142559	0.913418
0.213991	0.0161118	0.163241	0.92998
0.110704	0.118242	0.661795	0.483538
0.123832	0.154117	0.872182	0.44552
0.120479	0.13199	0.813986	0.477203
0.18069	0.0468155	0.391138	0.794223
0.178189	0.0484297	0.48428	0.786295
0.197603	0.0421882	0.343625	0.824063
0.187475	0.0461987	0.382085	0.802294
0.177584	0.0970243	0.720995	0.646682
0.20108	0.0536038	0.355468	0.789528
0.187132	0.058419	0.440757	0.76209
0.152132	0.120116	0.809272	0.558799
0.137589	0.118542	0.82134	0.537182
0.0545129	0.174867	1.02656	0.237653
0.0552796	0.19487	1.04911	0.220986
0.148639	0.118484	0.819273	0.556445
0.149351	0.109014	0.78251	0.578061
0.152548	0.101952	0.773251	0.599402
0.154315	0.117833	0.798631	0.567025
0.107628	0.112382	0.724637	0.489197
0.0860149	0.162644	0.964091	0.345916
0.0742086	0.166062	1.01845	0.308855
0.05646	0.199061	1.1522	0.22096
0.052187	0.204986	1.22737	0.202926
0.224391	0.0284309	0.245885	0.887546
0.107639	0.157492	0.943517	0.405984
0.128853	0.101663	0.583597	0.558976
0.0620718	0.173736	1.00473	0.26323
0.0709271	0.18278	0.987621	0.279563
0.0710377	0.170706	1.05919	0.293856
0.0687258	0.172146	0.994766	0.285321
0.0895286	0.163769	0.974818	0.353452
0.0850244	0.173626	1.02396	0.328724
0.169385	0.0630481	0.568885	0.728747
0.178277	0.0823661	0.514848	0.683989
0.173662	0.0670361	0.513541	0.721493
0.173985	0.0718217	0.540561	0.707812
0.165586	0.101222	0.712762	0.62062
0.166135	0.104709	0.680663	0.613398
0.0658049	0.165195	1.02234	0.28487
0.071374	0.182251	1.02683	0.281415
0.0694882	0.196578	1.02171	0.261169
0.0697132	0.174061	0.957301	0.285974
0.170881	0.103024	0.69633	0.62387
0.16271	0.0978571	0.958061	0.624446
0.0526608	0.189523	1.10916	0.217442
0.11387	0.12007	0.708274	0.486748
0.114909	0.125761	0.733568	0.477454
0.169951	0.101892	0.760753	0.625181
0.15609	0.0986108	0.70422	0.612837
0.169133	0.0951042	0.700275	0.640081
0.095353	0.177198	1.04179	0.349854
0.053121	0.199603	1.18127	0.210194
0.0511547	0.198991	1.13901	0.2045
0.0537319	0.199587	1.15561	0.212112
0.22985	0.0193547	0.167047	0.922334
0.223372	0.0181837	0.133236	0.924723
0.1882	0.0733703	0.547032	0.719501
0.0881035	0.161601	0.905755	0.352831
0.0909682	0.172332	0.975493	0.345493
0.0885818	0.167401	0.978202	0.346047
0.0886695	0.154865	0.974179	0.364094
0.0874004	0.187062	1.02005	0.318442
0.076471	0.152955	0.982121	0.333315
0.0878835	0.177305	0.978856	0.3314
0.0883835	0.163663	0.993494	0.350664
0.080034	0.162104	1.03421	0.33053
0.0834075	0.164468	0.984936	0.33649
0.18117	0.0733726	0.522519	0.711747
0.177803	0.0799348	0.537175	0.689861
0.0696845	0.177046	0.982946	0.282431
0.1808	0.102838	0.726729	0.637432
0.0843449	0.158545	0.960696	0.347256
0.0862112	0.165979	0.947572	0.34185
0.130285	0.159614	0.964762	0.449416
0.129455	0.142133	0.891515	0.47666
0.127263	0.154445	0.865096	0.451755
0.179702	0.0740734	0.532139	0.708114
0.227487	0.0178113	0.192762	0.927389
0.221534	0.0152084	0.185053	0.93576
0.219546	0.0218318	0.230734	0.909553
0.222976	0.014124	0.248257	0.94043
0.187763	0.0598571	0.475939	0.75827
0.169715	0.0414977	0.330782	0.803527
0.191085	0.0454764	0.376778	0.807761
0.183818	0.0546048	0.432631	0.770975
0.198169	0.0494858	0.30218	0.800182
0.190706	0.0457532	0.359599	0.806507
0.191377	0.0522142	0.393388	0.785648
0.186371	0.0421449	0.397026	0.815571
0.148615	0.127015	0.830631	0.539183
0.149415	0.112688	0.793106	0.570063
0.155505	0.119131	0.795462	0.566223
0.148464	0.119391	0.784776	0.55427
0.229116	0.0169319	0.217968	0.931185
0.226907	0.0188015	0.144885	0.92348
0.167691	0.0917	0.710933	0.64648
0.167138	0.101706	0.693622	0.621691
0.0702279	0.166875	1.07005	0.296192
0.0911036	0.181418	1.0056	0.334299
0.0861702	0.163265	1.00204	0.345462
0.0890799	0.170934	1.02701	0.342597
0.0889243	0.182843	1.02338	0.327208
0.0893627	0.170723	1.00789	0.343589
0.224652	0.0176672	0.174092	0.927091
0.235017	0.0285774	0.486102	0.891586
0.236351	0.0136334	0.202553	0.945463
0.220618	0.0300822	0.588171	0.880007
0.0684875	0.178373	1.0082	0.277434
0.0777941	0.187357	0.961512	0.293395
0.224694	0.0186714	0.219172	0.923278
0.108584	0.172884	1.01727	0.385777
0.1126	0.157202	0.915651	0.417344
0.229724	0.0208719	0.281279	0.916711
0.211793	0.0196024	0.18587	0.915286
0.217138	0.0182485	0.175295	0.922475
0.222278	0.0235442	0.240144	0.904223
0.245369	0.0235961	0.269891	0.912271
0.214931	0.0170373	0.0973815	0.926553
0.229266	0.0259484	0.185142	0.898327
0.0541655	0.207624	1.12021	0.206905
0.162764	0.101294	0.623634	0.616396
0.126914	0.143901	0.89786	0.468638
0.155055	0.122966	0.78137	0.557709
0.0798956	0.211114	1.20936	0.274546
0.184368	0.0833178	0.573029	0.688748
0.183281	0.0720256	0.50315	0.717886
0.170552	0.0703464	0.516769	0.707983
0.19075	0.0838941	0.598435	0.694535
0.182329	0.0750833	0.552289	0.708315
0.161902	0.0978352	0.681238	0.62333
0.169124	0.106473	0.665437	0.613664
0.168654	0.113939	0.751929	0.596808
0.0623053	0.216985	1.33768	0.223084
0.0553782	0.200744	1.3323	0.216218
0.0628215	0.23268	1.36374	0.212593
0.0639667	0.219068	1.38836	0.226003
0.17293	0.104027	0.742497	0.624393
0.185257	0.0626601	0.506408	0.747254
0.193283	0.0479215	0.36998	0.801324
0.19617	0.0492236	0.374119	0.79941
0.191108	0.0507042	0.387497	0.790316
0.185282	0.0531727	0.327971	0.777011
0.108377	0.170314	0.970969	0.388878
0.211634	0.0242484	0.314505	0.897201
0.0674672	0.180782	1.0347	0.271773
0.0784843	0.203588	1.23066	0.278242
0.0873538	0.164816	1.00596	0.346408
0.193765	0.051149	0.412316	0.791156
0.1691	0.102521	0.681239	0.622558
0.1388	0.16216	0.992025	0.461191
0.127553	0.143627	0.883873	0.470364
0.0854996	0.16463	1.02932	0.341822
0.194749	0.053201	0.369864	0.785437
0.202164	0.0515594	0.454398	0.796789
0.0604685	0.249188	1.33983	0.195276
0.0595393	0.226681	1.32659	0.208019
0.0526421	0.213365	1.13926	0.197897
0.0522034	0.197746	1.10654	0.208856
0.0529804	0.211982	1.16587	0.199954
0.102187	0.122558	0.799982	0.454679
0.126449	0.121245	0.783997	0.510506
0.11738	0.140325	0.849862	0.455482
0.05639	0.222226	1.16811	0.202393
0.157772	0.121161	0.787811	0.565626
0.163476	0.121881	0.829184	0.572882
0.157168	0.111392	0.809191	0.585226
0.155559	0.126677	0.797606	0.551167
0.145084	0.111344	0.815349	0.565788
0.15391	0.140906	0.935146	0.522054
0.172188	0.102605	0.661086	0.62661
0.0536479	0.212	1.14337	0.201951
0.226619	0.0122291	0.283604	0.9488
0.106307	0.173892	1.04772	0.379398
0.178259	0.10344	0.660833	0.632801
0.0572555	0.199736	1.08372	0.222792
0.148762	0.116581	0.842675	0.560642
0.151701	0.12397	0.885593	0.550299
0.0867449	0.166809	1.01622	0.342116
0.0793006	0.170102	0.965737	0.317962
0.0799638	0.163237	0.954767	0.328798
0.109849	0.121584	0.722254	0.474648
0.204162	0.0190299	0.0735383	0.914738
0.225352	0.0196383	0.195641	0.91984
0.222071	0.0260687	0.279045	0.894943
0.227398	0.0219356	0.277473	0.912023
0.181701	0.112248	0.726835	0.618138
0.169743	0.117509	0.705466	0.59092
0.176287	0.0472525	0.489264	0.788617
0.192481	0.0599305	0.346707	0.762569
0.189134	0.0462923	0.345139	0.803368
0.194315	0.0581284	0.402149	0.769737
0.192562	0.0471161	0.380234	0.80342
0.125044	0.157959	0.957815	0.441847
0.123246	0.146298	0.803355	0.45724
0.176758	0.0732233	0.522236	0.707084
0.180298	0.0974964	0.636162	0.649034
0.181541	0.0806511	0.611834	0.692397
0.111735	0.117065	0.712381	0.488353
0.113037	0.126556	0.740068	0.471787
0.116345	0.118278	0.752253	0.495882
0.11945	0.136822	0.763023	0.466105
0.113145	0.120907	0.756398	0.48342
0.216657	0.0187238	0.205971	0.920453
0.230501	0.0310798	0.262966	0.881184
0.21777	0.0228256	0.190262	0.905129
0.223812	0.02016	0.207076	0.917368
0.0674278	0.17293	1.03838	0.280531
0.0691125	0.182648	1.00929	0.274517
0.0802925	0.21336	1.22687	0.273427
0.150357	0.125874	0.82624	0.544315
0.150358	0.116249	0.785457	0.563968
0.10563	0.171222	1.01342	0.381538
0.0994013	0.162997	1.03111	0.378819
0.108798	0.176478	1.01192	0.381377
0.104351	0.173616	1.02179	0.375409
0.0906733	0.165484	1.00819	0.353976
0.0885999	0.173682	0.994867	0.337804
0.0694638	0.164199	1.00866	0.297282
0.173326	0.0736258	0.60803	0.701862
0.184672	0.0738611	0.539007	0.714308
0.0582827	0.235339	1.34784	0.198496
0.059418	0.242661	1.36125	0.196697
0.138891	0.158907	0.877565	0.466394
0.126671	0.156136	0.909057	0.447907
0.127082	0.13475	0.877616	0.485356
0.128347	0.152268	0.895392	0.457377
0.127833	0.150537	0.893404	0.45922
0.122074	0.149536	0.935363	0.449446
0.0882775	0.140933	0.81783	0.385137
0.183744	0.0539547	0.342293	0.773012
0.201567	0.0520055	0.418293	0.794909
0.185624	0.0466491	0.391895	0.799163
0.177624	0.0773671	0.498514	0.69659
0.179951	0.072144	0.546814	0.713823
0.189114	0.0736535	0.543776	0.719701
0.166089	0.0687414	0.587747	0.707273
0.180376	0.0820076	0.588763	0.687452
0.18874	0.0796726	0.580868	0.703172
0.213619	0.0197584	0.259382	0.915337
0.0860833	0.170972	1	0.334883
0.180332	0.0794058	0.519529	0.694284
0.111022	0.171497	1.00079	0.392972
0.129888	0.155534	0.89397	0.455074
0.127046	0.154577	0.898924	0.451121
0.0532049	0.528483	2.35573	0.0914664
0.0521562	0.488501	2.29955	0.096468
0.11593	0.0887358	0.642933	0.566436
0.100808	0.0907916	0.709997	0.52614
0.0881634	0.174516	1.00092	0.335631
0.0820189	0.154967	0.965845	0.346092
0.0866649	0.166161	0.993407	0.342785
0.237395	0.0218255	0.435675	0.915803
0.068416	0.185478	1.00048	0.269467
0.0719353	0.180493	1.03009	0.284973
0.20273	0.0467959	0.442968	0.812461
0.213377	0.0545585	0.448596	0.796375
0.204579	0.0451493	0.352734	0.819207
0.173649	0.109221	0.71391	0.613883
0.175101	0.106715	0.720862	0.621331
0.164498	0.106791	0.70844	0.606358
0.166935	0.0991918	0.644236	0.627276
0.119829	0.124207	0.74271	0.49103
0.110276	0.122704	0.775812	0.473328
0.1193	0.137947	0.744117	0.463757
0.116539	0.129693	0.765959	0.473289
0.20877	0.021578	0.164849	0.906324
0.22004	0.0232038	0.203854	0.904607
0.23712	0.026615	0.178152	0.899085
0.105645	0.172265	1.00464	0.38014
0.112263	0.168714	0.952154	0.399546
0.112886	0.180198	1.04889	0.385166
0.107502	0.170249	1.01055	0.387046
0.0885058	0.161621	0.994883	0.353844
0.181834	0.0723973	0.521541	0.715231
0.0825639	0.172579	0.963541	0.323599
0.175644	0.0787386	0.582341	0.690471
0.125003	0.144207	0.902707	0.464333
0.0593299	0.229673	1.38674	0.205292
0.0847592	0.189828	1.00537	0.308679
0.071686	0.180831	1.01659	0.283886
0.213553	0.0181371	0.183883	0.921719
0.22588	0.0237638	0.145423	0.904809
0.156063	0.12134	0.800557	0.562587
0.132202	0.125874	0.825247	0.51226
0.153238	0.126753	0.839924	0.547296
0.152278	0.114464	0.804362	0.570882
0.0575506	0.23766	1.35134	0.194948
0.0667812	0.208647	1.04661	0.242463
0.173082	0.101021	0.697174	0.631448
0.214899	0.0216238	0.132116	0.908576
0.192172	0.059609	0.390434	0.763251
0.191717	0.0486283	0.315969	0.797673
0.184519	0.0539518	0.49237	0.77376
0.183764	0.0490888	0.476476	0.789185
0.197091	0.0609712	0.421023	0.763735
0.197829	0.0464882	0.403832	0.809722
0.130293	0.150914	0.894481	0.463335
0.183178	0.0746408	0.540587	0.710491
0.0635485	0.18428	0.999938	0.256421
0.20805	0.056634	0.496463	0.786032
0.19009	0.0567585	0.509415	0.770067
0.209281	0.401464	1.341	0.342665
0.201926	0.350475	1.18792	0.365542
0.199852	0.327217	1.16004	0.379176
0.184354	0.321474	1.16592	0.36446
0.188728	0.336752	1.18153	0.359153
0.197428	0.336819	1.17958	0.369544
0.194105	0.343104	1.18917	0.361322
0.200565	0.351681	1.14637	0.36318
0.210229	0.357243	1.19304	0.370466
0.19087	0.357235	1.22169	0.348236
0.19531	0.0545976	0.430012	0.781529
0.229851	0.0218189	0.217435	0.913303
0.112963	0.174061	1.05649	0.393567
0.100502	0.155499	1.02292	0.392584
0.102481	0.175545	1.0519	0.368601
0.233122	0.0205194	0.190175	0.919101
0.203157	0.015863	0.202435	0.927573
0.225959	0.0260868	0.271815	0.8965
0.150315	0.119592	0.792178	0.556914
0.0603885	0.258211	1.30612	0.189543
0.0550436	0.226167	1.32655	0.195738
0.0602735	0.245733	1.3271	0.196968
0.223849	0.0185245	0.18827	0.92357
0.190286	0.0170345	0.119721	0.917835
0.215973	0.0193345	0.146811	0.917833
0.108845	0.111884	0.622125	0.493117
0.188367	0.04623	0.354904	0.802939
0.0854652	0.157131	0.947445	0.352294
0.130325	0.141511	0.841151	0.479426
0.129766	0.14773	0.89856	0.467632
0.120437	0.147771	0.924308	0.449044
0.0830762	0.15988	0.958146	0.341938
0.0842739	0.1545	0.960774	0.352944
0.215848	0.015249	0.17168	0.934015
0.215183	0.0197715	0.167392	0.91585
0.0536006	0.216105	1.21079	0.198737
0.0778504	0.153675	1.01291	0.33625
0.0868046	0.157743	0.975535	0.354959
0.0903202	0.165765	1.01839	0.352696
0.154118	0.0934943	0.652256	0.622416
0.170978	0.103575	0.6749	0.622749
0.170888	0.0895052	0.650966	0.656269
0.166102	0.0922748	0.665823	0.642867
0.165107	0.0990631	0.697858	0.625003
0.170344	0.0985692	0.732306	0.633454
0.0831709	0.16025	1.0464	0.341676
0.0882235	0.159981	1.01841	0.355447
0.153753	0.119345	0.798987	0.562996
0.14749	0.120304	0.731723	0.550758
0.175301	0.0687123	0.50222	0.718407
0.222303	0.0177546	0.404581	0.92604
0.147127	0.120315	0.807277	0.550127
0.149096	0.112023	0.748352	0.570989
0.154138	0.124305	0.829852	0.553571
0.144974	0.114408	0.763045	0.558921
0.146395	0.114986	0.778281	0.560083
0.150259	0.120005	0.791927	0.555972
0.152278	0.108799	0.813096	0.583268
0.146996	0.119159	0.832314	0.552294
0.182046	0.112779	0.766681	0.617471
0.162394	0.116511	0.778208	0.582257
0.166457	0.0915108	0.659773	0.645263
0.16556	0.103779	0.779602	0.614689
0.225011	0.0181783	0.182052	0.92525
0.11271	0.162421	0.947333	0.409659
0.103895	0.170574	0.997318	0.378532
0.111771	0.166447	1.03652	0.40174
0.221598	0.0163265	0.204166	0.931379
0.217618	0.0365771	0.684991	0.856106
0.227625	0.0230851	0.241606	0.907921
0.0748155	0.200242	1.20714	0.271999
0.0794412	0.214738	1.21992	0.270043
0.081134	0.219595	1.34804	0.269791
0.0822748	0.219727	1.20486	0.272431
0.077868	0.202396	1.30869	0.277838
0.0706161	0.177712	0.988107	0.284366
0.0753934	0.219936	1.31104	0.255286
0.0850603	0.213099	1.20653	0.285285
0.0767274	0.216271	1.22568	0.26187
0.22379	0.0205975	0.18911	0.915718
0.11305	0.126642	0.718138	0.471647
0.111804	0.105039	0.755463	0.5156
0.177909	0.0986861	0.659197	0.643211
0.166738	0.0982392	0.635516	0.629254
0.168229	0.106553	0.678052	0.612227
0.191209	0.0493466	0.375195	0.794864
0.181631	0.0491808	0.503664	0.786923
0.192119	0.0508566	0.416302	0.790692
0.110135	0.116858	0.73578	0.485191
0.0733932	0.180105	1.05136	0.289522
0.0808559	0.213175	1.24544	0.274992
0.078222	0.202602	1.20919	0.278544
0.0816838	0.196794	1.13945	0.293323
0.0791732	0.218589	1.25743	0.265894
0.0822877	0.213264	1.28883	0.27842
0.078182	0.206262	1.23106	0.274859
0.071227	0.173768	0.973106	0.290728
0.0774678	0.213384	1.21844	0.266348
0.0765164	0.197092	1.24299	0.279656
0.0886796	0.223476	1.22193	0.284088
0.0534865	0.203185	1.11005	0.208385
0.11198	0.121413	0.716126	0.47979
0.114219	0.141216	0.768232	0.447153
0.105598	0.122918	0.770671	0.462102
0.228486	0.0169017	0.184554	0.931123
0.112305	0.159106	0.971392	0.413783
0.0986298	0.152829	0.935775	0.39223
0.105657	0.171424	1.00396	0.381322
0.0884416	0.241347	1.45919	0.268177
0.0787342	0.234685	1.43065	0.251211
0.0843556	0.242172	1.53056	0.258342
0.185658	0.0554567	0.456108	0.769999
0.201801	0.0643445	0.537205	0.758236
0.192732	0.0634635	0.437018	0.752285
0.200823	0.0538242	0.452936	0.788632
0.226242	0.0240564	0.25211	0.903889
0.222331	0.0209391	0.189087	0.913927
0.22989	0.0210277	0.337708	0.916197
0.230779	0.0249952	0.293364	0.902276
0.173753	0.114722	0.719505	0.602316
0.104195	0.161814	0.932061	0.391698
0.110556	0.180621	0.935305	0.379687
0.109181	0.176648	0.922329	0.381981
0.0992932	0.160277	0.933671	0.382529
0.116926	0.174398	0.919708	0.40136
0.105042	0.170076	0.990359	0.381807
0.108069	0.179239	1.02218	0.376143
0.107067	0.171051	0.938548	0.38497
0.112574	0.171903	0.984061	0.395721
0.162023	0.104981	0.700688	0.606818
0.175893	0.102289	0.672716	0.632295
0.156974	0.0881059	0.689048	0.6405
0.0699208	0.183369	0.985638	0.276051
0.0741066	0.176159	1.02476	0.296112
0.0701192	0.18369	1.00274	0.276268
0.0758824	0.184338	1.09063	0.291608
0.0885196	0.175715	0.993364	0.335004
0.0760625	0.165965	1.0077	0.314272
0.0888847	0.179512	1.03948	0.33117
0.0941745	0.164856	1.02747	0.363566
0.0810915	0.214393	1.21776	0.274435
0.0612226	0.24196	1.32681	0.201933
0.176625	0.0746089	0.513786	0.70303
0.0841398	0.217444	1.22962	0.278993
0.176752	0.074942	0.577143	0.702249
0.17469	0.0667359	0.573044	0.723576
0.182544	0.0796949	0.494311	0.696098
0.15503	0.0647073	0.482667	0.705524
0.0871041	0.21763	1.22764	0.285836
0.0778928	0.209955	1.21558	0.270604
0.0838792	0.211251	1.23388	0.28421
0.240729	0.0222322	0.16563	0.915454
0.202278	0.0495124	0.341099	0.803359
0.1813	0.102166	0.692885	0.639583
0.1313	0.146279	0.925034	0.473019
0.130636	0.159172	0.90686	0.450767
0.131554	0.15457	0.938958	0.459778
0.0869014	0.176959	1.06528	0.329347
0.0856576	0.1671	1.00104	0.338892
0.101211	0.134981	0.848635	0.428511
0.165557	0.101903	0.694735	0.618997
0.109036	0.120367	0.716861	0.475305
0.160671	0.0964372	0.723266	0.624916
0.150105	0.114733	0.787483	0.566781
0.152849	0.138401	0.856428	0.524803
0.15163	0.116046	0.808246	0.566469
0.177407	0.0779669	0.584269	0.694695
0.148049	0.110375	0.805937	0.572893
0.179367	0.0700935	0.536386	0.71902
0.186703	0.0762814	0.590885	0.70994
0.179182	0.0672666	0.528279	0.727056
0.0735291	0.187536	1.0046	0.281651
0.0599897	0.213774	1.29676	0.219129
0.0588502	0.230381	1.33429	0.203471
0.0627845	0.173374	1.01841	0.265858
0.0705307	0.181208	1.03593	0.280174
0.0749358	0.192437	1.03389	0.280267
0.0673176	0.17784	0.997957	0.27459
0.0762267	0.176874	0.99652	0.301172
0.0721463	0.179906	1.01008	0.286236
0.0686569	0.173555	0.976734	0.283458
0.0548225	0.203973	1.16001	0.211838
0.0535842	0.19972	1.12137	0.211541
0.086192	0.169579	1.02923	0.336989
0.0711215	0.17273	1.06432	0.291659
0.0776367	0.202273	1.05856	0.277363
0.111816	0.123165	0.749921	0.475851
0.0707664	0.180422	1.01004	0.281726
0.154816	0.124919	0.94921	0.553438
0.158462	0.132076	0.876655	0.545409
0.159133	0.12343	0.794302	0.563177
0.147288	0.111002	0.825275	0.570244
0.163878	0.116889	0.795766	0.58368
0.0827995	0.165656	0.908146	0.333256
0.179128	0.0761345	0.588925	0.701741
0.185192	0.0717813	0.590314	0.720666
0.177974	0.0763505	0.554139	0.699791
0.169221	0.068335	0.564821	0.712342
0.130812	0.154328	0.904995	0.458765
0.128043	0.142892	0.870799	0.472597
0.126939	0.148465	0.876958	0.46092
0.129102	0.150418	0.912447	0.461871
0.0909198	0.168918	0.997435	0.349909
0.0916528	0.188923	1.08394	0.32666
0.082129	0.156726	1.00579	0.343844
0.147022	0.35941	1.02306	0.290309
0.153582	0.361084	1.04211	0.298411
0.153759	0.370106	1.02504	0.293509
0.151366	0.34632	1.01507	0.30414
0.139787	0.348152	1.01439	0.286484
0.151756	0.352406	1.01734	0.301006
0.145513	0.348658	1.03672	0.294459
0.144432	0.362084	1.04128	0.285147
0.152483	0.355039	1.04079	0.300446
0.143469	0.353597	1.03295	0.288632
0.142461	0.347957	1.02146	0.290489
0.0854439	0.164926	1.03356	0.341271
0.0874772	0.155876	1.02948	0.359465
0.0871294	0.173248	0.990652	0.334627
0.0844901	0.159199	0.957631	0.346713
0.0891356	0.181312	0.994503	0.329586
0.0893153	0.171493	1.01535	0.342456
0.0861169	0.171945	0.978891	0.333707

## Sheet: 3C
Red (counts/ms/uW)	Green (counts/ms/uW)	Lifetime "tau" (ns)	FRET
0.0599087	0.35515	0.9624	0.144338
0.0673148	0.348929	0.936713	0.16172
0.0741894	0.367662	0.943042	0.167906
0.250779	0.187949	0.552215	0.571605
0.0888249	0.341113	0.911187	0.206599
0.0813342	0.343979	0.926964	0.191233
0.210949	0.200791	0.546803	0.512335
0.0703567	0.364363	0.935607	0.161844
0.120329	0.308154	0.784034	0.280826
0.0896662	0.343912	0.91058	0.206805
0.151424	0.295041	0.731656	0.339163
0.132104	0.28014	0.688332	0.32045
0.232098	0.178124	0.507978	0.565786
0.0885526	0.336527	0.91627	0.20832
0.0881716	0.343542	0.89532	0.204237
0.215863	0.204427	0.569977	0.513605
0.192478	0.221528	0.603834	0.464917
0.0922778	0.341836	0.8775	0.212566
0.0858301	0.332479	0.934915	0.205183
0.0859467	0.351294	0.8775	0.196566
0.0861619	0.326212	0.8775	0.208941
0.122876	0.296181	0.760163	0.293221
0.208831	0.192867	0.549899	0.519871
0.119625	0.302703	0.783178	0.283251
0.117798	0.314941	0.754146	0.272214
0.201122	0.234107	0.610147	0.462105
0.231741	0.178153	0.540225	0.565367
0.223999	0.177332	0.499712	0.558141
0.202902	0.0591022	0.37342	0.774422
0.0709438	0.376257	0.8775	0.15864
0.0659042	0.353135	0.958605	0.157275
0.139566	0.168258	0.884172	0.453396
0.199924	0.232062	0.618057	0.462802
0.212544	0.239614	0.665511	0.470066
0.262392	0.136521	0.460413	0.657768
0.139319	0.27625	0.708934	0.335249
0.215275	0.194303	0.572135	0.525602
0.0822752	0.353233	0.916861	0.188918
0.0706448	0.342488	0.926097	0.170998
0.142117	0.294479	0.721729	0.325511
0.14083	0.283458	0.693766	0.33192
0.148042	0.283804	0.735009	0.342811
0.0899879	0.338155	0.878605	0.210182
0.0639769	0.352435	0.925428	0.153638
0.0679857	0.355487	0.924577	0.160543
0.0970101	0.332506	0.8775	0.225859
0.0894011	0.332555	0.870304	0.211873
0.212805	0.201376	0.615059	0.513798
0.216138	0.20442	0.554468	0.513932
0.200892	0.228772	0.651547	0.467556
0.0659589	0.367455	0.8775	0.152185
0.0889462	0.32423	0.845513	0.215274
0.187168	0.235664	0.662437	0.442653
0.0643757	0.349493	0.8775	0.155546
0.207316	0.504122	0.980332	0.291404
0.054099	0.333465	0.870285	0.139587
0.251283	0.138743	0.447852	0.644273
0.195985	0.233682	0.625648	0.456132
0.259994	0.129636	0.447154	0.667285
0.108389	0.286097	0.755143	0.274761
0.0619975	0.353577	0.946534	0.149185
0.115358	0.293146	0.75952	0.282392
0.119765	0.315795	0.813099	0.274968
0.215675	0.195446	0.594157	0.524602
0.065732	0.357209	0.8775	0.155417
0.0651913	0.343352	0.8775	0.15957
0.270058	0.134643	0.491054	0.667302
0.0830848	0.330493	0.877478	0.200893
0.091622	0.33978	0.9211	0.212382
0.222277	0.167429	0.454363	0.570372
0.0878924	0.330342	0.888515	0.210151
0.16684	0.240778	0.707647	0.409305
0.210978	0.182344	0.535905	0.5364
0.222531	0.192429	0.568351	0.536272
0.136059	0.272914	0.743284	0.332684
0.182075	0.251101	0.662983	0.420326
0.132286	0.307995	0.771864	0.300457
0.108212	0.287504	0.792389	0.273458
0.121107	0.306964	0.787423	0.282913
0.255488	0.134423	0.455951	0.655246
0.267962	0.139641	0.483033	0.65741
0.11223	0.3004	0.774894	0.271988
0.117626	0.30583	0.777756	0.277776
0.118425	0.318028	0.795852	0.271336
0.104372	0.277535	0.745126	0.273292
0.119114	0.292484	0.765124	0.289393
0.146532	0.277807	0.705216	0.345319
0.14217	0.287354	0.707601	0.330994
0.140124	0.28744	0.741952	0.327727
0.14083	0.266147	0.72506	0.346039
0.176209	0.107634	0.655229	0.620797
0.166351	0.25553	0.695145	0.394309
0.174266	0.244356	0.655277	0.416285
0.167609	0.230946	0.661854	0.420542
0.205243	0.19074	0.555152	0.518313
0.201477	0.222831	0.612798	0.474836
0.181051	0.218368	0.618803	0.453286
0.202047	0.249066	0.631455	0.447886
0.128579	0.172487	0.549307	0.427079
0.0625505	0.215837	1.39576	0.224688
0.192285	0.221549	0.602814	0.464642
0.136073	0.270888	0.725772	0.334363
0.135035	0.28207	0.715169	0.323744
0.135257	0.261918	0.698748	0.340548
0.196841	0.171772	0.530509	0.534004
0.206888	0.185764	0.515238	0.5269
0.133845	0.264213	0.694458	0.336244
0.196679	0.0475475	0.41972	0.805314
0.164407	0.10688	0.823022	0.606027
0.182011	0.215718	0.622956	0.457626
0.202378	0.234876	0.636274	0.462839
0.188748	0.219801	0.586456	0.461996
0.184376	0.226374	0.640142	0.448877
0.1807	0.243555	0.663502	0.425923
0.207466	0.206247	0.553281	0.501473
0.0866047	0.32678	0.873906	0.209502
0.189915	0.219605	0.611319	0.46375
0.192007	0.235587	0.589426	0.44904
0.0630801	0.336778	0.947569	0.157756
0.108025	0.183323	1.00369	0.370776
0.10887	0.176777	0.931516	0.381135
0.093202	0.174495	0.993113	0.348163
0.17234	0.207217	0.652856	0.454056
0.249379	0.140119	0.467088	0.640258
0.241759	0.123784	0.457885	0.661369
0.136466	0.269229	0.699252	0.336376
0.0552554	0.32589	0.942397	0.144972
0.0657818	0.340362	0.928738	0.161967
0.0568187	0.333062	0.918601	0.145733
0.0638974	0.336584	0.930657	0.159551
0.0628439	0.341643	0.93065	0.155367
0.110373	0.289329	0.766828	0.276137
0.252483	0.132852	0.489401	0.655229
0.263952	0.137775	0.501079	0.657043
0.243122	0.13439	0.487708	0.644012
0.258519	0.133199	0.482249	0.659962
0.165354	0.2845	0.838519	0.367573
0.15231	0.276835	0.829484	0.354914
0.246157	0.127684	0.511251	0.658454
0.162395	0.243647	0.648774	0.399946
0.15824	0.23492	0.668341	0.402482
0.157981	0.228686	0.692057	0.408571
0.149065	0.215047	0.61545	0.409394
0.156335	0.23449	0.641791	0.400013
0.152987	0.226446	0.600914	0.403199
0.177484	0.239092	0.595768	0.426053
0.166823	0.207649	0.634768	0.445488
0.164235	0.221301	0.618454	0.425991
0.183732	0.235731	0.614981	0.438017
0.193408	0.214103	0.629535	0.474608
0.18777	0.219977	0.610842	0.460507
0.196727	0.23259	0.653209	0.458232
0.196118	0.218411	0.607168	0.47311
0.191183	0.219468	0.628463	0.46556
0.206766	0.221169	0.632079	0.483171
0.192133	0.216535	0.619324	0.470144
0.178683	0.102079	0.70233	0.636422
0.174478	0.105159	0.711815	0.623946
0.206017	0.195413	0.562364	0.513207
0.172708	0.26162	0.72548	0.397644
0.181718	0.264271	0.764966	0.407449
0.145767	0.251205	0.684772	0.367197
0.144497	0.289239	0.907064	0.333145
0.159258	0.310257	0.92989	0.339196
0.256731	0.121461	0.440675	0.678838
0.147773	0.326546	0.899341	0.311548
0.117341	0.118929	0.585334	0.49664
0.119723	0.115196	0.611234	0.509634
0.108257	0.114859	0.617026	0.485203
0.118938	0.120175	0.632191	0.497413
0.146364	0.314621	0.896685	0.317504
0.165276	0.359043	0.986152	0.31522
0.141882	0.353137	1.01109	0.286619
0.159946	0.360826	0.979518	0.307132
0.168037	0.381862	1.007	0.305578
0.147847	0.339151	0.995309	0.303589
0.211283	0.195942	0.557131	0.518836
0.118456	0.388776	1.11812	0.233534
0.120626	0.380963	1.06879	0.240488
0.11542	0.367242	1.0886	0.239132
0.11754	0.370492	1.08197	0.240844
0.19971	0.190157	0.563533	0.512252
0.214455	0.196673	0.539668	0.521626
0.205985	0.201543	0.562006	0.50545
0.20462	0.1802	0.574479	0.531729
0.220428	0.192575	0.593171	0.53372
0.218162	0.225844	0.668782	0.49135
0.219185	0.207691	0.649861	0.513463
0.219837	0.236383	0.674055	0.481866
0.215867	0.223306	0.677406	0.491531
0.21979	0.216347	0.664245	0.503947
0.219398	0.223726	0.705827	0.495116
0.172869	0.235346	0.696372	0.423475
0.160777	0.240289	0.681769	0.400873
0.156598	0.123179	0.766882	0.559725
0.164959	0.113071	0.743994	0.593315
0.14654	0.129894	0.772793	0.530107
0.15069	0.115755	0.798726	0.565557
0.161514	0.123678	0.75152	0.566334
0.154241	0.122591	0.80393	0.557164
0.146298	0.117046	0.814422	0.55554
0.156551	0.127791	0.812633	0.550573
0.15305	0.134269	0.87624	0.532683
0.140456	0.270978	0.725245	0.341383
0.136494	0.276718	0.764309	0.330326
0.145717	0.269788	0.752766	0.350699
0.141777	0.287635	0.769683	0.330165
0.155355	0.303839	0.825811	0.338321
0.143321	0.267022	0.705438	0.349271
0.137426	0.263975	0.730727	0.342366
0.139756	0.268387	0.715526	0.34242
0.149215	0.313668	0.826623	0.32236
0.144953	0.298333	0.81927	0.326996
0.147954	0.297425	0.809145	0.332197
0.132142	0.303457	0.822121	0.303358
0.120105	0.161375	0.906374	0.42669
0.116275	0.282265	0.780915	0.291753
0.120319	0.319524	0.819091	0.27355
0.125521	0.300224	0.791879	0.294827
0.120982	0.266858	0.754462	0.311937
0.122222	0.295475	0.792118	0.292609
0.11966	0.285094	0.77339	0.295636
0.119346	0.290641	0.772428	0.291097
0.126781	0.293297	0.771618	0.301803
0.118204	0.290984	0.76133	0.288875
0.114021	0.304699	0.792201	0.272309
0.119539	0.285123	0.755007	0.295404
0.276019	0.627196	0.827292	0.305596
0.295746	0.696382	0.89782	0.298092
0.263275	0.692946	0.905964	0.275328
0.259032	0.698362	0.900162	0.27056
0.250636	0.66498	0.911184	0.273734
0.238773	0.568591	0.988482	0.295744
0.242809	0.561519	0.979608	0.301878
0.249823	0.574121	0.989372	0.303204
0.205641	0.193304	0.544754	0.515461
0.214845	0.202436	0.558533	0.514869
0.259983	0.132193	0.482903	0.662925
0.254274	0.137034	0.496151	0.649805
0.257707	0.139643	0.540196	0.648564
0.287056	0.152396	0.59156	0.653214
0.272873	0.143825	0.589327	0.654846
0.276344	0.14738	0.556851	0.652179
0.274754	0.142579	0.592072	0.658356
0.278486	0.161933	0.613599	0.632321
0.276307	0.142886	0.576807	0.65914
0.260545	0.148797	0.575825	0.636497
0.287147	0.147752	0.575542	0.660261
0.252022	0.143035	0.635681	0.637939
0.276471	0.142371	0.609909	0.660084
0.281764	0.150677	0.577145	0.651567
0.281928	0.136897	0.538797	0.67314
0.282304	0.150137	0.64121	0.652815
0.304975	0.145985	0.609472	0.676279
0.278838	0.144468	0.573654	0.658715
0.286711	0.147752	0.643752	0.65992
0.283774	0.156026	0.615133	0.645234
0.289312	0.145173	0.54208	0.665874
0.0710848	0.408679	1.11541	0.148166
0.143644	0.278673	0.708887	0.340134
0.145791	0.273306	0.737491	0.347869
0.134238	0.263554	0.732964	0.337458
0.144753	0.270095	0.709541	0.348931
0.144653	0.27749	0.719892	0.342663
0.13619	0.260556	0.7155	0.343268
0.139751	0.27517	0.730697	0.336814
0.151663	0.287403	0.779636	0.345422
0.14512	0.269065	0.729382	0.350375
0.122378	0.296521	0.773782	0.292142
0.113047	0.180633	0.98219	0.384932
0.215522	0.194285	0.554175	0.525911
0.202067	0.194103	0.543841	0.510051
0.212726	0.196466	0.557425	0.519869
0.190472	0.0822031	0.584733	0.698531
0.0926551	0.331118	0.911966	0.218643
0.0910533	0.328512	0.903234	0.217018
0.142187	0.168164	0.533896	0.458149
0.147762	0.167843	0.507293	0.468188
0.139794	0.161345	0.501956	0.464219
0.289189	0.140957	0.509523	0.672304
0.266641	0.132628	0.471174	0.667824
0.28032	0.141075	0.489356	0.665219
0.281804	0.137927	0.560898	0.671392
0.273439	0.134632	0.487567	0.670078
0.267242	0.135136	0.487482	0.664156
0.197704	0.188456	0.583039	0.511974
0.21768	0.204573	0.56081	0.515521
0.208832	0.191909	0.580099	0.521115
0.215052	0.205413	0.578815	0.511462
0.218955	0.22169	0.605097	0.496897
0.264504	0.132546	0.497509	0.666172
0.277338	0.133602	0.479813	0.674887
0.267295	0.133928	0.577873	0.6662
0.0737839	0.369015	0.974854	0.166631
0.0708593	0.3392	0.962476	0.172803
0.0665436	0.350106	0.948862	0.159711
0.26828	0.134883	0.514322	0.665437
0.0597639	0.346521	0.961158	0.147098
0.0710708	0.354348	0.9601	0.167061
0.284805	0.154669	0.60776	0.64806
0.303121	0.15358	0.622354	0.663719
0.296314	0.167592	0.619604	0.638737
0.31452	0.174534	0.657819	0.643119
0.300742	0.163363	0.615302	0.648004
0.228501	0.171388	0.517607	0.571411
0.225494	0.171369	0.50991	0.568191
0.205099	0.0530181	0.396707	0.794596
0.142504	0.275019	0.71654	0.341308
0.14338	0.273131	0.745433	0.344241
0.154562	0.280411	0.72278	0.355337
0.148448	0.28597	0.749408	0.341717
0.146135	0.269983	0.710077	0.351186
0.149083	0.286692	0.746246	0.34211
0.14672	0.278212	0.718746	0.345278
0.142611	0.270554	0.732118	0.345168
0.136525	0.300687	0.731372	0.312262
0.142251	0.271228	0.719212	0.344035
0.20716	0.189583	0.563784	0.522152
0.214518	0.204599	0.560867	0.511833
0.145495	0.277252	0.723669	0.344166
0.240767	0.00394943	0.0703337	0.983861
0.232871	0.0132025	0.206339	0.946347
0.251819	0.00945585	0.02	0.963809
0.228064	0.0137801	0.174828	0.943021
0.142843	0.286136	0.720531	0.332983
0.135984	0.26451	0.718841	0.33954
0.153061	0.286381	0.741035	0.348308
0.123688	0.293365	0.787579	0.296576
0.11729	0.296205	0.783234	0.283654
0.121751	0.295714	0.773058	0.291645
0.121339	0.312525	0.821088	0.279671
0.110869	0.274091	0.849188	0.288001
0.124971	0.324685	0.82096	0.277926
0.297503	0.156485	0.641295	0.65531
0.293414	0.157103	0.624213	0.651283
0.301731	0.180664	0.66132	0.625486
0.294695	0.159389	0.629538	0.648987
0.0917774	0.340499	0.874999	0.212312
0.177847	0.245122	0.665074	0.420473
0.157537	0.129919	0.799535	0.54804
0.155061	0.117176	0.71024	0.56958
0.159894	0.144948	0.856944	0.524514
0.15845	0.131719	0.782297	0.546062
0.157481	0.138571	0.824277	0.531938
0.148379	0.279789	0.716731	0.346544
0.150238	0.280963	0.725756	0.348417
0.14322	0.266405	0.730203	0.349637
0.144796	0.280656	0.719736	0.340335
0.148465	0.272481	0.686791	0.352694
0.145499	0.285518	0.720529	0.337572
0.143536	0.277779	0.727473	0.340686
0.148692	0.318393	0.829939	0.318341
0.148129	0.306943	0.798296	0.325507
0.142843	0.289427	0.767693	0.330448
0.266852	0.141379	0.513457	0.653679
0.147073	0.274436	0.750474	0.348921
0.149876	0.302456	0.817282	0.331341
0.149436	0.289683	0.782842	0.340309
0.128199	0.292603	0.783759	0.304653
0.166569	0.268094	0.806569	0.383214
0.167205	0.272056	0.748006	0.380651
0.197408	0.229287	0.609238	0.462644
0.210764	0.181838	0.580678	0.536839
0.207862	0.197593	0.560681	0.512663
0.193744	0.193509	0.577312	0.500304
0.217701	0.195649	0.572108	0.526676
0.21831	0.218504	0.61822	0.499777
0.206602	0.191223	0.570527	0.519329
0.209329	0.198696	0.565456	0.513031
0.212597	0.212759	0.548903	0.499811
0.210024	0.190401	0.535297	0.524503
0.211699	0.207829	0.588866	0.504612
0.209268	0.186108	0.549353	0.529289
0.210859	0.197832	0.557	0.515937
0.21754	0.195555	0.561024	0.52661
0.224875	0.211469	0.562025	0.515362
0.0829276	0.321392	0.90377	0.205104
0.0931882	0.332361	0.89851	0.218984
0.090583	0.365299	1.0333	0.198698
0.097625	0.37161	1.01081	0.208051
0.294725	0.226641	0.456011	0.565294
0.281497	0.210446	0.45353	0.572215
0.29396	0.225082	0.438846	0.566351
0.291866	0.237473	0.456279	0.551378
0.300311	0.24157	0.460219	0.5542
0.303016	0.228088	0.435149	0.57054
0.288217	0.229205	0.436631	0.557025
0.293529	0.245275	0.436623	0.544779
0.294328	0.232082	0.446241	0.559123
0.288545	0.235051	0.448385	0.551083
0.27726	0.213944	0.428922	0.564451
0.299188	0.243579	0.445866	0.551227
0.291469	0.231149	0.431793	0.557709
0.261181	0.117324	0.429285	0.690034
0.269193	0.133302	0.398816	0.668811
0.270303	0.136831	0.382349	0.663916
0.275604	0.155129	0.537713	0.63985
0.267462	0.133626	0.438975	0.666841
0.284038	0.13922	0.427638	0.671075
0.259481	0.137101	0.418211	0.654294
0.275149	0.137773	0.417351	0.666347
0.264954	0.122921	0.37403	0.683091
0.273759	0.141133	0.428001	0.659831
0.274248	0.134261	0.392547	0.671339
0.0729187	0.353589	0.996298	0.170967
0.075035	0.344503	0.967169	0.178851
0.0699317	0.349232	0.954996	0.166836
0.0695727	0.377561	1.02267	0.155597
0.0667888	0.344091	0.951904	0.162551
0.166552	0.253967	0.704252	0.396064
0.199813	0.229248	0.622889	0.465698
0.194801	0.213597	0.660252	0.476989
0.190116	0.233115	0.642968	0.449202
0.200126	0.233966	0.618437	0.461022
0.202232	0.24086	0.637371	0.456411
0.0732858	0.360751	0.968268	0.168847
0.140622	0.280174	0.735949	0.334181
0.156183	0.265354	0.722177	0.370509
0.191567	0.213865	0.622074	0.472501
0.198869	0.236622	0.691616	0.456655
0.186783	0.216152	0.619174	0.463557
0.188797	0.228399	0.630619	0.452538
0.201235	0.229756	0.609409	0.466913
0.190406	0.216872	0.631293	0.467509
0.195605	0.243778	0.674818	0.445181
0.190193	0.222895	0.623318	0.460417
0.136994	0.254908	0.728513	0.349562
0.140285	0.278205	0.69538	0.335217
0.149942	0.302508	0.807002	0.3314
0.151806	0.329938	0.864042	0.315118
0.152471	0.3114	0.837151	0.328693
0.151889	0.294695	0.814447	0.340112
0.205706	0.21766	0.592986	0.485882
0.200136	0.232061	0.628247	0.463067
0.226012	0.163886	0.527366	0.579669
0.226501	0.172156	0.52593	0.56816
0.235895	0.168544	0.472907	0.583265
0.212489	0.215687	0.636238	0.496266
0.196751	0.214058	0.615352	0.478936
0.196967	0.20485	0.637568	0.49019
0.194861	0.219945	0.651478	0.469764
0.173874	0.100843	0.687526	0.632921
0.273691	0.147519	0.505702	0.649772
0.273732	0.136718	0.497948	0.666908
0.28944	0.155598	0.588886	0.650371
0.296672	0.15978	0.601871	0.649952
0.323415	0.162827	0.576872	0.665132
0.30913	0.164811	0.573807	0.652254
0.202016	0.207502	0.635363	0.493301
0.0715367	0.376949	1.01822	0.159507
0.0672496	0.381276	1.02927	0.149935
0.0826483	0.368745	1.02739	0.183096
0.07553	0.388232	1.07451	0.162864
0.0739059	0.389239	1.09221	0.159574
0.0762673	0.365609	1.06545	0.172599
0.0763738	0.382566	1.03555	0.166414
0.0780474	0.380847	1.09048	0.170077
0.129863	0.152037	0.839879	0.46067
0.138566	0.161439	0.901427	0.461879
0.0770562	0.33879	0.964855	0.1853
0.0673032	0.338893	0.955403	0.165691
0.0672688	0.35599	0.964243	0.158931
0.121769	0.282697	0.75134	0.301061
0.118898	0.296124	0.800684	0.286486
0.0641565	0.353902	0.988951	0.153463
0.0617636	0.342269	0.973745	0.152868
0.0684884	0.368313	0.988642	0.156795
0.0578759	0.250809	1.31647	0.187492
0.0628596	0.253475	1.33016	0.198713
0.138481	0.284834	0.760093	0.327134
0.145323	0.285749	0.75095	0.33712
0.148378	0.306104	0.822947	0.326478
0.181492	0.214157	0.613921	0.45872
0.197787	0.219964	0.61433	0.473456
0.149899	0.312047	0.80731	0.324494
0.203246	0.233259	0.71252	0.465621
0.191941	0.231695	0.672514	0.45308
0.189913	0.215015	0.618154	0.469005
0.192545	0.227929	0.634164	0.457923
0.257532	0.119563	0.496285	0.682938
0.268411	0.130555	0.492835	0.672767
0.267795	0.139901	0.52182	0.656849
0.278636	0.127492	0.541926	0.686079
0.285805	0.140446	0.492933	0.670508
0.17706	0.256131	0.695152	0.408734
0.171258	0.242049	0.67196	0.414361
0.185344	0.27282	0.792506	0.404536
0.177518	0.249629	0.656416	0.41559
0.0918771	0.326113	0.889843	0.219807
0.0620005	0.36206	0.986934	0.146207
0.0689514	0.34243	0.94318	0.16761
0.0813231	0.461549	1.26487	0.149802
0.125926	0.29811	0.774397	0.296971
0.113827	0.316642	0.732403	0.264426
0.121172	0.291627	0.754979	0.293537
0.120602	0.296543	0.757814	0.289112
0.128062	0.292088	0.791986	0.304801
0.1311	0.334419	0.879354	0.281622
0.124423	0.317333	0.878456	0.281655
0.113798	0.319488	0.844514	0.26264
0.113227	0.310642	0.863142	0.267127
0.116928	0.31534	0.843988	0.2705
0.122212	0.325211	0.869741	0.273146
0.117252	0.317653	0.86123	0.269604
0.116854	0.297515	0.834659	0.282005
0.117994	0.328061	0.8582	0.264528
0.125092	0.32198	0.84168	0.279803
0.206929	0.241708	0.687421	0.461239
0.0963358	0.246668	0.727489	0.28086
0.205572	0.224299	0.640878	0.478218
0.204739	0.219042	0.628515	0.483125
0.204143	0.228063	0.632906	0.472328
0.236506	0.203619	0.563421	0.537361
0.236553	0.205232	0.555526	0.535448
0.228487	0.195889	0.543799	0.538407
0.230334	0.220314	0.586215	0.511117
0.0988446	0.366013	0.949789	0.212634
0.221793	0.205802	0.581733	0.518698
0.0961743	0.359146	0.977756	0.211224
0.0970919	0.37472	1.00329	0.205785
0.0929307	0.352907	0.973605	0.208441
0.0963444	0.361144	0.992994	0.210594
0.0963594	0.383852	1.00464	0.20066
0.0899455	0.372125	1.00135	0.194658
0.0989429	0.372549	0.992757	0.209851
0.183989	0.117236	0.706999	0.610803
0.0923582	0.369864	0.954728	0.199813
0.0987077	0.380106	0.985596	0.206151
0.0949078	0.382504	0.976974	0.198796
0.115942	0.386304	0.962463	0.230847
0.0984273	0.381622	1.0107	0.205036
0.0872091	0.37598	1.00475	0.188279
0.0964273	0.380133	1.00136	0.20234
0.0928305	0.365045	1.0034	0.202742
0.0960524	0.372651	0.987436	0.204932
0.0950867	0.366009	0.993718	0.206219
0.09941	0.383709	1	0.205767
0.082273	0.343323	0.981013	0.193312
0.0951036	0.373218	0.97624	0.203073
0.0987235	0.381835	1.02382	0.205435
0.0967878	0.373318	0.982082	0.205885
0.111091	0.389808	1.09707	0.221783
0.0959657	0.376018	0.982248	0.203324
0.100725	0.361117	0.952233	0.218095
0.0946575	0.391891	1.02999	0.194549
0.198052	0.225322	0.625189	0.467794
0.195848	0.206558	0.642134	0.486692
0.19638	0.231616	0.623654	0.458836
0.0939469	0.335137	0.914183	0.218948
0.0969988	0.319967	0.911833	0.23263
0.0987881	0.389872	1.04327	0.202161
0.094299	0.381469	1.01256	0.198204
0.097993	0.386939	1.0422	0.202076
0.0992121	0.361749	1.03093	0.215229
0.0983423	0.37967	1.02631	0.205732
0.201816	0.218583	0.611191	0.480057
0.187836	0.229988	0.637737	0.449557
0.201927	0.220136	0.618363	0.478428
0.206245	0.24575	0.631644	0.456299
0.205202	0.238517	0.643363	0.462459
0.203857	0.22616	0.625609	0.474067
0.198408	0.226736	0.630362	0.466685
0.213348	0.204288	0.556712	0.510847
0.202993	0.203895	0.561756	0.498892
0.232739	0.172102	0.506723	0.574889
0.22987	0.170853	0.521127	0.573639
0.253345	0.195921	0.691283	0.563909
0.228012	0.199085	0.632021	0.533864
0.244529	0.20087	0.638043	0.54901
0.242346	0.198731	0.62575	0.549441
0.0883505	0.341347	0.941361	0.205611
0.094868	0.34472	0.931246	0.215811
0.0960818	0.361946	0.891952	0.209773
0.0862433	0.318723	0.933503	0.212964
0.0935941	0.337699	0.921824	0.217008
0.0918904	0.352123	0.950544	0.206954
0.199683	0.237541	0.674624	0.456707
0.0594092	0.371129	0.991927	0.137988
0.06885	0.372709	1.04204	0.155925
0.0915376	0.328528	0.910669	0.217913
0.0936997	0.352952	0.916608	0.209782
0.0951696	0.334778	0.900471	0.221352
0.0866638	0.237677	1.23617	0.2672
0.0916544	0.236348	1.25808	0.279432
0.0868774	0.236698	1.28964	0.268492
0.201138	0.23847	0.665913	0.457539
0.212523	0.255087	0.632047	0.454488
0.199338	0.229608	0.64813	0.464715
0.202327	0.240248	0.650177	0.457159
0.191671	0.246123	0.646281	0.437811
0.210825	0.206282	0.572772	0.505446
0.228527	0.205565	0.619479	0.526448
0.0902925	0.327677	0.908516	0.216027
0.0942248	0.341325	0.936088	0.216335
0.0991135	0.368998	0.969503	0.21173
0.0969704	0.342507	0.929987	0.220649
0.093533	0.352488	0.905053	0.209705
0.0915332	0.334414	0.905238	0.214893
0.097004	0.368117	0.971357	0.208556
0.13603	0.163132	0.890008	0.454704
0.0904915	0.34516	0.929844	0.207715
0.0937562	0.33657	0.884192	0.217872
0.0773169	0.342137	0.941248	0.184327
0.0882004	0.335966	0.910684	0.207938
0.213377	0.19608	0.582055	0.521122
0.216804	0.201067	0.551978	0.51883
0.21191	0.20524	0.576319	0.507995
0.218226	0.204883	0.565475	0.515767
0.216481	0.183876	0.57292	0.540719
0.215791	0.192825	0.543098	0.528103
0.219932	0.204522	0.54503	0.518153
0.203989	0.206228	0.572492	0.497271
0.212964	0.2005	0.567719	0.515073
0.208359	0.203491	0.559975	0.50591
0.207829	0.187628	0.538495	0.525541
0.211141	0.208192	0.549131	0.503516
0.20926	0.212379	0.577144	0.496301
0.202213	0.195071	0.588065	0.508989
0.13738	0.272595	0.706527	0.335093
0.148125	0.276266	0.73576	0.349029
0.143016	0.266004	0.717039	0.349655
0.147766	0.306601	0.798605	0.325214
0.156388	0.309749	0.822854	0.335499
0.0711245	0.352074	0.974449	0.168064
0.064318	0.353412	0.979578	0.15397
0.0736442	0.322965	0.976638	0.185685
0.14271	0.263585	0.713987	0.351247
0.146776	0.278188	0.729142	0.345385
0.139816	0.269296	0.719242	0.341755
0.145956	0.269097	0.716715	0.351656
0.147395	0.275983	0.728615	0.348141
0.178237	0.253083	0.702733	0.413237
0.168824	0.228472	0.668127	0.424933
0.165846	0.140226	0.832447	0.541853
0.189986	0.213523	0.645715	0.470834
0.223737	0.163115	0.504335	0.578353
0.228365	0.173348	0.518495	0.568478
0.231028	0.172692	0.520182	0.572249
0.225743	0.166827	0.507121	0.575039
0.232183	0.173591	0.512922	0.572199
0.227458	0.168649	0.527107	0.574234
0.227192	0.183096	0.518435	0.553739
0.227832	0.164375	0.505427	0.580897
0.224096	0.166227	0.523829	0.57413
0.144736	0.275799	0.700834	0.344171
0.147289	0.272049	0.761298	0.351242
0.143594	0.272087	0.769469	0.345443
0.151305	0.271565	0.726431	0.357804
0.137315	0.26316	0.719246	0.34288
0.146455	0.287157	0.711006	0.337755
0.13657	0.248499	0.728986	0.354663
0.138358	0.277266	0.702638	0.332893
0.138476	0.259151	0.696139	0.348256
0.145949	0.287165	0.699557	0.336976
0.194108	0.223464	0.598252	0.46485
0.184947	0.218124	0.620206	0.458844
0.198332	0.219416	0.622605	0.474765
0.202595	0.229782	0.634187	0.46856
0.188126	0.225968	0.609615	0.454308
0.231125	0.17239	0.513319	0.572779
0.224957	0.166079	0.508283	0.575284
0.230402	0.177509	0.527921	0.564833
0.233366	0.170153	0.521744	0.578327
0.177875	0.23994	0.662615	0.425727
0.224971	0.182291	0.511351	0.552399
0.180383	0.253831	0.667376	0.415424
0.205562	0.0278184	0.260597	0.880803
0.209642	0.0446887	0.377436	0.824289
0.207451	0.0335152	0.316139	0.860913
0.209167	0.0670648	0.605365	0.757216
0.209932	0.0321075	0.33509	0.867346
0.169854	0.27664	0.85771	0.380418
0.195226	0.221221	0.62548	0.46879
0.190641	0.211707	0.583861	0.473821
0.200252	0.22841	0.609097	0.467156
0.189769	0.106521	0.647027	0.640485
0.178739	0.108096	0.691422	0.623142
0.163662	0.113547	0.70807	0.590392
0.19616	0.109008	0.712381	0.642794
0.172363	0.107216	0.718965	0.61651
0.182016	0.108542	0.743144	0.626436
0.184322	0.110458	0.673615	0.625287
0.270305	0.143328	0.483265	0.65349
0.274166	0.133173	0.459718	0.673067
0.0694074	0.369379	0.960525	0.15818
0.0634454	0.338459	0.970264	0.157862
0.068174	0.348987	0.966101	0.163424
0.066302	0.351027	0.965515	0.158872
0.0654142	0.354701	1	0.155705
0.209752	0.20028	0.572685	0.511549
0.0899979	0.330719	0.897186	0.213915
0.0982586	0.338441	0.931272	0.225003
0.0981616	0.349455	0.890017	0.219298
0.148598	0.297924	0.725864	0.33279
0.148427	0.28239	0.737208	0.344524
0.147139	0.273769	0.733011	0.349576
0.0959748	0.330152	0.871184	0.225226
0.269328	0.131272	0.480204	0.672312
0.271699	0.142807	0.530764	0.655476
0.26907	0.135256	0.49623	0.665477
0.267013	0.14863	0.508213	0.64241
0.252997	0.119198	0.464723	0.679743
0.272634	0.134806	0.466464	0.66914
0.25609	0.121806	0.500787	0.677673
0.260167	0.13124	0.502357	0.664696
0.223675	0.164539	0.511175	0.576164
0.243215	0.169122	0.490542	0.589845
0.27462	0.134587	0.478136	0.671103
0.270907	0.132657	0.490077	0.671286
0.269034	0.136771	0.490433	0.662964
0.260097	0.139877	0.499853	0.650284
0.275507	0.13344	0.490472	0.673699
0.257175	0.138792	0.54397	0.649486
0.280811	0.136691	0.521013	0.672597
0.260921	0.123485	0.469994	0.678764
0.273008	0.136669	0.498094	0.666398
0.262501	0.126397	0.496538	0.674987
0.278103	0.137312	0.509855	0.669459
0.272742	0.132464	0.492482	0.673094
0.25488	0.131572	0.524831	0.659539
0.244617	0.134726	0.497774	0.644845
0.278757	0.135186	0.443999	0.673419
0.268318	0.131704	0.486003	0.670759
0.234585	0.0190805	0.157588	0.924781
0.156602	0.291724	0.689565	0.349304
0.131966	0.268007	0.750926	0.329937
0.148259	0.27456	0.710166	0.350644
0.14515	0.281374	0.739489	0.340309
0.15846	0.278448	0.724906	0.362685
0.142384	0.284036	0.736497	0.333905
0.147957	0.26871	0.707081	0.355096
0.143696	0.261286	0.687899	0.35482
0.145741	0.272806	0.724221	0.348207
0.142989	0.268534	0.708276	0.347462
0.152448	0.277117	0.744632	0.35489
0.155836	0.315553	0.815109	0.33059
0.147738	0.290985	0.813925	0.336745
0.150265	0.307117	0.825917	0.328533
0.0612693	0.25777	1.31486	0.192043
0.0614948	0.241039	1.36869	0.203266
0.0665974	0.259705	1.32031	0.204098
0.065193	0.249134	1.34759	0.207405
0.0606631	0.240702	1.34581	0.201294
0.061776	0.262294	1.41054	0.190626
0.0614127	0.248097	1.33205	0.198419
0.222244	0.205348	0.527997	0.519757
0.206155	0.196917	0.578025	0.51146
0.211643	0.193756	0.598818	0.522062
0.214106	0.195657	0.555596	0.522512
0.207053	0.181319	0.533672	0.53313
0.207971	0.202103	0.552195	0.507155
0.208493	0.196528	0.566544	0.514772
0.213634	0.208945	0.562883	0.505548
0.0676188	0.349446	0.965097	0.16213
0.0679559	0.372227	0.984188	0.154381
0.073437	0.355886	0.987985	0.171053
0.0925699	0.346646	0.926894	0.210762
0.0881299	0.331545	0.916921	0.209996
0.0913276	0.331972	0.90776	0.215752
0.089354	0.328649	0.891842	0.213764
0.201664	0.224603	0.616617	0.473093
0.197621	0.235793	0.666665	0.455964
0.203642	0.259218	0.779599	0.439965
0.204794	0.255864	0.774666	0.444568
0.0687788	0.324567	0.943855	0.174856
0.0695307	0.328413	0.978051	0.174725
0.0597737	0.328213	0.97058	0.154061
0.0668437	0.331431	0.969547	0.167833
0.0732353	0.32658	0.926225	0.183173
0.0637125	0.322113	0.961974	0.165133
0.186025	0.173452	0.606647	0.517487
0.203367	0.170314	0.623743	0.544226
0.189065	0.174975	0.619079	0.519352
0.196682	0.164688	0.603027	0.544267
0.193275	0.186839	0.671316	0.508465
0.18931	0.186712	0.777398	0.503455
0.194438	0.176165	0.742805	0.524654
0.199199	0.193732	0.765339	0.506956
0.196577	0.175977	0.744818	0.527647
0.196332	0.181921	0.749416	0.519049
0.186538	0.172559	0.543195	0.519463
0.181096	0.160117	0.5651	0.530741
0.180218	0.155402	0.520115	0.53697
0.17258	0.170948	0.566024	0.502376
0.182859	0.178982	0.581151	0.505357
0.186056	0.162019	0.523527	0.534529
0.183309	0.16014	0.556962	0.533729
0.198103	0.22605	0.640158	0.467056
0.357149	0.430169	0.734441	0.453628
0.351018	0.393304	0.724002	0.471594
0.343619	0.379127	0.730216	0.475435
0.351466	0.273147	0.790167	0.562694
0.329319	0.269155	0.807246	0.550265
0.341318	0.281253	0.845056	0.54824
0.331655	0.273288	0.831202	0.548242
0.31855	0.271982	0.78227	0.539428
0.348323	0.271214	0.819415	0.562231
0.187393	0.136482	0.835678	0.578597
0.174917	0.138567	0.816466	0.557979
0.19059	0.138908	0.781718	0.578426
0.189735	0.131819	0.770812	0.590057
0.17875	0.129935	0.82215	0.579068
0.194478	0.145987	0.892974	0.571213
0.148672	0.481972	1.42358	0.235747
0.139834	0.391468	1.10775	0.263191
0.136396	0.381415	1.10233	0.26341
0.197042	0.238514	0.642283	0.452392
0.144034	0.442032	1.33159	0.245764
0.140361	0.442686	1.33826	0.240738
0.114918	0.18479	0.9704	0.383432
0.119011	0.199342	1.04766	0.373834
0.116656	0.18406	1.01929	0.387929
0.111648	0.18093	0.961145	0.381602
0.117297	0.205543	1.03485	0.36333
0.115404	0.184658	0.964604	0.384602
0.116148	0.196891	1.0397	0.371034
0.10358	0.188024	0.996899	0.355207
0.116043	0.188998	1.00811	0.380417
0.112999	0.197394	1.04467	0.36405
0.172682	0.244026	0.695242	0.414396
0.18051	0.242974	0.714216	0.426249
0.172006	0.269754	0.739524	0.389366
0.178195	0.240616	0.675248	0.425479
0.160358	0.231328	0.683674	0.409404
0.18086	0.249329	0.684735	0.42042
0.252814	0.157593	0.483366	0.616008
0.179198	0.240846	0.657505	0.426617
0.177658	0.252608	0.656138	0.412903
0.105069	0.347858	0.925201	0.231978
0.0892061	0.336979	0.912504	0.209313
0.0902369	0.328753	0.909192	0.215368
0.186265	0.252983	0.658215	0.424054
0.0979639	0.351168	0.93268	0.218118
0.0934812	0.334256	0.895446	0.218548
0.195848	0.228824	0.632728	0.461175
0.102427	0.333427	0.891814	0.235003
0.16246	0.251443	0.698488	0.392507
0.152837	0.249277	0.68947	0.380084
0.226353	0.170571	0.509939	0.570268
0.238021	0.171554	0.50419	0.581141
0.22909	0.176345	0.522178	0.565048
0.21984	0.168815	0.509321	0.565642
0.228787	0.171752	0.52158	0.571197
0.217122	0.154966	0.479909	0.583523
0.222099	0.169206	0.492281	0.567585
0.200149	0.226964	0.640678	0.468609
0.24003	0.178356	0.528988	0.573705
0.228325	0.172364	0.498351	0.569831
0.199608	0.230732	0.634009	0.463838
0.199339	0.229947	0.62366	0.464351
0.191046	0.22309	0.618911	0.461312
0.197771	0.232291	0.632862	0.459866
0.19508	0.226248	0.631984	0.463012
0.199988	0.228099	0.637161	0.467166
0.19177	0.227998	0.650243	0.456848
0.208889	0.206607	0.601712	0.502746
0.198612	0.20297	0.57076	0.494574
0.215714	0.211488	0.615889	0.504947
0.217343	0.210755	0.610297	0.507695
0.208648	0.190061	0.560939	0.523309
0.205559	0.190937	0.560659	0.518439
0.213599	0.208298	0.651566	0.506282
0.200429	0.201153	0.582638	0.499098
0.0669097	0.336326	0.965464	0.165932
0.266956	0.132244	0.519049	0.668727
0.0681086	0.345355	0.977361	0.164727
0.063912	0.334389	0.948685	0.160461
0.262767	0.151994	0.544215	0.633539
0.26816	0.127513	0.489275	0.677731
0.234265	0.0184529	0.163702	0.926982
0.237803	0.0234582	0.198691	0.910212
0.206726	0.195416	0.578224	0.514062
0.197465	0.209674	0.578421	0.485007
0.217159	0.210796	0.600714	0.507434
0.171726	0.233236	0.65471	0.424055
0.173114	0.252752	0.736119	0.406499
0.174152	0.26466	0.767692	0.396872
0.182616	0.267592	0.791312	0.405626
0.0875944	0.314739	0.914712	0.217716
0.094134	0.343903	0.931255	0.2149
0.0861946	0.314536	0.907001	0.215093
0.0926206	0.355109	0.930451	0.206867
0.0881795	0.320945	0.880885	0.215532
0.0893943	0.327138	0.919296	0.214615
0.200093	0.195784	0.557638	0.505443
0.209773	0.206099	0.585221	0.504417
0.188644	0.184768	0.541525	0.505189
0.206351	0.194011	0.56106	0.515411
0.205201	0.184358	0.56886	0.526751
0.192748	0.0792556	0.541379	0.708623
0.184565	0.0769518	0.523206	0.705748
0.191164	0.080214	0.514076	0.70442
0.181309	0.0927659	0.605462	0.661531
0.188712	0.0763823	0.555829	0.711868
0.148072	0.248269	0.708792	0.373598
0.132982	0.145561	0.911106	0.47742
0.139083	0.137086	0.853691	0.503616
0.22047	0.194212	0.545384	0.531661
0.203337	0.184603	0.55876	0.524145
0.205545	0.196448	0.558243	0.511315
0.266889	0.131313	0.504087	0.670236
0.257487	0.150512	0.664993	0.631098
0.271476	0.133971	0.49256	0.669571
0.268158	0.129746	0.489734	0.673927
0.271318	0.12977	0.509751	0.676456
0.257747	0.126459	0.49725	0.670855
0.285035	0.155533	0.578823	0.646971
0.262413	0.146277	0.573875	0.642083
0.0737017	0.332714	0.912634	0.181346
0.0656174	0.338064	0.957409	0.162548
0.068003	0.341242	0.962468	0.166167
0.0723707	0.327558	0.917956	0.180959
0.0748148	0.30275	0.88253	0.198151
0.0712929	0.308119	0.904196	0.187904
0.0703768	0.323418	1.00814	0.178714
0.0765085	0.334759	0.943296	0.186031
0.0732534	0.325613	0.935739	0.183654
0.0769452	0.379835	1.02895	0.168451
0.0779782	0.384063	1.04977	0.168769
0.0894736	0.313847	0.896321	0.221842
0.0926057	0.332568	0.892366	0.217807
0.0921529	0.32263	0.895629	0.222172
0.0964512	0.334017	0.91544	0.224061
0.314436	0.144158	0.48457	0.685653
0.173335	0.239643	0.678027	0.419719
0.174661	0.252133	0.659667	0.409239
0.172298	0.240995	0.696643	0.41689
0.0861946	0.365802	0.939473	0.190697
0.0998405	0.374759	0.956945	0.210368
0.222356	0.195303	0.53549	0.532385
0.20412	0.187141	0.547143	0.521698
0.206062	0.196953	0.567805	0.5113
0.224902	0.167221	0.506213	0.573549
0.207565	0.160825	0.520261	0.563439
0.226377	0.165142	0.540606	0.578202
0.200433	0.0534188	0.436062	0.789567
0.196076	0.215033	0.595738	0.476944
0.190541	0.236503	0.606929	0.446186
0.196209	0.223743	0.638226	0.467217
0.230762	0.165846	0.458313	0.581839
0.2268	0.172984	0.515013	0.567307
0.190226	0.215871	0.606245	0.468424
0.201389	0.242219	0.654851	0.45398
0.194171	0.22104	0.652997	0.467643
0.190422	0.227776	0.628263	0.455339
0.194363	0.221341	0.610721	0.467552
0.208434	0.24025	0.654419	0.464545
0.19642	0.219122	0.624625	0.472684
0.195262	0.217123	0.610952	0.473495
0.202044	0.232817	0.641346	0.464617
0.210893	0.234306	0.657428	0.473705
0.197649	0.221683	0.613315	0.471342
0.205087	0.246683	0.715909	0.453964
0.227006	0.252779	0.723264	0.473141
0.203496	0.24824	0.684555	0.450475
0.213495	0.252729	0.718099	0.457924
0.27266	0.140783	0.50766	0.659485
0.283807	0.149263	0.502854	0.655338
0.27007	0.136043	0.503548	0.665012
0.278048	0.135793	0.501622	0.671872
0.263144	0.126613	0.520583	0.675149
0.275651	0.14251	0.522057	0.659198
0.27751	0.136353	0.513267	0.670535
0.273673	0.132997	0.505715	0.672961
0.262094	0.127703	0.448761	0.672385
0.180642	0.201719	0.588077	0.472438
0.139872	0.193103	0.537702	0.420068
0.149926	0.207537	0.611931	0.419417
0.141451	0.201688	0.58798	0.412226
0.142867	0.211324	0.590091	0.403361
0.12702	0.209751	0.609	0.37717
0.155097	0.200889	0.561664	0.435683
0.152146	0.218905	0.610653	0.41004
0.123845	0.197015	0.569481	0.385978
0.118624	0.178615	0.602716	0.399086
0.114947	0.181608	0.540951	0.387607
0.116675	0.173945	0.570556	0.40147
0.193765	0.220762	0.632695	0.467436
0.18887	0.251521	0.703041	0.428868
0.215711	0.237894	0.608471	0.475549
0.199994	0.228235	0.621627	0.467026
0.195931	0.236929	0.676744	0.452642
0.194824	0.206477	0.606034	0.485482
0.189848	0.221614	0.654603	0.461399
0.204655	0.226928	0.628159	0.474196
0.13755	0.0744258	0.550887	0.648895
0.0942345	0.329341	0.925483	0.222474
0.0828356	0.325983	0.921756	0.202622
0.0981037	0.326899	0.906332	0.230831
0.0909086	0.347145	0.9201	0.207529
0.0883449	0.341984	0.914891	0.205296
0.0884772	0.307381	0.869538	0.223507
0.0882485	0.334666	0.882054	0.208667
0.0893237	0.299858	0.875187	0.229516
0.0920168	0.327296	0.840968	0.219447
0.0906971	0.316745	0.864222	0.222601
0.0876237	0.331623	0.851223	0.209003
0.0901643	0.326825	0.858022	0.216227
0.0870084	0.299925	0.860778	0.224867
0.0884237	0.321265	0.86572	0.215831
0.0883238	0.323651	0.867187	0.214391
0.174988	0.240119	0.679329	0.42155
0.252426	0.169974	0.515675	0.5976
0.260895	0.140621	0.515428	0.649775
0.259994	0.12591	0.53279	0.673727
0.265559	0.115777	0.537392	0.696391
0.252049	0.113805	0.467461	0.688933
0.251698	0.106977	0.487887	0.701743
0.253579	0.107847	0.462142	0.701608
0.232554	0.0135887	0.188382	0.944794
0.120199	0.284113	0.771778	0.297292
0.11674	0.291078	0.804126	0.286256
0.116731	0.289462	0.789296	0.287378
0.302186	0.13765	0.487766	0.687043
0.144071	0.281042	0.726542	0.338901
0.0750536	0.372726	1.0461	0.167613
0.0676191	0.368923	1.0156	0.154897
0.0772658	0.381535	1.01365	0.168408
0.0690527	0.371836	1.03376	0.156622
0.0863814	0.322276	0.863029	0.211379
0.169073	0.239521	0.662261	0.413792
0.182686	0.239182	0.686302	0.43304
0.164199	0.230998	0.689834	0.415487
0.184747	0.276246	0.786468	0.400759
0.187372	0.275281	0.74904	0.404996
0.1784	0.266758	0.810875	0.400757
0.18533	0.270016	0.764219	0.407009
0.186608	0.276614	0.765543	0.402847
0.182366	0.270394	0.746226	0.402788
0.176031	0.257584	0.737914	0.405962
0.184708	0.254302	0.707206	0.420738
0.1855	0.27312	0.739024	0.404474
0.182403	0.250142	0.730333	0.421698
0.184399	0.270804	0.750426	0.405092
0.186866	0.281466	0.777831	0.399004
0.179934	0.258155	0.779865	0.410726
0.170631	0.128339	0.834396	0.570731
0.160606	0.130733	0.837899	0.55127
0.235162	0.172136	0.514989	0.577372
0.074966	0.355651	0.977741	0.17409
0.0621018	0.252407	1.36763	0.197457
0.057831	0.233591	1.41695	0.198444
0.0661079	0.250125	1.35171	0.209048
0.0614742	0.258259	1.34048	0.192267
0.071854	0.247778	1.41114	0.224802
0.0623621	0.246037	1.34219	0.202212
0.0635685	0.260093	1.34273	0.196404
0.0656423	0.249463	1.31461	0.208319
0.0644528	0.271232	1.43099	0.192004
0.0627308	0.254551	1.383	0.197713
0.067122	0.265044	1.36136	0.202074
0.0627998	0.250601	1.37356	0.200381
0.270084	0.140476	0.51197	0.657843
0.0757518	0.356623	1.00273	0.175199
0.0708749	0.352719	1	0.167318
0.0663461	0.354171	1.00765	0.157773
0.0699784	0.347383	0.940331	0.167669
0.31351	0.141663	0.519439	0.688771
0.297449	0.134038	0.561262	0.689359
0.324093	0.137771	0.463252	0.701707
0.30443	0.134547	0.493615	0.693499
0.304333	0.13924	0.512804	0.686095
0.275138	0.131792	0.498404	0.676131
0.300739	0.13029	0.528872	0.697723
0.293215	0.135592	0.53272	0.683792
0.11415	0.286343	0.769484	0.285024
0.125516	0.300198	0.767398	0.294836
0.121389	0.286557	0.798541	0.297561
0.120533	0.33498	0.893176	0.264608
0.116166	0.327031	0.874781	0.262109
0.126105	0.334961	0.872269	0.273508
0.122244	0.319605	0.863307	0.276666
0.121183	0.320735	0.888653	0.27422
0.228414	0.16654	0.507555	0.57833
0.230932	0.169126	0.543248	0.577246
0.259387	0.123196	0.510608	0.677988
0.267653	0.135205	0.50719	0.664385
0.276277	0.14856	0.547706	0.650313
0.276691	0.121616	0.424849	0.694668
0.236726	0.124603	0.446874	0.655154
0.1926	0.229449	0.644746	0.456345
0.198856	0.228909	0.628344	0.464872
0.276294	0.132036	0.482494	0.676644
0.262251	0.130101	0.476172	0.668408
0.176411	0.243974	0.657051	0.419642
0.159237	0.244197	0.691683	0.394704
0.193535	0.241392	0.645899	0.444984
0.165073	0.245024	0.663769	0.402521
0.178563	0.245164	0.688901	0.421411
0.176993	0.234116	0.651725	0.430525
0.192908	0.249273	0.698479	0.436264
0.145729	0.28697	0.736441	0.336791
0.145514	0.275214	0.719245	0.345863
0.157359	0.282469	0.776424	0.357774
0.146614	0.297047	0.790275	0.330463
0.0621429	0.337968	0.951786	0.155314
0.0663461	0.348059	0.965383	0.1601
0.0653536	0.339404	0.949844	0.161464
0.0682912	0.361674	0.914521	0.15883
0.0680991	0.34381	0.960452	0.165325
0.0633026	0.329413	0.935448	0.161192
0.0723006	0.344498	0.965055	0.173466
0.0700677	0.378158	1.04816	0.156322
0.0696291	0.387893	1.03288	0.152187
0.0702436	0.378181	1.03687	0.156645
0.195431	0.241257	0.605304	0.447529
0.198714	0.226715	0.616748	0.467092
0.205235	0.252901	0.746464	0.447979
0.207561	0.279397	0.773391	0.426241
0.206811	0.233883	0.732572	0.469285
0.217662	0.268194	0.75233	0.447997
0.205613	0.253308	0.761713	0.448036
0.511747	0.901994	1.21256	0.361981
0.477211	0.631319	1.08028	0.43049
0.472882	0.651092	1.07982	0.420723
0.456273	0.54118	1.20308	0.457438
0.29359	0.414693	1.36633	0.41451
0.0677174	0.602722	1.64294	0.101005
0.20933	0.198659	0.564157	0.513078
0.206201	0.18764	0.576103	0.523563
0.209132	0.203044	0.563604	0.507385
0.208005	0.208344	0.713952	0.499593
0.211327	0.222876	0.69775	0.486701
0.22134	0.218526	0.670625	0.503198
0.213622	0.229358	0.691542	0.482239
0.214317	0.22649	0.671763	0.486192
0.187933	0.0769211	0.487168	0.709571
0.192491	0.0811743	0.569669	0.703381
0.192316	0.0841669	0.559736	0.69558
0.0698159	0.359274	1.07682	0.162707
0.0706672	0.380615	1.03198	0.156592
0.0751104	0.400495	1.05391	0.157926
0.0719098	0.374883	1.01657	0.160947
0.0662203	0.368103	1.03169	0.152468
0.0688954	0.379209	1.04632	0.153748
0.0662533	0.397409	1.13053	0.142891
0.0690423	0.366627	1.03395	0.158474
0.0664593	0.380949	1.04926	0.148543
0.0732628	0.3818	1.0528	0.160995
0.122375	0.301178	0.809024	0.288925
0.118869	0.280914	0.781723	0.297334
0.127854	0.310933	0.787638	0.291381
0.145469	0.27515	0.734942	0.345845
0.0697642	0.359633	0.983554	0.16247
0.0633339	0.336037	0.970656	0.158584
0.0716146	0.381386	1.02809	0.158089
0.0675028	0.378012	1.04871	0.151516
0.0700701	0.417683	1.01757	0.143659
0.0657963	0.394585	1.02709	0.142917
0.236022	0.178747	0.556594	0.569045
0.0717378	0.381194	1.04321	0.158386
0.0733559	0.393615	1.05582	0.157089
0.0740796	0.416798	1.10829	0.150913
0.075554	0.408206	1.10866	0.156181
0.0741289	0.403226	1.10643	0.155291
0.0730083	0.416507	1.07164	0.149144
0.0710917	0.394767	1.12685	0.152604
0.0743644	0.422089	1.09993	0.149791
0.0739891	0.406169	1.09795	0.154093
0.0730524	0.41358	1.11562	0.150118
0.0742081	0.411694	1.06334	0.152722
0.075805	0.413156	1.13323	0.155033
0.0738376	0.405278	1.10633	0.154112
0.152415	0.27733	0.719781	0.354665
0.142445	0.279805	0.721457	0.337347
0.149348	0.278167	0.724038	0.34934
0.120923	0.290425	0.772703	0.293968
0.205394	0.201959	0.590108	0.504216
0.205573	0.192178	0.561135	0.516838
0.211821	0.198059	0.564197	0.516789
0.203318	0.191406	0.554496	0.515088
0.204673	0.204604	0.551337	0.500085
0.181658	0.0814578	0.640251	0.690411
0.0952436	0.35668	0.92095	0.210752
0.0942937	0.339771	0.908776	0.217234
0.094458	0.323578	0.882738	0.225957
0.0908658	0.342933	0.936385	0.209465
0.0865908	0.23173	1.20199	0.272023
0.0787593	0.226425	1.23201	0.258071
0.293413	0.125504	0.517489	0.700408
0.296935	0.127912	0.516028	0.698922
0.293027	0.13523	0.52708	0.684232
0.293592	0.128171	0.531861	0.696107
0.298743	0.129961	0.516176	0.696851
0.29535	0.129638	0.499753	0.694961
0.126048	0.278566	0.786876	0.311527
0.125694	0.286714	0.796901	0.304781
0.122867	0.309197	0.811778	0.284372
0.123392	0.298389	0.79504	0.292551
0.137556	0.305307	0.784045	0.310606
0.121199	0.297059	0.796544	0.28977
0.126302	0.297165	0.779245	0.298257
0.115409	0.30075	0.828729	0.27732
0.130365	0.292388	0.775203	0.308372
0.126904	0.296369	0.76755	0.299816
0.105374	0.301843	0.834348	0.258765
0.123199	0.305887	0.78684	0.28712
0.136371	0.324744	0.817657	0.295742
0.122234	0.30199	0.802768	0.288135
0.138596	0.403245	1.09254	0.255787
0.13554	0.389126	1.08992	0.258336
0.129317	0.38018	1.11877	0.253813
0.137324	0.396681	1.12358	0.257159
0.137714	0.42685	1.11611	0.24393
0.137623	0.403762	1.11172	0.254205
0.149864	0.422338	1.14029	0.261907
0.135741	0.400684	1.08635	0.253047
0.203418	0.232575	0.66384	0.466563
0.187281	0.227873	0.620154	0.451111
0.203373	0.224379	0.611817	0.475445
0.193548	0.224542	0.644915	0.462934
0.239415	0.262368	0.816737	0.477129
0.230522	0.236286	0.801261	0.493826
0.163829	0.146055	0.517364	0.528678
0.128816	0.175302	1.08815	0.423572
0.128782	0.178765	0.973737	0.418739
0.116918	0.179808	0.950398	0.394025
0.0928806	0.334479	0.905558	0.217336
0.102032	0.347491	0.898466	0.226979
0.0954991	0.333872	0.904355	0.222416
0.0959365	0.34301	0.890339	0.218561
0.0908942	0.335828	0.894818	0.213005
0.0972656	0.336232	0.887913	0.224374
0.165836	0.272392	0.725637	0.378423
0.138176	0.275404	0.727794	0.334097
0.150648	0.292582	0.763754	0.339886
0.127002	0.284416	0.764308	0.308693
0.124071	0.313087	0.848875	0.283812
0.135927	0.360189	0.920933	0.273983
0.126487	0.328832	0.87222	0.277799
0.12509	0.343694	0.8709	0.266839
0.122927	0.333435	0.842432	0.269363
0.126699	0.325752	0.877247	0.280028
0.213783	0.198734	0.595553	0.51824
0.169359	0.239964	0.65817	0.413754
0.168583	0.21567	0.653014	0.43873
0.162444	0.229001	0.663828	0.414985
0.207454	0.201861	0.591946	0.506832
0.202735	0.224038	0.692867	0.475042
0.20312	0.234531	0.672235	0.464115
0.213233	0.23548	0.677423	0.47521
0.220551	0.219387	0.716661	0.501324
0.208605	0.229224	0.654799	0.476453
0.222504	0.229173	0.682874	0.492617
0.204923	0.222416	0.700784	0.479532
0.220997	0.235709	0.666659	0.483893
0.210775	0.22526	0.714874	0.483389
0.213515	0.240245	0.705992	0.470546
0.213632	0.228007	0.674925	0.483725
0.186936	0.083528	0.601059	0.691168
0.215699	0.216646	0.648024	0.498906
0.224843	0.224456	0.676819	0.50043
0.212214	0.224262	0.658975	0.4862
0.214841	0.215168	0.650492	0.499619
0.205616	0.213107	0.64234	0.491056
0.186981	0.0900242	0.62397	0.675009
0.0920623	0.337424	0.899473	0.214354
0.0914719	0.341452	0.907717	0.211289
0.150022	0.271345	0.796766	0.356036
0.143231	0.273174	0.735135	0.34397
0.0659797	0.352448	1.011	0.157685
0.0693054	0.339344	0.916937	0.169596
0.17728	0.244495	0.670173	0.420318
0.173242	0.272392	0.725921	0.388754
0.178361	0.245241	0.695629	0.421058
0.181022	0.261726	0.676269	0.408861
0.173201	0.242949	0.685663	0.416199
0.145922	0.268118	0.714473	0.352434
0.14712	0.284775	0.737012	0.340639
0.123295	0.298459	0.791116	0.29234
0.128253	0.308926	0.810201	0.293365
0.121926	0.28231	0.798732	0.301622
0.11578	0.314221	0.805255	0.269255
0.122029	0.283324	0.783672	0.301044
0.124242	0.289408	0.809169	0.300355
0.129522	0.309295	0.787589	0.295162
0.124317	0.294903	0.797095	0.296543
0.125691	0.301098	0.794784	0.294504
0.115518	0.297575	0.830238	0.279641
0.200594	0.235336	0.697376	0.460151
0.198518	0.227317	0.626225	0.466185
0.194881	0.234756	0.638096	0.453594
0.212852	0.221633	0.641709	0.489895
0.201336	0.229549	0.641783	0.467262
0.20266	0.230634	0.629048	0.46772
0.205551	0.222874	0.604745	0.479782
0.121297	0.223718	0.632876	0.35157
0.133326	0.228164	0.593325	0.368823
0.130886	0.251606	0.722187	0.342193
0.214798	0.199611	0.585528	0.518323
0.209483	0.200259	0.60405	0.511256
0.212681	0.206501	0.605213	0.507371
0.125579	0.299876	0.786002	0.295164
0.125627	0.318222	0.818947	0.283041
0.124783	0.295509	0.792433	0.296896
0.0871022	0.315994	0.896277	0.216083
0.0876722	0.334232	0.855418	0.207801
0.0928363	0.338046	0.91496	0.215457
0.0938173	0.330365	0.898276	0.221172
0.0869632	0.231928	1.22254	0.272705
0.148184	0.286573	0.73502	0.340843
0.146938	0.261753	0.720057	0.359533
0.142805	0.253053	0.704991	0.360748
0.151979	0.277798	0.727799	0.353623
0.137959	0.163942	0.9047	0.456968
0.135919	0.166391	0.900611	0.4496
0.0886007	0.227644	1.21835	0.280165
0.0674246	0.357629	0.98674	0.158626
0.0630477	0.332966	0.936019	0.159206
0.0692722	0.358304	0.979222	0.162011
0.0724937	0.358157	0.997365	0.168335
0.070243	0.346521	0.978069	0.168544
0.0706634	0.368329	0.9905	0.160967
0.0683222	0.33902	0.966538	0.167727
0.0688067	0.357692	0.996511	0.161329
0.0732203	0.350815	0.949535	0.172675
0.145765	0.281323	0.731882	0.341299
0.203126	0.217601	0.580985	0.482798
0.221991	0.224554	0.697637	0.49713
0.13654	0.168828	0.926135	0.447132
0.12925	0.163724	0.911513	0.441167
0.141275	0.167041	0.924177	0.458215
0.130913	0.172584	0.85086	0.431348
0.135545	0.165485	0.898713	0.450271
0.190032	0.0794454	0.575222	0.705187
0.179606	0.0775251	0.57437	0.6985
0.195721	0.0859694	0.531208	0.694808
0.198947	0.224304	0.612047	0.470046
0.202279	0.240935	0.669934	0.456391
0.201788	0.23022	0.645846	0.467093
0.14492	0.273804	0.729127	0.3461
0.149765	0.283228	0.765383	0.345884
0.147913	0.278475	0.729605	0.346897
0.0595914	0.23816	1.33256	0.200138
0.0594731	0.251739	1.30924	0.191101
0.263382	0.136838	0.51304	0.658092
0.0590801	0.252733	1.38745	0.189472
0.0611277	0.239781	1.34387	0.203143
0.144609	0.258656	0.728875	0.358595
0.142131	0.26121	0.705936	0.352384
0.146412	0.276523	0.715424	0.346181
0.148731	0.264287	0.729282	0.360108
0.145526	0.262777	0.721398	0.356417
0.148631	0.271484	0.755257	0.353786
0.112238	0.289205	0.805062	0.279586
0.112525	0.272389	0.832787	0.292337
0.115231	0.287179	0.815562	0.286351
0.112363	0.265191	0.811863	0.297608
0.113891	0.2863	0.813477	0.284591
0.243459	0.170564	0.524786	0.588033
0.218044	0.160631	0.52783	0.575808
0.226503	0.162927	0.523382	0.581626
0.195012	0.0536625	0.390591	0.784206
0.212016	0.0522134	0.393884	0.802393
0.190579	0.0556867	0.416205	0.773876
0.232552	0.163217	0.525095	0.587596
0.267549	0.126935	0.44744	0.678225
0.234431	0.0239054	0.177736	0.907464
0.23449	0.0201731	0.190906	0.920785
0.265983	0.127162	0.465175	0.676551
0.232142	0.0233694	0.212077	0.908539
0.189826	0.163412	0.514992	0.537388
0.231592	0.0200168	0.139074	0.920445
0.232467	0.0246941	0.215683	0.903974
0.0593745	0.340061	0.972945	0.148646
0.0621241	0.330997	0.950033	0.158028
0.0693197	0.335898	0.940634	0.171068
0.0668615	0.316931	0.918922	0.174213
0.0636571	0.337334	0.941879	0.158749
0.0720311	0.364456	1	0.165024
0.0606813	0.322151	0.991146	0.158506
0.0680625	0.367975	1.03872	0.156093
0.0693449	0.350433	1.01669	0.165194
0.0706621	0.376181	1.01848	0.158136
0.0680499	0.347587	0.985975	0.163724
0.06176	0.368942	1.01742	0.143394
0.0757911	0.397965	1.03873	0.159979
0.0689045	0.366413	1.00826	0.158286
0.129133	0.293927	0.796736	0.305235
0.112153	0.296749	0.793193	0.274279
0.139349	0.287874	0.809937	0.326174
0.108603	0.279506	0.800374	0.279826
0.117992	0.291848	0.784882	0.287898
0.11284	0.298172	0.798895	0.274542
0.124845	0.278915	0.77332	0.309205
0.117575	0.302809	0.78373	0.279685
0.0669861	0.366677	1.03048	0.154466
0.0731978	0.370904	1.02291	0.164822
0.074648	0.389779	1.01955	0.160731
0.0709935	0.39947	1.24703	0.150901
0.076545	0.403932	1.21901	0.159311
0.075151	0.417361	1.2467	0.152587
0.0759181	0.42945	1.31281	0.150223
0.0752803	0.41417	1.28512	0.153806
0.0833091	0.433045	1.26168	0.161341
0.0791949	0.431514	1.27532	0.155068
0.06175	0.251615	1.2791	0.197054
0.0545172	0.240247	1.30045	0.184952
0.0744874	0.405863	1.26342	0.155069
0.076999	0.423968	1.30916	0.153701
0.080465	0.444528	1.30157	0.153269
0.0714193	0.396515	1.24799	0.152627
0.0774183	0.439645	1.31502	0.149727
0.0745376	0.408147	1.26072	0.154423
0.0692357	0.398496	1.23791	0.148025
0.0731661	0.386071	1.28951	0.159321
0.0715813	0.415168	1.26436	0.14706
0.0744614	0.400449	1.2276	0.156791
0.0796365	0.378497	1.24884	0.173828
0.0756153	0.401481	1.26265	0.158491
0.0750777	0.407508	1.27295	0.155574
0.0820081	0.488681	1.30312	0.1437
0.0596422	0.246714	1.34359	0.194683
0.265701	0.129473	0.490955	0.672365
0.201475	0.16806	0.541323	0.545212
0.202607	0.179999	0.569421	0.529545
0.209646	0.175994	0.561399	0.543631
0.182671	0.0586333	0.492976	0.757015
0.0663644	0.340434	0.957529	0.163138
0.0722892	0.357584	0.997427	0.168164
0.0646207	0.344095	0.98236	0.158107
0.0666683	0.359355	0.98343	0.15649
0.066011	0.339848	0.974027	0.162645
0.0937691	0.293189	0.825517	0.242324
0.219857	0.168023	0.515861	0.566818
0.212846	0.156422	0.49084	0.576401
0.22609	0.158476	0.499711	0.587909
0.223995	0.175063	0.519578	0.561309
0.230553	0.176662	0.503399	0.566171
0.223745	0.157852	0.494623	0.586338
0.225112	0.172491	0.555917	0.566172
0.0954072	0.320714	0.900189	0.229277
0.224656	0.169681	0.52752	0.569705
0.170809	0.253812	0.714203	0.402263
0.173807	0.233167	0.674567	0.427071
0.17191	0.248554	0.701969	0.408857
0.174746	0.242316	0.687601	0.418993
0.137582	0.0842931	0.521974	0.620088
0.149229	0.0853537	0.539881	0.636146
0.151836	0.0919941	0.561192	0.622712
0.152408	0.089008	0.594549	0.631309
0.0863868	0.321454	0.9196	0.211815
0.0926365	0.323865	0.912419	0.222416
0.0916381	0.333091	0.93754	0.215756
0.09252	0.32467	0.927268	0.221769
0.102644	0.328065	0.939216	0.238314
0.0880533	0.327245	0.914927	0.212024
0.0876199	0.31583	0.878644	0.217176
0.087675	0.325755	0.91977	0.212067
0.0645666	0.336098	0.964378	0.161149
0.0729918	0.36045	0.990996	0.1684
0.0664629	0.343024	0.965513	0.162308
0.0671875	0.349554	0.976457	0.161221
0.210655	0.196715	0.564958	0.517109
0.183623	0.101467	0.660048	0.644088
0.183364	0.0759428	0.530293	0.707131
0.119446	0.29162	0.797965	0.290576
0.127269	0.31751	0.908642	0.286139
0.126548	0.322916	0.900854	0.281553
0.125915	0.314767	0.868911	0.285728
0.129569	0.336983	0.840296	0.277716
0.122998	0.32542	0.910733	0.274293
0.130706	0.326464	0.880902	0.285903
0.11712	0.330663	0.935021	0.261556
0.114827	0.189067	1.19728	0.377851
0.104459	0.188255	1.05848	0.356864
0.0961129	0.33299	0.934251	0.223986
0.20439	0.197699	0.583907	0.50832
0.166457	0.224477	0.664437	0.425792
0.176433	0.240389	0.680099	0.423281
0.175874	0.235137	0.645176	0.427906
0.158786	0.136738	0.905044	0.537303
0.171686	0.141054	0.884763	0.548974
0.149675	0.132799	0.836614	0.529871
0.152552	0.123459	0.779311	0.552703
0.16296	0.124218	0.782914	0.567452
0.149255	0.271218	0.731494	0.35497
0.14119	0.262179	0.737712	0.350028
0.138315	0.256228	0.70471	0.350571
0.268125	0.130226	0.487226	0.673087
0.0690256	0.367978	0.991146	0.157952
0.0664203	0.345249	0.900524	0.161344
0.0913601	0.349953	0.917058	0.207019
0.090798	0.335778	0.944924	0.212853
0.259031	0.127415	0.503035	0.67029
0.264639	0.13661	0.501141	0.659538
0.275237	0.140947	0.529361	0.661335
0.274466	0.130791	0.503609	0.677264
0.276343	0.141181	0.555538	0.661861
0.297125	0.139983	0.485354	0.679751
0.275445	0.138378	0.471604	0.665611
0.274051	0.13303	0.519749	0.67321
0.229956	0.174699	0.513305	0.568276
0.228127	0.169042	0.524466	0.574383
0.0653053	0.333644	0.975887	0.163693
0.0690139	0.350634	0.997756	0.164457
0.0583759	0.328768	0.975327	0.150786
0.0690534	0.347604	0.984824	0.165732
0.0569015	0.352152	0.989928	0.139105
0.0673178	0.349642	0.958055	0.161449
0.0664675	0.259294	1.35102	0.204037
0.06068	0.249942	1.3232	0.19535
0.0626415	0.25496	1.37413	0.197233
0.0605191	0.26594	1.42394	0.185381
0.0630147	0.250046	1.33543	0.201286
0.0644375	0.258957	1.33617	0.199253
0.0588746	0.246198	1.37267	0.192985
0.0629838	0.250934	1.34653	0.200638
0.147949	0.27544	0.75054	0.34944
0.147312	0.28166	0.742571	0.343406
0.136152	0.259168	0.703736	0.344409
0.137733	0.251665	0.744491	0.353706
0.137733	0.278365	0.71736	0.33101
0.144617	0.273745	0.740266	0.345674
0.169785	0.236342	0.755899	0.418059
0.180826	0.270101	0.713653	0.40101
0.171482	0.282171	0.788734	0.378003
0.205384	0.192679	0.590932	0.515958
0.22313	0.239902	0.698229	0.481889
0.224487	0.233229	0.668832	0.490451
0.238053	0.235352	0.646014	0.502853
0.211833	0.198992	0.590827	0.515628
0.14235	0.294103	0.811995	0.326151
0.145298	0.31465	0.811051	0.315901
0.146672	0.298126	0.819748	0.32975
0.166162	0.262804	0.780963	0.387355
0.151797	0.246482	0.706938	0.381132
0.156689	0.261445	0.741381	0.374734
0.132074	0.15555	0.89237	0.459191
0.142751	0.183612	0.973974	0.437399
0.130153	0.156131	0.951977	0.454628
0.150769	0.302313	0.823805	0.332764
0.142941	0.299488	0.822124	0.323083
0.146235	0.304226	0.789614	0.324634
0.131028	0.166509	0.950357	0.440375
0.134043	0.163898	0.91764	0.449898
0.146279	0.279512	0.746335	0.343546
0.144798	0.277669	0.744929	0.342745
0.210282	0.224725	0.59665	0.483399
0.0664575	0.338197	0.971821	0.164233
0.0678573	0.35434	0.968778	0.160724
0.147582	0.276539	0.726989	0.347972
0.13878	0.272814	0.701776	0.337177
0.148836	0.278722	0.736709	0.348107
0.265927	0.137152	0.523305	0.659739
0.281467	0.133024	0.517972	0.679066
0.269459	0.132897	0.531126	0.669704
0.236336	0.0220078	0.210593	0.914812
0.26621	0.141004	0.547304	0.653735
0.197917	0.229825	0.639829	0.462702
0.196852	0.241126	0.668232	0.449457
0.198345	0.226022	0.628196	0.467391
0.194193	0.216575	0.619271	0.472755
0.197519	0.227095	0.639206	0.465173
0.199219	0.22847	0.6176	0.465804
0.201996	0.236296	0.637094	0.460871
0.198492	0.215933	0.628409	0.478958
0.198559	0.217317	0.629087	0.477448
0.144439	0.276585	0.731734	0.343066
0.144668	0.270555	0.711271	0.34841
0.143379	0.275805	0.821368	0.342042
0.14217	0.280013	0.715317	0.33675
0.177845	0.249875	0.692496	0.415798
0.185819	0.245311	0.693663	0.431005
0.170891	0.244852	0.675892	0.41105
0.183315	0.242419	0.649448	0.430586
0.184168	0.249267	0.701187	0.424904
0.174023	0.239911	0.681316	0.420413
0.178324	0.268649	0.706846	0.398959
0.165074	0.131539	0.793408	0.556531
0.158652	0.147647	0.923487	0.517965
0.158329	0.124536	0.827788	0.559735
0.161479	0.133716	0.831765	0.547025
0.0702817	0.366965	0.995665	0.160737
0.0710629	0.348563	0.958658	0.169348
0.0648616	0.327523	0.953847	0.165301
0.0684339	0.356355	0.977365	0.161101
0.0721561	0.386051	1.04572	0.157475
0.124251	0.280696	0.802947	0.306832
0.113473	0.270733	0.808308	0.295344
0.13761	0.258502	0.744052	0.347402
0.140922	0.262772	0.74205	0.349082
0.148921	0.26254	0.716182	0.361932
0.137057	0.27092	0.783031	0.335943
0.124519	0.146364	0.932496	0.459678
0.132293	0.160826	0.997843	0.45133
0.117194	0.1413	0.882621	0.453372
0.205868	0.191459	0.604221	0.518133
0.162078	0.179586	0.570134	0.474378
0.15462	0.176961	0.560739	0.466312
0.161749	0.202197	0.669326	0.444431
0.21522	0.203439	0.637833	0.51407
0.0630888	0.325172	1.0144	0.162491
0.117525	0.279043	0.788111	0.296356
0.115787	0.26934	0.81921	0.300646
0.108135	0.175595	1.02801	0.381119
0.114939	0.170717	0.983043	0.402369
0.109658	0.175091	1.03218	0.385104
0.261259	0.130569	0.522291	0.66677
0.260013	0.12634	0.509039	0.672993
0.22464	0.167117	0.569852	0.573417
0.164582	0.196768	0.602796	0.455463
0.165362	0.213878	0.63569	0.436034
0.14112	0.259785	0.736865	0.352004
0.136132	0.244126	0.731461	0.357999
0.142783	0.273937	0.720495	0.342636
0.135604	0.24148	0.723073	0.359612
0.141614	0.258943	0.77473	0.353542
0.13555	0.277569	0.797931	0.328113
0.152859	0.296851	0.84959	0.339905
0.118748	0.274366	0.778183	0.302071
0.118635	0.280077	0.79627	0.297545
0.113465	0.288292	0.879915	0.282423
0.11013	0.283155	0.856143	0.280027
0.116022	0.289811	0.807698	0.285887
0.117434	0.266747	0.78358	0.305674
0.118088	0.287603	0.766687	0.291079
0.106764	0.257362	0.749869	0.293207
0.198119	0.0481453	0.328935	0.804497
0.193505	0.0541439	0.420966	0.781368
0.163562	0.224842	0.671752	0.421113
0.176935	0.232704	0.682956	0.431929
0.133433	0.155333	0.530659	0.46208
0.140611	0.154533	0.607707	0.476414
0.209529	0.188506	0.536903	0.526408
0.194339	0.180534	0.587008	0.518414
0.208468	0.181331	0.540293	0.53481
0.199174	0.182434	0.575509	0.521933
0.207008	0.196293	0.569582	0.513285
0.183353	0.079327	0.579471	0.698009
0.18752	0.063741	0.531713	0.746315
0.18744	0.212611	0.637421	0.46854
0.188572	0.214815	0.638067	0.467472
0.188548	0.221617	0.636823	0.459688
0.188856	0.221453	0.671142	0.460278
0.189234	0.212909	0.63567	0.470564
0.186619	0.249359	0.78426	0.428047
0.18395	0.252594	0.780585	0.421378
0.197166	0.234061	0.755636	0.45722
0.195755	0.24	0.768267	0.449231
0.195649	0.227613	0.697564	0.462241
0.203216	0.219377	0.726158	0.480879
0.186365	0.214526	0.668768	0.464877
0.165321	0.205898	0.620578	0.445346
0.189551	0.217009	0.651832	0.466231
0.185399	0.203939	0.626073	0.47619
0.197763	0.182497	0.5707	0.520073
0.219074	0.204691	0.675	0.51697
0.197647	0.212271	0.720858	0.482161
0.0875452	0.305994	0.906065	0.222456
0.0841491	0.308008	0.910639	0.21458
0.0880902	0.30565	0.89815	0.223726
0.0946603	0.31903	0.922688	0.228819
0.084426	0.294841	0.894466	0.222603
0.0897789	0.315895	0.897025	0.221308
0.06273	0.315154	0.964664	0.166003
0.0609432	0.319412	0.971084	0.160227
0.0628979	0.318477	0.979283	0.164924
0.0650119	0.331987	0.984283	0.163758
0.0627982	0.319967	0.966154	0.164064
0.165325	0.216272	0.704829	0.433245
0.165318	0.251834	0.762582	0.396301
0.177966	0.253472	0.767621	0.412496
0.172399	0.248002	0.770739	0.410083
0.17332	0.266161	0.793686	0.394374
0.163854	0.22382	0.774202	0.42266
0.169997	0.242395	0.774944	0.412222
0.186157	0.278201	0.821431	0.400891
0.22687	0.157739	0.512656	0.589872
0.179664	0.288248	0.909691	0.383969
0.183728	0.26073	0.8234	0.413375
0.152915	0.117001	0.806725	0.566527
0.221539	0.162	0.528325	0.577617
0.233699	0.165754	0.55694	0.585047
0.0887807	0.317913	0.929092	0.218298
0.210962	0.170334	0.562215	0.553276
0.220855	0.158994	0.534868	0.581429
0.19033	0.0624836	0.522642	0.752847
0.204197	0.0509306	0.427706	0.800372
0.182583	0.0570909	0.449084	0.761797
0.194853	0.0526594	0.422776	0.787245
0.128428	0.176843	0.640553	0.420701
0.20255	0.175849	0.564794	0.535281
0.205478	0.196811	0.557502	0.510773
0.206236	0.183072	0.554828	0.529751
0.183227	0.0762997	0.556143	0.706005
0.256773	0.125236	0.490048	0.672165
0.255543	0.119403	0.516317	0.681547
0.253775	0.125254	0.476564	0.669539
0.0929447	0.312346	0.929026	0.229328
0.24771	0.11973	0.544449	0.674151
0.266511	0.133064	0.481294	0.666986
0.0922274	0.315991	0.922328	0.225927
0.0860239	0.344103	0.987856	0.199996
0.0918517	0.328073	0.94623	0.218734
0.229922	0.242605	0.849968	0.486579
0.0898242	0.322054	0.981343	0.218084
0.205179	0.183021	0.577465	0.528539
0.170032	0.233688	0.713231	0.421164
0.162449	0.224086	0.694224	0.42027
0.170672	0.229359	0.683982	0.426647
0.165069	0.224203	0.696116	0.424046
0.156755	0.124617	0.828692	0.557109
0.156166	0.141733	0.92518	0.524225
0.159974	0.120318	0.862547	0.570741
0.0901261	0.309645	0.917732	0.225444
0.11709	0.278514	0.775458	0.295978
0.11599	0.274612	0.771227	0.296953
0.205408	0.186739	0.589051	0.523803
0.201883	0.188186	0.567049	0.517558
0.198236	0.188586	0.585865	0.512473
0.198273	0.181203	0.56171	0.522492
0.200009	0.163568	0.530158	0.550115
0.196726	0.168233	0.539098	0.539036
0.197485	0.153021	0.490883	0.563427
0.19369	0.161306	0.546832	0.545612
0.189488	0.155055	0.512859	0.549968
0.19074	0.152123	0.48138	0.556315
0.194217	0.15997	0.518223	0.548346
0.191561	0.156847	0.522861	0.549818
0.116985	0.284646	0.818994	0.291274
0.115894	0.272576	0.773718	0.298336
0.0814892	0.261784	0.750757	0.237389
0.107313	0.278314	0.761681	0.278282
0.122905	0.279235	0.786955	0.305628
0.115954	0.276039	0.793578	0.295807
0.0888566	0.266189	0.777549	0.250268
0.116588	0.278552	0.805542	0.295056
0.102708	0.275819	0.803913	0.271336
0.119277	0.274237	0.780163	0.303108
0.11588	0.273529	0.783765	0.297579
0.194541	0.168117	0.547803	0.536431
0.212128	0.192469	0.583248	0.524294
0.198604	0.185505	0.569161	0.51705
0.0945242	0.316705	0.893385	0.229857
0.204461	0.190037	0.563647	0.518282
0.201109	0.187701	0.560035	0.517243
0.0889566	0.315859	0.900602	0.219746
0.0677462	0.329694	0.970664	0.170457
0.0914045	0.324307	0.924091	0.219875
0.0869854	0.295473	0.90463	0.227438
0.199389	0.185911	0.591043	0.51749
0.199804	0.182536	0.605346	0.522582
0.205667	0.195177	0.621902	0.513085
0.206113	0.175274	0.616102	0.54043
0.20723	0.19122	0.605344	0.52009
0.223223	0.21929	0.746857	0.504445
0.213296	0.218287	0.719627	0.494217
0.193027	0.230236	0.759333	0.456045
0.196952	0.231233	0.762111	0.45997
0.182975	0.223957	0.69274	0.449645
0.193665	0.227878	0.745404	0.45942
0.203237	0.263744	0.718358	0.435215
0.195236	0.2316	0.69955	0.457403
0.158616	0.0835778	0.51783	0.654914
0.0907175	0.311723	0.960548	0.225418
0.0784419	0.221159	1.24249	0.261822
0.0822818	0.207782	1.25189	0.283668
0.0822076	0.224441	1.24147	0.268084
0.084067	0.215312	1.21843	0.280804
0.0828057	0.200186	1.24437	0.292608
0.0851583	0.21533	1.22781	0.2834
0.110648	0.272183	0.787658	0.289026
0.123435	0.269577	0.745145	0.314075
0.120243	0.300541	0.806118	0.28576
0.120064	0.282016	0.794486	0.298608
0.116787	0.278396	0.784165	0.295527
0.197887	0.208807	0.603283	0.486575
0.114655	0.268443	0.798245	0.299285
0.116821	0.26799	0.787352	0.30358
0.119397	0.279579	0.770591	0.299259
0.124124	0.282022	0.778526	0.305615
0.115552	0.276222	0.824379	0.294946
0.173655	0.236423	0.670524	0.423468
0.163409	0.220675	0.719957	0.425451
0.158435	0.233282	0.687839	0.404463
0.172481	0.213326	0.64508	0.447065
0.168278	0.247257	0.738592	0.404967
0.166782	0.231382	0.692572	0.418877
0.184664	0.235611	0.690995	0.439388
0.169487	0.225844	0.706439	0.428722
0.149217	0.268533	0.722996	0.357192
0.138656	0.28019	0.737205	0.331044
0.137247	0.240641	0.728382	0.363194
0.140546	0.258802	0.734965	0.351939
0.317956	0.136128	0.535991	0.700214
0.310831	0.120339	0.465569	0.720902
0.31348	0.124598	0.496474	0.71558
0.308125	0.122887	0.49341	0.714888
0.2279	0.0239233	0.260477	0.905
0.223977	0.0254337	0.313719	0.898025
0.247379	0.120483	0.547598	0.672477
0.146062	0.271452	0.751857	0.349838
0.147943	0.249606	0.739476	0.372137
0.131765	0.248004	0.735053	0.346961
0.127264	0.149602	0.830081	0.459659
0.124124	0.138816	0.854649	0.472062
0.133409	0.153527	0.841906	0.464943
0.140468	0.257817	0.733922	0.352682
0.142242	0.2817	0.834015	0.335523
0.14634	0.270896	0.81118	0.350736
0.148834	0.299052	0.874678	0.332304
0.146471	0.285881	0.840693	0.338778
0.141661	0.283696	0.862672	0.333041
0.14053	0.302942	0.827277	0.316886
0.0656476	0.328785	1.00282	0.166435
0.117564	0.278411	0.754412	0.296897
0.229094	0.164816	0.506165	0.581589
0.0849932	0.313204	0.910652	0.213445
0.0897268	0.318459	0.918813	0.219819
0.087503	0.305621	0.899033	0.222583
0.0930635	0.32079	0.917799	0.224871
0.0882647	0.314334	0.913136	0.219237
0.0884579	0.311438	0.902291	0.221202
0.0885704	0.325263	0.886609	0.214024
0.0844105	0.328909	0.927917	0.204226
0.0870255	0.318906	0.91707	0.214385
0.0874083	0.310446	0.898026	0.2197
0.0749066	0.311462	0.942825	0.193873
0.0823047	0.297758	0.869779	0.216556
0.0915729	0.312423	0.927722	0.226668
0.251776	0.128791	0.529355	0.661582
0.26516	0.131525	0.556378	0.66844
0.0907644	0.315277	0.900755	0.223535
0.0685063	0.370685	1.01168	0.155983
0.0669658	0.327453	0.971028	0.169784
0.0679983	0.338741	0.947866	0.167179
0.0622211	0.33381	0.990643	0.157112
0.107368	0.327953	0.960193	0.246642
0.101351	0.311215	0.907027	0.24566
0.108637	0.316805	0.931247	0.255352
0.226892	0.0249714	0.153746	0.900853
0.233485	0.0256626	0.206358	0.900973
0.236714	0.0321856	0.264853	0.880306
0.240179	0.0243545	0.17875	0.907934
0.192129	0.253483	0.741857	0.431158
0.185194	0.251246	0.727799	0.424329
0.193519	0.249675	0.749987	0.436647
0.192275	0.271496	0.826537	0.41459
0.19162	0.260765	0.802066	0.423577
0.0909195	0.318766	0.928374	0.221925
0.092213	0.328041	0.929234	0.219422
0.092805	0.32927	0.896122	0.219878
0.194427	0.227993	0.643202	0.46027
0.192591	0.214191	0.625756	0.47345
0.196096	0.212783	0.619509	0.479593
0.208532	0.195004	0.5927	0.516762
0.216186	0.209265	0.621702	0.508134
0.202386	0.181023	0.582991	0.527859
0.213187	0.199685	0.608844	0.516351
0.204641	0.195536	0.583787	0.511376
0.205427	0.185763	0.584189	0.525133
0.20553	0.204796	0.586733	0.500895
0.207339	0.21186	0.626266	0.494608
0.198594	0.196119	0.562891	0.503135
0.229121	0.195756	0.557662	0.539265
0.19982	0.199612	0.603518	0.500261
0.204316	0.191998	0.524129	0.515541
0.205017	0.201291	0.600586	0.504584
0.199888	0.0822454	0.570511	0.708488
0.187623	0.0798736	0.548864	0.701403
0.199069	0.0786038	0.559013	0.716919
0.207487	0.192819	0.580357	0.51832
0.101779	0.303291	0.858411	0.251262
0.103675	0.315953	0.886599	0.247065
0.099493	0.296693	0.883568	0.251127
0.190955	0.201415	0.570061	0.486671
0.211634	0.1906	0.584311	0.526147
0.188685	0.166589	0.549578	0.531097
0.202124	0.19054	0.571467	0.514751
0.209612	0.185148	0.538144	0.530986
0.214475	0.196496	0.595332	0.521874
0.197017	0.188246	0.563202	0.511383
0.203596	0.193916	0.615034	0.512176
0.090776	0.332363	0.945562	0.21453
0.0907722	0.328578	0.919849	0.216459
0.0852364	0.313505	0.848004	0.213764
0.0912579	0.326834	0.911982	0.218272
0.0870813	0.327327	0.936192	0.210134
0.0919179	0.343073	0.906862	0.21131
0.0909404	0.328683	0.927549	0.216719
0.0979274	0.342861	0.939735	0.222164
0.0993818	0.318123	0.929926	0.238038
0.0863533	0.231976	1.26006	0.271271
0.0840167	0.21984	1.24125	0.276501
0.0852364	0.238204	1.25625	0.263531
0.0538784	0.523464	1.47554	0.0933215
0.191255	0.221714	0.639269	0.463122
0.196262	0.222677	0.660311	0.468473
0.206892	0.248066	0.747385	0.454749
0.196761	0.248543	0.757336	0.441858
0.200132	0.246604	0.747154	0.447988
0.201877	0.243305	0.752922	0.453471
0.0679822	0.35106	0.972771	0.162233
0.0851157	0.329622	0.934756	0.205228
0.0694115	0.344634	0.965769	0.167642
0.0689879	0.334541	1	0.170962
0.0649715	0.352926	0.982349	0.155472
0.0713088	0.355616	0.997162	0.167029
0.0640783	0.334778	0.970737	0.160655
0.0687157	0.360447	1.01432	0.160116
0.0680462	0.335226	1.02607	0.168735
0.138982	0.265126	0.73097	0.343923
0.154007	0.279808	0.737881	0.355006
0.141667	0.268862	0.748313	0.345084
0.146203	0.280291	0.755844	0.342801
0.247326	0.198021	0.60699	0.555355
0.237311	0.194779	0.644638	0.549216
0.23632	0.177967	0.682537	0.570426
0.202606	0.054084	0.384848	0.789302
0.186688	0.0566894	0.38382	0.767072
0.201676	0.0522863	0.398746	0.794118
0.204005	0.0593747	0.427303	0.774566
0.0688945	0.352074	0.988394	0.163657
0.0715957	0.329919	0.977871	0.178314
0.0693037	0.346101	1.01375	0.166834
0.0648036	0.343994	0.967486	0.158522
0.0942657	0.330148	0.905427	0.222108
0.0880157	0.329973	0.920387	0.210569
0.0948543	0.337173	0.953858	0.219556
0.197276	0.225196	0.62867	0.466957
0.197599	0.219141	0.633337	0.474154
0.197943	0.227537	0.641246	0.465223
0.196155	0.221051	0.644849	0.470163
0.0898398	0.346117	1	0.206075
0.0924139	0.324714	0.910091	0.221548
0.0917634	0.326556	0.919531	0.219362
0.0939775	0.335651	0.922477	0.218741
0.0915339	0.331122	0.900832	0.216569
0.0901476	0.319965	0.940225	0.219812
0.0933824	0.329331	0.935333	0.220912
0.0898215	0.334721	0.967178	0.211572
0.0898699	0.316193	0.915745	0.22132
0.0922276	0.326207	0.916482	0.220411
0.0908055	0.318058	0.911123	0.222092
0.0910488	0.315599	0.862444	0.223901
0.151528	0.191275	0.61716	0.442026
0.0884168	0.330464	0.919037	0.211079
0.0933697	0.329108	0.920826	0.221005
0.095319	0.345475	0.934553	0.216244
0.0908756	0.32286	0.916401	0.219647
0.0659598	0.336237	0.958801	0.163999
0.0742164	0.341929	0.975531	0.178342
0.0633651	0.338618	1.00183	0.157631
0.0667516	0.342492	0.99256	0.16311
0.0676006	0.336634	0.977065	0.167231
0.0704437	0.346965	0.970927	0.168764
0.0698382	0.337505	0.944307	0.171448
0.0698234	0.347686	0.975184	0.167238
0.0674537	0.343016	0.947208	0.164333
0.174444	0.236557	0.698944	0.424438
0.173397	0.232084	0.661693	0.427633
0.182275	0.259737	0.690046	0.412375
0.213227	0.198359	0.575293	0.518061
0.206383	0.197008	0.59989	0.511621
0.209347	0.19612	0.585002	0.516311
0.18405	0.0723776	0.580037	0.717747
0.187217	0.0837449	0.567623	0.690934
0.095803	0.352555	0.940564	0.213675
0.0931179	0.32471	0.918002	0.222862
0.0929327	0.312068	0.909621	0.229463
0.0926142	0.330933	0.929991	0.218663
0.0919179	0.22712	1.26342	0.288109
0.0840582	0.224882	1.22213	0.272086
0.085558	0.235972	1.23898	0.266097
0.0857444	0.232311	1.2635	0.26959
0.0887468	0.226554	1.26994	0.281467
0.228609	0.170045	0.537788	0.573453
0.217913	0.163155	0.516344	0.571848
0.20013	0.0518703	0.381608	0.794166
0.206156	0.0647478	0.375969	0.760994
0.195936	0.0547301	0.376683	0.781661
0.194815	0.234331	0.672664	0.45396
0.199095	0.223164	0.649901	0.4715
0.196026	0.22028	0.664121	0.470869
0.190476	0.23206	0.698419	0.450793
0.191987	0.221658	0.628591	0.464135
0.202367	0.219499	0.651811	0.479695
0.174206	0.129951	0.716743	0.57275
0.145943	0.276574	0.773409	0.345414
0.136461	0.251729	0.713615	0.351532
0.137674	0.280675	0.730138	0.329088
0.134767	0.251994	0.712406	0.348451
0.143757	0.258897	0.697601	0.357024
0.139586	0.24995	0.709507	0.358338
0.142169	0.270642	0.719242	0.344392
0.302545	0.123545	0.55984	0.710049
0.182726	0.218118	0.645824	0.455853
0.193243	0.223945	0.641293	0.463203
0.183117	0.222594	0.652272	0.451348
0.0630086	0.361219	1.01118	0.148525
0.0703793	0.373038	1.02402	0.15872
0.198716	0.198844	0.607236	0.499839
0.207358	0.196148	0.591943	0.51389
0.196134	0.187718	0.554321	0.510963
0.214864	0.168373	0.508509	0.560655
0.211834	0.176463	0.558514	0.545546
0.199681	0.177069	0.561166	0.53001
0.204547	0.177883	0.514093	0.534861
[truncated: 2,421 more rows]

## Sheet: 3D
Red (counts/ms/uW)	Green (counts/ms/uW)	Lifetime "tau" (ns)	FRET
0.216072	0.285087	1.06849	0.431145
0.260002	0.180701	0.678599	0.589971
0.164649	0.130038	0.78064	0.558725
0.153348	0.385962	1.10847	0.284341
0.132536	0.380154	1.14656	0.258512
0.095749	0.210591	1.00288	0.312558
0.102858	0.207634	1.02107	0.331274
0.227277	0.30175	1.09197	0.429614
0.201932	0.28369	1.18166	0.415822
0.194437	0.338873	1.08286	0.364584
0.142627	0.387708	1.1636	0.268937
0.261165	0.261684	1.21236	0.499503
0.282207	0.248844	1.23869	0.531412
0.242758	0.0270217	0.309114	0.899838
0.180866	0.380655	1.04837	0.3221
0.205246	0.347425	1.07419	0.371371
0.148913	0.399046	1.18236	0.27176
0.223154	0.304128	1.04947	0.423216
0.22969	0.299336	1.10959	0.434175
0.233211	0.305896	1.06377	0.432587
0.1904	0.356523	0.978618	0.34813
0.183062	0.383873	1.05899	0.322898
0.232788	0.296109	1.0646	0.440139
0.140852	0.371289	1.121	0.275027
0.151203	0.394468	1.14037	0.277095
0.150623	0.405585	1.15312	0.270803
0.235946	0.303474	1.05589	0.437406
0.184366	0.286	1.03069	0.391963
0.181373	0.375725	1.08216	0.325567
0.204486	0.345957	1.03293	0.371493
0.198952	0.355294	1.03535	0.35896
0.177128	0.381964	1.03919	0.316814
0.150839	0.432333	1.30049	0.258653
0.152758	0.403852	1.17085	0.274443
0.211723	0.350057	1.01761	0.376879
0.26837	0.256501	1.17961	0.511307
0.188047	0.0681037	0.578806	0.734126
0.317009	0.255118	1.25848	0.554089
0.324387	0.237862	1.21998	0.576946
0.148349	0.440894	1.17326	0.251762
0.145358	0.408185	1.14676	0.262596
0.159306	0.414543	1.13568	0.27761
0.0795021	0.853768	1.45325	0.0851866
0.0816737	0.920621	1.49529	0.0814867
0.0882632	1.01763	1.46144	0.0798114
0.0835929	0.985522	1.44539	0.0781889
0.0838745	0.956598	1.40906	0.0806119
0.230955	0.301661	1.07999	0.433624
0.179154	0.384626	1.04043	0.317773
0.261155	0.265648	1.22228	0.495736
0.182684	0.395835	1.02593	0.315779
0.0899105	0.159433	1.02296	0.360589
0.213247	0.365591	1.10311	0.368405
0.235566	0.307903	1.08591	0.433449
0.207945	0.338832	1.04685	0.38031
0.183433	0.38767	1.03161	0.321191
0.182973	0.41175	1.11005	0.307661
0.135704	0.370074	1.10109	0.268308
0.198084	0.324315	1.12895	0.379181
0.212156	0.270906	1.06061	0.439189
0.146462	0.370346	1.13762	0.283397
0.132904	0.374069	1.16102	0.262152
0.211605	0.278281	1.08779	0.431947
0.21759	0.281384	1.02494	0.436074
0.25824	0.235668	1.23504	0.522851
0.167937	0.378008	1.09835	0.307608
0.17032	0.355773	1.04475	0.323745
0.164372	0.334861	1.02644	0.329248
0.169064	0.359778	1.04877	0.319687
0.0762301	0.17326	1.01074	0.305544
0.126644	0.269202	0.8775	0.319932
0.193072	0.33279	1.10147	0.367153
0.104879	0.179375	1.01706	0.368964
0.165234	0.352983	0.987856	0.318851
0.144945	0.389186	1.0913	0.271366
0.081737	0.239108	1.18556	0.254756
0.19199	0.329759	1.08622	0.367973
0.213131	0.286494	1.08598	0.426582
0.17053	0.357422	1.03488	0.323003
0.161452	0.404371	1.37409	0.28534
0.170634	0.354604	1.044	0.32487
0.208354	0.285481	1.07722	0.421909
0.169702	0.365688	1.08466	0.316969
0.169656	0.355711	1.03803	0.322928
0.0752687	0.175176	1.01274	0.30054
0.13922	0.376472	1.13136	0.269967
0.229654	0.28448	1.07824	0.446682
0.195551	0.327466	1.05575	0.373891
0.203018	0.344082	1.09227	0.37108
0.146344	0.372751	1.18946	0.281921
0.263606	0.235946	1.22194	0.527685
0.262048	0.244857	1.24287	0.516957
0.146202	0.376041	1.12549	0.27995
0.0807391	0.176824	1.12354	0.313473
0.220004	0.298877	1.08935	0.423997
0.176694	0.36861	1.01779	0.324029
0.113691	0.186418	0.986375	0.378831
0.145177	0.394657	1.13645	0.268929
0.137441	0.37045	1.15008	0.270612
0.177957	0.372926	1.03354	0.323039
0.14806	0.393624	1.14241	0.273332
0.151058	0.408326	1.14345	0.270043
0.146344	0.384832	1.11754	0.275509
0.231664	0.294792	1.06934	0.440045
0.186786	0.371538	1.02492	0.334548
0.115722	0.185309	1.01298	0.38442
0.266359	0.250829	1.2302	0.515014
0.19972	0.307448	0.8775	0.393795
0.27477	0.256131	1.27477	0.517555
0.249765	0.297054	1.05003	0.456759
0.234876	0.309267	1.04202	0.431644
0.271596	0.253934	1.26664	0.516804
0.273381	0.182855	0.728053	0.59921
0.272189	0.248688	1.27012	0.52256
0.22491	0.292895	1.00285	0.434353
0.243508	0.300117	1.06608	0.447934
0.151916	0.390876	1.14217	0.279879
0.216073	0.287764	1.05893	0.428855
0.268083	0.247639	1.30071	0.519821
0.23711	0.299557	1.07297	0.441819
0.219018	0.369493	1.08059	0.372156
0.2051	0.364073	1.03953	0.360348
0.197838	0.0765781	0.527274	0.720942
0.231061	0.284907	1.11543	0.44782
0.241478	0.0218109	0.169093	0.91716
0.154534	0.126153	0.771137	0.550556
0.173518	0.368027	1.08904	0.320412
0.154534	0.127952	0.849165	0.54705
0.101033	0.185737	1.1027	0.352314
0.115591	0.17894	1.04629	0.392457
0.143054	0.386548	1.16906	0.270116
0.201766	0.331111	1.03509	0.378635
0.173816	0.37073	1.06871	0.319195
0.144635	0.294259	0.827223	0.329545
0.259925	0.242451	1.21891	0.517392
0.211669	0.28527	1.07236	0.425946
0.17299	0.381955	1.0882	0.311725
0.336532	0.264332	0.823513	0.56008
0.160991	0.356966	1.07165	0.31082
0.177415	0.363997	1.03522	0.32769
0.191365	0.377295	1.01122	0.336519
0.17144	0.368558	1.04885	0.317482
0.169183	0.310269	1.01916	0.352867
0.146163	0.378012	1.1731	0.278844
0.285835	0.254544	1.29352	0.528952
0.198647	0.342134	1.03472	0.367334
0.201102	0.339926	1.05295	0.371704
0.201136	0.33227	1.0705	0.377078
0.209601	0.336761	1.05802	0.38363
0.233949	0.3099	1.09331	0.430173
0.227639	0.292733	1.06077	0.437455
0.1584	0.396323	1.18335	0.285548
0.204304	0.349814	1.08821	0.368702
0.176579	0.369684	1.06784	0.323249
0.192708	0.0851511	0.613503	0.693545
0.239527	0.0228424	0.14232	0.912938
0.180027	0.369973	1.07923	0.327322
0.219022	0.294427	1.06532	0.42657
0.186211	0.0788457	0.553408	0.702533
0.188248	0.0812037	0.587326	0.698633
0.203835	0.0876897	0.539959	0.699203
0.193859	0.122002	0.489212	0.613749
0.266764	0.249314	1.23097	0.516906
0.19084	0.323293	1.05994	0.371188
0.206557	0.318474	1.02734	0.393418
0.171081	0.358804	1.0628	0.322865
0.208702	0.329197	1.06145	0.387995
0.175517	0.264726	0.98712	0.398681
0.178311	0.292331	0.937527	0.378867
0.222453	0.450702	1.57108	0.330463
0.202697	0.339002	1.03454	0.374188
0.232989	0.0271423	0.283921	0.895659
0.148097	0.38478	1.17216	0.27792
0.22685	0.298791	1.07614	0.431568
0.231423	0.312355	1.10036	0.425583
0.268971	0.244184	1.19994	0.524152
0.2034	0.342895	1.04505	0.372326
0.164955	0.137145	0.821718	0.546029
0.152475	0.397976	1.11413	0.277
0.120469	0.375631	1.12986	0.242832
0.228517	0.371201	1.12427	0.381041
0.550956	0.439047	1.10225	0.556519
0.292244	0.627449	1.2127	0.317763
0.297213	0.56877	1.47266	0.343209
0.284326	0.553502	1.48661	0.339361
0.076491	0.773472	1.48088	0.0899933
0.178381	0.384198	1.05132	0.317077
0.177995	0.366213	1.04661	0.327072
0.235007	0.302291	1.09153	0.437387
0.20738	0.350816	1.02748	0.371518
0.205089	0.331849	1.03848	0.38196
0.229443	0.300798	1.071	0.432715
0.160097	0.126231	0.762342	0.55914
0.176048	0.372066	1.09773	0.321189
0.190825	0.0805989	0.506984	0.703051
0.204225	0.0812749	0.508397	0.715324
0.184556	0.378278	1.05805	0.327904
0.272035	0.245232	1.26144	0.525909
0.231876	0.299049	1.15142	0.43674
0.208735	0.349842	1.04919	0.373691
0.166718	0.282516	1.05903	0.371116
0.157252	0.414939	1.19341	0.274825
0.199208	0.347044	1.07092	0.364681
0.20901	0.329505	1.03223	0.388123
0.215492	0.356644	1.06521	0.376645
0.238237	0.301495	1.04768	0.441399
0.241848	0.360719	1.307	0.401363
0.243682	0.361868	1.31032	0.402414
0.18192	0.367171	1.01957	0.331311
0.201982	0.374285	1.03649	0.3505
0.181459	0.370314	1.06829	0.328866
0.272711	0.247713	1.29483	0.524017
0.19312	0.403253	1.11651	0.323824
0.234385	0.308021	1.11935	0.432121
0.232702	0.300589	1.08478	0.436351
0.18311	0.388809	1.0691	0.320168
0.183064	0.383496	1.06027	0.323114
0.213643	0.35531	1.07414	0.375502
0.202963	0.357836	1.03587	0.361918
0.213239	0.329017	1.0461	0.393244
0.209194	0.355111	1.0249	0.370711
0.237863	0.310116	1.08659	0.434073
0.180083	0.364426	0.909478	0.330725
0.202963	0.355357	0.983311	0.363525
0.192032	0.347287	0.891896	0.356063
0.107436	0.143466	0.743758	0.428198
0.16111	0.415789	1.18981	0.279269
0.154888	0.407573	1.12994	0.275375
0.183821	0.394525	1.0311	0.31784
0.0822796	0.189759	1.04237	0.302456
0.102202	0.16066	0.962645	0.388804
0.105852	0.137824	0.839816	0.434396
0.181836	0.384312	1.05542	0.321181
0.169034	0.376426	1.00851	0.309893
0.189064	0.395624	1.04229	0.323358
0.192477	0.385564	1.03299	0.332982
0.177739	0.380483	1.04773	0.318402
0.171129	0.13864	0.803007	0.552442
0.211836	0.380295	1.03537	0.357751
0.208789	0.348734	1.04033	0.374494
0.173608	0.303653	0.999674	0.36376
0.148202	0.236429	1.08276	0.38531
0.111791	0.195194	0.990982	0.364158
0.267825	0.194797	0.709721	0.578928
0.202037	0.359344	1.08847	0.359893
0.218769	0.372509	1.04397	0.369994
0.213078	0.352017	1.04758	0.377065
0.145726	0.37333	1.07172	0.280752
0.159579	0.365132	1.17106	0.304128
0.202482	0.372298	1.06146	0.352277
0.193895	0.396498	1.03108	0.328417
0.236768	0.314399	1.03988	0.429576
0.212831	0.374467	1.05826	0.36239
0.211827	0.348848	1.02987	0.377807
0.200511	0.352609	1.09551	0.36251
0.28227	0.254172	1.2062	0.526189
0.238164	0.0250067	0.331597	0.904979
0.233191	0.241005	0.819285	0.491761
0.20228	0.166591	0.518651	0.548377
0.237628	0.303518	1.02158	0.43912
0.1835	0.378436	1.02394	0.32655
0.107517	0.14192	0.799331	0.431039
0.17498	0.378547	0.999607	0.316118
0.112993	0.195609	1.07488	0.366144
0.179537	0.379426	1.03052	0.321197
0.184765	0.386073	1.02228	0.323674
0.20993	0.349883	1.01036	0.374999
0.221572	0.348596	1.01527	0.388609
0.206071	0.350366	1.00506	0.37034
0.233703	0.283819	0.892281	0.451581
0.219496	0.353446	1.00355	0.383103
0.199934	0.349516	1.10547	0.36388
0.202786	0.344674	1.02994	0.370412
0.128848	0.344819	1.10452	0.272023
0.0849146	0.188269	1.13724	0.310834
0.147132	0.389265	1.14458	0.274297
0.154267	0.403193	1.19178	0.276732
0.181858	0.391066	1.03049	0.317421
0.194761	0.31745	0.99341	0.380236
0.265105	0.252356	1.22317	0.512318
0.225154	0.021631	0.216493	0.912349
0.246981	0.384135	1.02603	0.39134
0.237872	0.374141	1	0.388671
0.263793	0.369659	1.00242	0.416437
0.209166	0.352293	0.989124	0.372541
0.248398	0.368927	0.979745	0.402378
0.249404	0.380789	0.983055	0.395758
0.276914	0.263225	1.22596	0.512671
0.270611	0.260676	1.24367	0.50935
0.241533	0.0272979	0.158539	0.898457
0.185602	0.378435	1.03132	0.32906
0.117433	0.199549	1.04643	0.370473
0.222417	0.315146	1.09426	0.413751
0.210169	0.372689	1.05872	0.360584
0.207486	0.347201	1.06207	0.37406
0.209452	0.343668	1.04239	0.378673
0.209026	0.364433	1.0756	0.3645
0.206354	0.346972	1.03926	0.372935
0.205253	0.369941	1.03524	0.356842
0.204386	0.350429	1.06113	0.368386
0.18734	0.390806	1.03287	0.324035
0.174325	0.377479	1.0392	0.315919
0.205534	0.350544	1.00396	0.369613
0.164481	0.137057	0.796554	0.545474
0.183094	0.382594	1.06351	0.323666
0.183022	0.380482	1.03039	0.324793
0.184156	0.391066	1.00016	0.320147
0.175329	0.383711	1.05533	0.313625
0.178703	0.369699	1.02708	0.325861
0.194113	0.0763632	0.522404	0.717672
0.209469	0.092965	0.576589	0.69261
0.19432	0.0899585	0.623009	0.683555
0.18834	0.0805932	0.502033	0.700323
0.184532	0.386823	1.06119	0.322972
0.184672	0.0812768	0.64898	0.694389
0.279277	0.256614	1.24573	0.521144
0.211411	0.342015	1.10289	0.382004
0.196421	0.409207	1.07431	0.324326
0.20005	0.387931	1.07832	0.340232
0.192769	0.409929	1.1182	0.319844
0.119119	0.19737	1.01163	0.376376
0.170907	0.323484	0.842424	0.345692
0.265276	0.252472	1.31161	0.512365
0.280779	0.258308	1.2686	0.520842
0.189497	0.380004	1.05479	0.332742
0.168202	0.382936	1.05372	0.30519
0.169151	0.313599	0.845106	0.35039
0.182847	0.32101	0.861551	0.362895
0.201846	0.360746	1.04959	0.358779
0.123888	0.354122	1.05692	0.259175
0.188832	0.0816832	0.538543	0.698046
0.19383	0.0820003	0.513465	0.702714
0.200756	0.348951	1.17666	0.365205
0.219308	0.347716	1.1463	0.38677
0.118071	0.206167	1.02093	0.364149
0.156049	0.413234	1.15989	0.274115
0.282855	0.271556	1.25653	0.510191
0.232264	0.315821	1.03381	0.423774
0.184854	0.390605	1.07625	0.321229
0.172599	0.156736	0.837957	0.524082
0.188204	0.386731	1.05525	0.327349
0.156191	0.413067	1.18145	0.274376
0.107991	0.142775	0.834567	0.430645
0.113117	0.147593	0.86894	0.433881
0.116143	0.134049	0.808719	0.464215
0.105636	0.141663	0.870686	0.427159
0.272917	0.250246	1.17519	0.521667
0.280718	0.259455	1.23176	0.519681
0.278422	0.25903	1.22287	0.518041
0.219425	0.353134	1.01681	0.383236
0.203554	0.358827	1.08617	0.361951
0.213706	0.375863	1.06818	0.362478
0.202912	0.42938	1.14687	0.320915
0.116309	0.198031	1.00221	0.370009
0.189445	0.383769	1.10613	0.330496
0.125163	0.191877	0.956077	0.394787
0.111206	0.182434	1.06371	0.378715
0.113986	0.203443	1.01401	0.359091
0.126591	0.197178	1.05597	0.390991
0.238139	0.314671	1.07398	0.430779
0.188925	0.391352	1.04826	0.325578
0.161452	0.447329	1.17301	0.265205
0.158981	0.413121	1.15509	0.277889
0.214207	0.362193	1.00971	0.371629
0.227449	0.317061	1.05776	0.417713
0.25257	0.328031	1.14771	0.435015
0.189215	0.388449	1.09019	0.327552
0.167299	0.417966	1.15719	0.285851
0.166958	0.414888	1.14643	0.286946
0.156349	0.422401	1.16612	0.27015
0.171475	0.418374	1.1923	0.29071
0.10567	0.143252	0.839279	0.424511
0.170844	0.423985	1.15191	0.287215
0.152457	0.408206	1.17545	0.271923
0.164406	0.412727	1.15484	0.284867
0.163894	0.433875	1.15874	0.274177
0.193666	0.414904	1.09748	0.318231
0.186485	0.399886	1.12638	0.318032
0.158612	0.423283	1.17003	0.272579
0.158934	0.429209	1.21436	0.27023
0.156945	0.398505	1.15701	0.282555
0.154683	0.421341	1.17715	0.268536
0.157874	0.442408	1.175	0.263
0.15701	0.409774	1.17569	0.277019
0.161831	0.419826	1.18377	0.278224
0.168443	0.41473	1.17276	0.288839
0.151007	0.410535	1.20508	0.268914
0.178624	0.439954	1.18791	0.288766
0.293806	0.264798	1.19357	0.525965
0.274642	0.272412	1.31172	0.502038
0.263892	0.203135	0.743728	0.565047
0.148311	0.419531	1.18538	0.261184
0.172065	0.427028	1.19131	0.287209
0.103023	0.148309	0.904543	0.409909
0.29146	0.282558	1.24211	0.507754
0.279171	0.265666	1.169	0.512393
0.188475	0.397179	1.07285	0.32182
0.224457	0.348987	1.05503	0.391419
0.164696	0.411749	1.14371	0.28571
0.152266	0.414162	1.18575	0.268818
0.287749	0.216164	0.722855	0.571029
0.27756	0.196414	0.736712	0.585602
0.253876	0.201194	0.710243	0.557883
0.154023	0.411749	1.1665	0.272235
0.183977	0.084953	0.603259	0.684107
0.212712	0.352861	1.04646	0.376099
0.217808	0.355677	1.05586	0.379796
0.205864	0.359053	1.06432	0.364415
0.172812	0.938123	1.2573	0.155556
0.168768	0.926312	1.27211	0.154115
0.17887	0.943903	1.27443	0.159311
0.169396	0.938019	1.28974	0.152965
0.170164	0.422171	1.23559	0.287277
0.162272	0.430735	1.22329	0.273642
0.116459	0.1916	1.0139	0.378041
0.121664	0.175369	0.983271	0.409597
0.109463	0.198248	0.963963	0.355734
0.280874	0.264531	1.25043	0.514982
0.277322	0.247964	1.24798	0.527945
0.207444	0.346781	1.00152	0.374295
0.211262	0.362426	1.03676	0.368253
0.231663	0.323661	1.07557	0.417167
0.25007	0.31977	1.02813	0.438843
0.2347	0.315761	1.06584	0.42637
0.235645	0.313331	1.09249	0.429245
0.186198	0.386815	1.02519	0.324946
0.190208	0.364365	0.948131	0.342981
0.185569	0.387691	1.04633	0.323709
0.190295	0.395846	1.05822	0.324658
0.179838	0.398747	1.03017	0.310824
0.305719	0.269124	1.25762	0.53183
0.155401	0.410109	1.17443	0.274797
0.236569	0.372216	1.2354	0.388592
0.165744	0.153417	0.910018	0.519313
0.277295	0.245938	1.15861	0.529965
0.160168	0.409526	1.14915	0.281147
0.108122	0.147252	0.827902	0.423387
0.10143	0.129507	0.801769	0.439212
0.241097	0.314992	1.08842	0.433558
0.165376	0.141409	0.787779	0.539063
0.235627	0.311807	1.08738	0.430421
0.238847	0.315386	1.05213	0.430951
0.275974	0.269145	1.1744	0.506264
0.276564	0.25951	1.21021	0.515907
0.277576	0.26107	1.23715	0.515322
0.166192	0.129741	0.793855	0.561587
0.27771	0.270203	1.23306	0.50685
0.275079	0.25675	1.23697	0.517231
0.206929	0.355881	1.05329	0.367671
0.189966	0.397862	1.03043	0.323166
0.181173	0.394454	1.04184	0.31474
0.156559	0.133068	0.799819	0.540555
0.167683	0.130292	0.820615	0.562743
0.192879	0.0880242	0.518082	0.686638
0.197582	0.369776	1.10967	0.348249
0.202728	0.385191	1.09922	0.344823
0.199778	0.383255	1.10668	0.342653
0.189839	0.383421	1.08565	0.331157
0.117739	0.193009	1.01239	0.378888
0.160506	0.410747	1.19136	0.280971
0.112118	0.195055	0.916872	0.364999
0.119257	0.186921	0.91307	0.389503
0.170268	0.130784	0.784534	0.565577
0.171797	0.152619	0.86304	0.529558
0.163488	0.135015	0.801195	0.547693
0.216183	0.378038	1.06323	0.363809
0.211303	0.351463	1.05578	0.375473
0.217429	0.286011	1.02537	0.431887
0.2459	0.337321	0.986177	0.421624
0.231652	0.312391	1.02214	0.425797
0.238766	0.317392	1.04703	0.429313
0.217777	0.384084	1.08974	0.361839
0.287339	0.273723	1.26691	0.512134
0.269168	0.261602	1.22995	0.507128
0.299948	0.269781	1.17017	0.526476
0.184469	0.393124	1.03026	0.319375
0.188583	0.380886	1.03019	0.331155
0.254702	0.0117351	0.29247	0.955955
0.237763	0.0118663	0.227401	0.952464
0.208254	0.364701	1.07393	0.363473
0.211889	0.352054	1.04121	0.375728
0.194924	0.349523	1.03001	0.358022
0.276636	0.205467	0.776179	0.573812
0.272823	0.25956	1.25804	0.512456
0.208253	0.356612	1.04556	0.368677
0.188699	0.35836	1.03437	0.344934
0.218405	0.360143	1.06357	0.377505
0.189331	0.352772	1.11177	0.349253
0.180831	0.415435	1.22953	0.303273
0.151914	0.370715	1.11372	0.290672
0.179526	0.388255	1.03831	0.316189
0.153412	0.412936	1.15854	0.270879
0.207656	0.344566	1.05746	0.376037
0.181859	0.388472	1.09299	0.318865
0.119213	0.185228	0.969767	0.391581
0.206728	0.348733	1.06316	0.372174
0.22475	0.286354	1.06094	0.439734
0.229213	0.311752	1.05753	0.423712
0.227373	0.29147	1.03551	0.438231
0.197884	0.0887096	0.556136	0.690469
0.185061	0.086161	0.527781	0.682323
0.27296	0.259627	1.20848	0.512518
0.210102	0.332671	1.04533	0.38709
0.181142	0.372052	1.03617	0.327447
0.181866	0.370626	1.01297	0.329174
0.186899	0.374438	1.1102	0.332953
0.204213	0.345255	1.09147	0.371656
0.179682	0.366332	0.994468	0.32908
0.165372	0.340189	1.00252	0.327106
0.166491	0.354082	1.01613	0.319823
0.275726	0.262306	1.27055	0.512471
0.231263	0.244228	1.29707	0.486367
0.202735	0.350521	1.0597	0.36644
0.271187	0.249639	1.24101	0.520687
0.185847	0.376404	1.01063	0.33054
0.273695	0.253593	1.26815	0.519062
0.273639	0.252269	1.20129	0.520317
0.133457	0.122364	0.738705	0.521681
0.170632	0.327791	1.0857	0.342344
0.224356	0.283365	1.01852	0.441888
0.228182	0.30448	1.0488	0.428381
0.144452	0.36753	1.11099	0.282142
0.192489	0.0842411	0.54345	0.695583
0.274142	0.257282	1.27261	0.515863
0.206306	0.349911	1.07933	0.370909
0.191923	0.275362	1.09484	0.41072
0.218563	0.278937	1.07856	0.439323
0.233245	0.300577	1.05224	0.436934
0.182246	0.382661	1.01585	0.322612
0.208478	0.354096	1.05983	0.370579
0.204812	0.367694	1.06101	0.357747
0.167248	0.132948	0.784753	0.557129
0.165852	0.138751	0.777207	0.544487
0.245916	0.0194747	0.290817	0.926619
0.188339	0.382885	1.01651	0.329712
0.083474	0.18667	1.05839	0.308998
0.231873	0.30241	1.05689	0.433989
0.194183	0.0848532	0.81767	0.695907
0.191584	0.0839664	0.555712	0.695277
0.157099	0.408021	1.20317	0.277992
0.156164	0.387493	1.14649	0.287246
0.221204	0.364533	1.08414	0.377651
0.207052	0.360244	1.06914	0.364981
0.205842	0.316446	0.887843	0.394116
0.232807	0.304279	1.03732	0.433463
0.223327	0.327652	1.13522	0.405327
0.186378	0.388393	1.05176	0.324264
0.186111	0.383125	1.04278	0.326949
0.187915	0.3832	1.03563	0.329032
0.272337	0.258129	1.25885	0.513392
0.185294	0.386416	1.03478	0.324105
0.183253	0.370166	1.0332	0.331129
0.185995	0.395607	1.02982	0.319797
0.109372	0.19987	0.98821	0.353678
0.278089	0.255942	1.30716	0.520736
0.279618	0.251623	1.29184	0.526349
0.279789	0.249609	1.30112	0.528505
0.208593	0.355269	1.06902	0.369936
0.210258	0.363282	1.087	0.366597
0.213356	0.344774	1.02064	0.38227
0.213352	0.362539	1.05518	0.370473
0.166239	0.148504	0.823833	0.528173
0.165635	0.135587	0.856856	0.549877
0.219065	0.361746	1.0638	0.377171
0.206475	0.353498	1.11199	0.368723
0.243011	0.313432	1.04939	0.436723
0.148766	0.299273	0.947379	0.332037
0.158121	0.33169	0.966895	0.32282
0.214386	0.37055	1.05935	0.366512
0.215117	0.344537	1.024	0.384374
0.167097	0.132109	0.766726	0.558468
0.170442	0.163904	0.875592	0.509777
0.166197	0.152188	0.823904	0.522001
0.284355	0.267892	1.23408	0.514905
0.276884	0.253089	1.20035	0.522449
0.280189	0.259671	1.22733	0.519003
0.154799	0.405032	1.16793	0.27651
0.157266	0.397009	1.15817	0.283732
0.160565	0.413587	1.16499	0.279656
0.107133	0.150374	0.940626	0.416039
0.100928	0.135869	0.819384	0.426222
0.121193	0.201484	0.976692	0.375586
0.116744	0.188287	0.987347	0.382728
0.15968	0.41165	1.14996	0.279489
0.211494	0.361408	1.08072	0.369162
0.208387	0.36136	1.06394	0.365753
0.214535	0.357612	1.05751	0.374964
0.207888	0.356283	1.06985	0.368484
0.237557	0.286581	1.08594	0.453234
0.201166	0.321855	1.06509	0.384623
0.218098	0.333384	1.01375	0.395476
0.15553	0.330232	1	0.320178
0.107059	0.304654	1.04764	0.260034
0.20927	0.363695	1.0637	0.36524
0.214814	0.39439	1.09388	0.352614
0.208064	0.36511	1.12157	0.363003
0.266451	0.24158	1.23763	0.524478
0.11652	0.185561	0.970095	0.385724
0.226025	0.307215	1.07027	0.423871
0.185606	0.373218	1.06935	0.332136
0.178654	0.346433	1.01322	0.340238
0.175657	0.369377	1.08561	0.322286
0.177816	0.390761	1.12342	0.312739
0.175931	0.377464	1.05253	0.317913
0.177437	0.362669	1.04369	0.328523
0.162146	0.374874	1.05312	0.301937
0.18444	0.369165	1.02699	0.333161
0.267646	0.256978	1.2548	0.510168
0.202027	0.350713	1.09462	0.365501
0.201744	0.338233	1.07076	0.373616
0.20011	0.350836	1.04924	0.363212
0.206815	0.344621	1.05158	0.375048
0.203595	0.336403	1.05113	0.377029
0.20699	0.339889	1.04992	0.378493
0.223393	0.34629	1.09867	0.392136
0.268354	0.253065	1.2767	0.514661
0.294546	0.393907	2.20098	0.427837
0.206152	0.3213	1.02715	0.390846
0.211211	0.339287	1.0628	0.383673
0.224627	0.303182	1.04708	0.425584
0.233224	0.305056	1.08746	0.433276
0.173271	0.371494	1.02704	0.318066
0.176976	0.360099	1.04592	0.329519
0.150786	0.390962	1.16737	0.278332
0.159588	0.387212	1.16052	0.291859
0.154648	0.406344	1.19787	0.275668
0.154045	0.390374	1.20944	0.282952
0.266596	0.251855	1.22364	0.514217
0.270087	0.254267	1.28544	0.515085
0.274716	0.266039	1.3473	0.508022
0.26799	0.246651	1.18615	0.520732
0.243454	0.0187238	0.151472	0.928583
0.239314	0.0264101	0.16738	0.900611
0.250437	0.0230252	0.353529	0.915801
0.219412	0.291962	1.0634	0.429063
0.214302	0.218381	0.738335	0.495286
0.266506	0.248224	1.26412	0.517758
0.258746	0.192354	0.893938	0.57359
0.271391	0.208566	0.928508	0.565448
0.153708	0.400784	1.19061	0.277205
0.208523	0.348992	1.0831	0.374022
0.205393	0.333063	1.0595	0.381448
0.226405	0.282765	1.01121	0.444655
0.19025	0.331209	1.05	0.364842
0.211088	0.345552	1.0354	0.379218
0.193537	0.336911	1.03858	0.364856
0.16086	0.131055	0.814417	0.551052
0.109683	0.1818	1.01133	0.376293
0.21252	0.346407	1.06311	0.380228
0.196417	0.329625	1.08329	0.373387
0.201638	0.345495	1.07819	0.368535
0.190853	0.0836105	0.597311	0.695367
0.189413	0.0866834	0.596997	0.68604
0.187865	0.0779471	0.554776	0.706759
0.200986	0.083164	0.555658	0.707324
0.19001	0.0843885	0.578402	0.69246
0.184256	0.0831541	0.579285	0.689039
0.20265	0.0805528	0.681266	0.715565
0.344177	0.611646	1.18483	0.360085
0.152591	0.39801	1.18738	0.277136
0.108231	0.143011	0.870323	0.430784
0.108249	0.131362	0.874306	0.451768
0.11697	0.186902	1.00363	0.384933
0.210768	0.32051	1.14154	0.396719
0.218236	0.318679	1.09898	0.406463
0.206355	0.297759	1.16657	0.409342
0.11646	0.186771	1.00806	0.384064
0.107208	0.173853	0.952092	0.38144
0.231384	0.303848	1.04046	0.432306
0.203045	0.344108	1.0582	0.371093
0.15766	0.411317	1.18318	0.277094
0.152266	0.395743	1.17495	0.277854
0.15849	0.418647	1.1614	0.274614
0.231784	0.306458	1.06573	0.430631
0.201812	0.341495	1.05587	0.371452
0.176497	0.394997	1.16643	0.308834
0.109393	0.133514	0.821596	0.450348
0.117069	0.137435	0.827725	0.459989
0.224387	0.300338	1.07998	0.427628
0.183224	0.378649	1.0325	0.326095
0.209999	0.349028	1.03189	0.375651
0.158246	0.136523	0.84873	0.536847
0.161218	0.142383	0.852144	0.531021
0.142309	0.154889	0.873374	0.478835
0.196454	0.354025	1.06644	0.356878
0.198152	0.328951	1.05287	0.375927
0.154208	0.408606	1.15047	0.273995
0.156159	0.386111	1.17352	0.287973
0.155761	0.417961	1.18497	0.271492
0.153143	0.400602	1.1681	0.276559
0.153013	0.382467	1.15342	0.285749
0.154741	0.405825	1.18444	0.276044
0.164289	0.133824	0.864831	0.551098
0.174533	0.373768	1.04339	0.318316
0.186477	0.362371	0.983501	0.339761
0.181444	0.385857	1.04775	0.319837
0.209668	0.331246	1.00566	0.387618
0.204928	0.327211	1	0.385103
0.228295	0.303539	1.07935	0.42926
0.211646	0.361112	1.0497	0.369521
0.209917	0.347645	1.0177	0.376491
0.276241	0.25556	1.19984	0.519445
0.273212	0.265818	1.26639	0.506858
0.301498	0.266316	1.15831	0.53098
0.319505	0.265569	1.28959	0.546093
0.297432	0.244243	1.19031	0.549097
0.315756	0.259912	1.2562	0.548504
0.303273	0.272208	1.23262	0.526991
0.277153	0.0285421	0.2481	0.906632
0.188156	0.383818	1.02916	0.328959
0.192921	0.391717	1.00746	0.329983
0.183191	0.379668	1.01627	0.325465
0.186247	0.375589	1.01087	0.331497
0.187739	0.389345	1.05361	0.325323
0.181127	0.385538	1.00564	0.319637
0.118805	0.198688	1.01861	0.374198
0.126506	0.190008	1.00444	0.399685
0.107696	0.19126	1.06888	0.36024
0.126754	0.187152	0.955074	0.403796
0.114168	0.198199	1.00875	0.365494
0.204365	0.295428	1.01387	0.4089
0.156539	0.413085	1.20619	0.274811
0.162339	0.409179	1.15474	0.284049
0.102395	0.13818	0.850709	0.425627
0.227749	0.318159	1.03684	0.417193
0.226245	0.289738	1.0868	0.438474
0.202307	0.346476	1.02383	0.368647
0.214812	0.35349	1.02801	0.377989
0.169434	0.137695	0.784479	0.55167
0.20739	0.352134	1.04046	0.370655
0.162489	0.143539	0.824945	0.530961
0.160088	0.145373	0.88809	0.524086
0.160523	0.419464	1.18747	0.276771
0.231794	0.321416	1.13008	0.418999
0.281485	0.268425	1.24543	0.511875
0.281116	0.250477	1.17686	0.528818
0.160312	0.419677	1.18959	0.276405
0.188608	0.379948	1.03891	0.331731
0.206024	0.380637	0.994109	0.351181
0.199743	0.361586	0.969277	0.355839
0.203927	0.377272	1.02179	0.350873
0.194118	0.386139	1.04938	0.334537
0.197772	0.405096	1.06808	0.328052
0.194669	0.387741	1.08521	0.334247
0.193014	0.396859	1.06521	0.327213
0.192793	0.406582	1.05978	0.321657
0.198909	0.40702	1.09834	0.328271
0.191454	0.384723	0.989055	0.332283
0.247782	0.0282575	0.237016	0.897633
0.12574	0.217279	1.0893	0.366568
0.232894	0.254685	0.686553	0.477654
0.23947	0.268847	0.714712	0.471103
0.249249	0.0241224	0.206372	0.911759
0.237927	0.022394	0.163381	0.913975
0.23964	0.0319396	0.321787	0.882393
0.278994	0.252313	1.19915	0.525109
0.281935	0.268012	1.26021	0.512659
0.155686	0.403713	1.13091	0.278309
0.237354	0.313097	1.04512	0.431199
0.224253	0.313454	1.07775	0.417054
0.22334	0.42022	1.2773	0.347038
0.222437	0.424979	1.24414	0.343577
0.223445	0.41363	1.24595	0.350736
0.122608	0.229622	1.03242	0.34809
0.213005	0.357264	1.04568	0.373517
0.191499	0.391161	1.09779	0.328663
0.176923	0.387863	1.10326	0.313257
0.211987	0.367257	1.07902	0.365972
0.214553	0.370126	1.06463	0.366958
0.211351	0.357678	1.09837	0.371424
0.179882	0.3948	1.04769	0.313011
0.183596	0.384682	1.02352	0.323074
0.195628	0.411201	1.04184	0.322378
0.220341	0.357558	1.0311	0.38128
0.182168	0.394154	1.01527	0.316087
0.205961	0.358901	1.07579	0.364621
0.174795	0.352743	0.926054	0.331341
0.228098	0.32558	1.06995	0.411969
0.187967	0.372288	1.0243	0.335503
0.119166	0.196481	1.00821	0.377528
0.189546	0.384341	1.03336	0.330285
0.231012	0.326205	1.07207	0.414582
0.28152	0.2627	1.22861	0.51729
0.288938	0.276998	1.25775	0.510549
0.273803	0.26059	1.20343	0.512363
0.155689	0.408671	1.17771	0.275868
0.159677	0.414631	1.15529	0.278034
0.108152	0.136036	0.882005	0.442906
0.188051	0.386414	0.998872	0.32735
0.195295	0.401463	1.03006	0.327259
0.188158	0.3745	1.01083	0.334409
0.18819	0.39259	1.01972	0.324029
0.187883	0.389765	1.07484	0.325256
0.191358	0.38338	1.00277	0.332948
0.178182	0.384084	1.06874	0.3169
0.226644	0.319221	1.0497	0.415201
0.237178	0.313158	1.08853	0.43097
0.212918	0.353418	1.06053	0.375957
0.110582	0.133748	0.778936	0.452594
0.107426	0.143483	0.874636	0.428147
0.185117	0.388382	1.01706	0.322786
0.116939	0.189682	0.994327	0.38138
0.108104	0.186863	1.00385	0.366496
0.125519	0.186619	0.947925	0.402127
0.241307	0.306971	1.03626	0.440118
0.22761	0.307519	1.06294	0.425336
0.204962	0.357143	1.02682	0.364633
0.217666	0.353944	1.04137	0.380794
0.212796	0.363968	1.07239	0.368948
0.168179	0.138728	0.808115	0.54798
0.282854	0.266284	1.23598	0.515087
0.284144	0.252524	1.19504	0.52946
0.278264	0.264589	1.18571	0.512595
0.244872	0.0221009	0.177912	0.917217
0.259869	0.0221579	0.14908	0.921434
0.240784	0.296457	1.06601	0.448186
0.244007	0.286349	1.06659	0.460082
0.157169	0.41097	1.12523	0.276638
0.19598	0.426723	1.28855	0.314725
0.192868	0.428288	1.27978	0.310499
0.199691	0.432621	1.30013	0.315811
0.196201	0.439564	1.31147	0.308606
0.185273	0.431532	1.32291	0.300375
0.196665	0.388451	1.08648	0.336114
0.232831	0.302773	1.04103	0.434708
0.118912	0.195192	0.995082	0.378574
0.181169	0.3668	0.995854	0.33062
0.186765	0.390334	1.00845	0.323627
0.176765	0.375236	1.05012	0.320226
0.178367	0.371634	0.986109	0.324303
0.24089	0.321422	1.04138	0.428392
0.237142	0.312108	1.03624	0.431756
0.230893	0.308328	1.05531	0.428197
0.234461	0.314069	1.0443	0.427436
0.219104	0.381328	1.0579	0.364911
0.212417	0.364441	1.06217	0.368232
0.239113	0.30623	1.06244	0.438463
0.224347	0.301304	1.05081	0.426799
0.204908	0.340537	1.07751	0.375672
0.117525	0.216648	1.04621	0.351689
0.120473	0.186019	1.03744	0.393072
0.273682	0.261619	1.20716	0.511267
0.227265	0.312126	1.05185	0.421337
0.22123	0.265992	0.891318	0.454064
0.187993	0.384249	1.04251	0.32852
0.187156	0.383789	1.04154	0.3278
0.230093	0.257416	0.811593	0.471977
0.166926	0.136445	0.838806	0.550237
0.199104	0.0865347	0.587907	0.697048
0.232038	0.306684	1.08347	0.430719
0.234089	0.323842	1.10533	0.419566
0.228431	0.299823	1.06311	0.432426
0.159806	0.41885	1.17122	0.276168
0.123185	0.199917	1.05184	0.381257
0.113926	0.188304	0.995866	0.376952
0.12913	0.204042	1.08277	0.387578
0.111221	0.198233	1.06331	0.35941
0.108471	0.181772	1.01022	0.373726
0.12312	0.186649	0.999277	0.397457
0.117535	0.195315	1.07193	0.375692
0.119812	0.194574	1.07165	0.381098
0.121857	0.186427	0.990636	0.395275
0.15497	0.117388	0.727747	0.568994
0.163774	0.135526	0.818778	0.547191
0.189854	0.392337	1.06752	0.326102
0.20416	0.388854	1.04578	0.344276
0.189572	0.392158	1.04823	0.325876
0.18465	0.37407	1.02214	0.330487
0.189086	0.388488	1.04769	0.327379
0.180361	0.364717	1.00427	0.33089
0.194089	0.397299	1.02979	0.328193
0.179599	0.399372	1.05396	0.310204
0.18951	0.39002	1.03205	0.327007
0.199609	0.385666	1.01787	0.341052
0.236446	0.322533	1.05401	0.422996
0.239425	0.316063	1.04687	0.431017
0.230933	0.314266	1.04709	0.423576
0.236817	0.326024	1.07232	0.420752
0.233727	0.311839	1.06401	0.428411
0.231652	0.321961	1.15474	0.418437
0.160237	0.416219	1.15057	0.277969
0.170513	0.414536	1.17741	0.291451
0.161435	0.409228	1.21448	0.28289
0.152951	0.431109	1.15154	0.261876
0.161489	0.41572	1.20398	0.279776
0.128593	0.416282	1.19275	0.236005
0.116666	0.422421	1.169	0.216414
0.186947	0.370605	1.02243	0.335299
0.109691	0.192532	0.941453	0.362948
0.112062	0.182975	0.940286	0.379824
0.164798	0.412767	1.17779	0.285332
0.160621	0.434001	1.20375	0.270123
0.161961	0.40731	1.18176	0.284505
0.159845	0.407851	1.16598	0.281567
0.242455	0.313934	1.04354	0.435765
0.23454	0.310835	1.06554	0.430053
0.237699	0.315334	1.05141	0.42981
0.231379	0.332456	1.1056	0.410366
0.235812	0.323688	1.05511	0.421469
0.195027	0.0995503	0.626317	0.662058
0.191585	0.0821013	0.579765	0.700017
0.194494	0.0860811	0.570045	0.693197
0.206997	0.354422	1.0445	0.368703
0.203827	0.33483	1.04588	0.378398
0.214431	0.367039	1.04948	0.368773
0.155397	0.129565	0.821637	0.545324
0.16851	0.141261	0.855058	0.543982
0.179022	0.405019	1.09732	0.306523
0.109911	0.213418	1.04184	0.339935
0.12627	0.221348	1.13254	0.363244
0.10629	0.21566	1.10686	0.330143
0.108686	0.201732	1.03701	0.350128
0.114614	0.218602	1.1097	0.343963
0.105348	0.21804	1.07964	0.325763
0.113734	0.224402	1.13196	0.336356
0.112271	0.213991	1.09117	0.344112
0.102012	0.22801	1.15326	0.309107
0.108803	0.219608	1.12185	0.331301
0.297691	0.23723	1.12647	0.556514
0.181753	0.376827	1.05994	0.325383
0.186826	0.387958	1.04995	0.325037
0.190642	0.406846	1.08014	0.319073
0.186474	0.380973	1.07486	0.328619
0.214313	0.366962	1.07427	0.368694
0.214728	0.378211	1.08026	0.362142
0.211037	0.340557	1.07144	0.382595
0.212892	0.360154	1.03751	0.371509
0.2197	0.361118	1.08381	0.37826
0.184103	0.388689	1.01699	0.321414
0.196624	0.391745	1.04077	0.334185
0.210948	0.353455	1.08426	0.373754
0.224125	0.358667	1.06231	0.384571
0.205296	0.35407	1.05207	0.367016
0.212607	0.36884	1.0697	0.365652
0.210421	0.348418	1.02971	0.376533
0.216121	0.343893	1.03983	0.385921
0.189055	0.381223	1.02873	0.331514
0.194333	0.402008	1.07285	0.325875
0.191204	0.386761	1.05836	0.330823
0.190321	0.378019	1.02786	0.334871
0.173688	0.364823	0.969817	0.322534
0.232725	0.0265675	0.143873	0.897539
0.246219	0.0299291	0.315227	0.891619
0.269788	0.265034	1.24715	0.504445
0.279893	0.266207	1.23675	0.512531
0.275898	0.265267	1.18242	0.509823
0.281946	0.279708	1.28084	0.501992
0.277412	0.253304	1.29511	0.522713
0.279911	0.270882	1.27441	0.508196
0.173531	0.418743	1.20645	0.292991
0.160587	0.412054	1.18775	0.280433
0.160192	0.36509	1.01879	0.304964
0.16284	0.380095	1.03807	0.299925
0.212501	0.358093	1.06773	0.372421
0.213187	0.372851	1.078	0.363777
0.20274	0.280534	1.09891	0.419514
0.203156	0.384389	0.9973	0.345771
0.199717	0.39097	1.02921	0.33811
0.195581	0.374718	1.00345	0.342944
0.221026	0.476248	1.10569	0.316986
0.212213	0.49432	1.08688	0.300358
0.283306	0.268025	1.21681	0.513858
0.272835	0.27404	1.22968	0.498898
0.26911	0.24925	1.25206	0.519156
0.195902	0.0804612	0.542479	0.708857
0.188754	0.0865546	0.622382	0.685609
0.16282	0.417445	1.15924	0.280596
0.166096	0.402376	1.15667	0.29218
0.1608	0.414508	1.17633	0.279503
0.164337	0.425764	1.18747	0.278489
0.162984	0.406054	1.1934	0.286421
0.169992	0.413856	1.16889	0.291159
0.156665	0.426615	1.25015	0.268592
0.158453	0.404832	1.17545	0.281301
0.162222	0.430652	1.14528	0.27362
0.16536	0.410524	1.16614	0.287141
0.164281	0.416998	1.23046	0.28262
0.161728	0.419071	1.21079	0.278458
0.161768	0.380811	1.10088	0.298147
0.156234	0.399267	1.15023	0.281248
0.154895	0.437463	1.0987	0.261489
0.161164	0.402802	1.16437	0.285769
0.189174	0.393491	1.03312	0.32467
0.192135	0.394808	1.06685	0.327348
