# Supplementary material for: Single-molecule fluorescence multiplexing by multi-parameter spectroscopic detection of nanostructured FRET labels
Source: Nat Nanotechnol. 2024 May 15;19(8):1150–7. doi: 10.1038/s41565-024-01672-8 (PMC11329371; doi:10.1038/s41565-024-01672-8)
Supplement: Supplementary file 7 — Statistical source data for Fig. 4a–e. [file 41565_2024_1672_MOESM7_ESM.xlsx]

## Sheet: 4A
NOTE: A2-A42: True label identity; B1-AP1: Confused label identity	AB6	AB7	AB8	AB9	AB10	AB11	AB12	AB13	AB14	AB15	AB16	AB17	AB18	AB19	AB20	ABSK6	ABSK10	ABSK12	ABSK13	ABSK14	ABSK16	ABSK20	ABSK22	ACB6	ACB8	ACB10	ACB11	ACB12	ACB14	ACB16	ACB18	ACB20	ABin6	ABin8	ABin10	ABin11	ABin12	ABin14	ABin16	ABin18	ABin20
AB6		0.0986622	6.59107e-08	1.08289e-10	3.1884e-15	5.83604e-26	8.52571e-38	4.08552e-45	3.36207e-80	3.18831e-41	1.17382e-85	7.39824e-86	5.65395e-144	1.74773e-126	6.88432e-151	0.00633495	1.06863e-08	3.55997e-58	1.55308e-71	1.142e-48	1.14269e-82	1.34709e-99	2.67788e-149	1.6763e-26	4.50999e-37	3.61097e-43	2.32577e-50	3.63435e-50	2.72654e-73	6.25298e-83	5.76958e-116	2.30431e-109	4.93957e-88	6.1358e-161	8.13341e-88	1.00277e-184	1.90722e-101	9.33365e-215	3.87285e-110	1.5621e-246	2.4031e-145
AB7	0.124122		6.22237e-06	3.66716e-08	9.598e-12	1.58032e-20	4.93047e-30	2.96521e-35	6.58144e-63	2.73372e-33	3.89266e-68	1.40015e-68	1.66198e-113	7.88503e-94	2.74975e-116	0.00459128	2.39647e-06	3.79458e-43	2.75899e-53	6.57708e-38	2.95918e-63	1.54795e-74	5.24805e-109	1.0559e-20	7.99051e-31	1.16306e-36	2.58037e-43	3.95636e-43	5.30873e-62	5.78684e-70	2.49948e-94	5.27874e-83	8.84085e-74	7.37536e-135	6.44565e-76	5.63602e-157	8.47927e-89	1.77917e-185	1.60607e-96	3.01336e-210	4.84915e-127
AB8	6.21957e-08	4.77245e-06		0.0255819	0.000671657	9.17109e-11	5.67253e-19	2.10836e-24	4.31666e-46	3.18776e-23	1.08158e-54	1.16577e-57	4.06983e-106	8.65274e-97	1.34943e-115	2.72175e-15	0.294024	9.66699e-26	4.19329e-36	1.38541e-25	2.93964e-54	7.32582e-68	7.8767e-109	2.38891e-16	8.96658e-22	2.49877e-26	1.53364e-32	8.75403e-33	4.41824e-50	7.42668e-59	2.72649e-86	1.50058e-81	9.87355e-75	2.35837e-127	2.08573e-70	6.20671e-145	1.56636e-81	9.45362e-172	2.08851e-88	9.85879e-197	4.23089e-118
AB9	1.29905e-10	3.65716e-08	0.0336576		0.054246	7.57135e-06	1.15063e-11	2.41187e-16	2.36414e-30	2.09197e-15	2.62782e-38	3.8247e-41	5.76573e-76	7.93001e-71	2.14218e-86	1.23101e-18	0.0762993	9.56895e-16	4.57537e-24	5.04961e-18	2.47707e-40	8.54761e-52	1.47495e-83	6.39382e-11	1.02003e-14	1.46752e-18	7.11928e-24	1.41181e-24	9.59248e-39	2.49887e-46	2.46561e-68	2.59057e-66	2.29936e-49	4.50521e-85	1.28466e-49	9.71341e-103	7.15088e-60	1.12362e-128	3.06486e-66	7.0369e-146	4.32465e-90
AB10	3.6194e-15	8.98247e-12	0.000852775	0.0462811		0.00117437	2.06345e-08	5.66331e-13	8.70138e-24	4.53995e-12	8.45077e-33	9.45148e-37	1.05459e-72	3.01894e-75	1.77971e-88	1.32325e-23	0.00199132	6.12957e-11	4.7637e-19	2.98335e-14	5.9571e-38	3.20959e-51	1.31595e-88	4.97586e-12	1.43837e-12	6.008e-15	4.62583e-19	1.23555e-19	3.25213e-32	4.57797e-40	2.55978e-64	1.05567e-68	4.4183e-51	3.13241e-77	1.60239e-46	7.65915e-89	2.74002e-54	5.18299e-110	2.78263e-59	4.66306e-125	6.37349e-81
AB11	7.32437e-26	1.71006e-20	1.27416e-10	8.22697e-06	0.00128148		0.00572829	5.13788e-06	8.67833e-11	2.16155e-05	6.22375e-18	1.49211e-21	9.43209e-47	2.33512e-51	1.30042e-60	4.5182e-36	5.30675e-10	0.000175718	1.70104e-09	3.39562e-07	4.93555e-23	1.23058e-32	4.69165e-59	2.61354e-11	4.54195e-09	1.18347e-09	7.78277e-12	5.55137e-12	2.8449e-20	2.76429e-26	5.9056e-44	1.89469e-48	1.4086e-36	1.91793e-50	5.33763e-32	1.20287e-58	7.26851e-38	4.11993e-76	1.23632e-41	2.78332e-85	6.44779e-58
AB12	1.02699e-37	5.22233e-30	7.72022e-19	1.21434e-11	2.27845e-08	0.00559127		0.00479893	9.67902e-05	0.0237185	3.66483e-10	2.74413e-13	5.04617e-33	3.19001e-40	8.05109e-48	1.37058e-48	6.8907e-18	0.00114538	1.05837e-06	0.000198063	9.98858e-16	1.07876e-24	1.19391e-49	1.09151e-17	1.84391e-12	1.73353e-11	2.60688e-11	1.20037e-09	1.03559e-14	2.39653e-19	2.18578e-34	4.61399e-41	3.54368e-33	3.67877e-41	1.37227e-27	6.82776e-47	1.55955e-30	6.16869e-61	2.66531e-32	8.87888e-64	3.01595e-44
AB13	4.51925e-45	2.82772e-35	2.53298e-24	2.37451e-16	6.0209e-13	4.63106e-06	0.00505627		0.0170936	0.0744147	6.34023e-06	2.42383e-08	4.72338e-24	5.10956e-28	8.49128e-35	2.33721e-54	1.38565e-22	0.00138427	0.0116498	0.121163	3.4711e-08	1.54291e-13	1.25063e-30	1.14729e-24	7.67761e-18	1.44547e-16	9.84904e-15	1.17921e-10	2.02998e-12	7.21308e-15	1.3383e-24	1.50245e-27	3.38346e-42	5.60672e-49	1.57784e-33	4.81063e-51	1.23358e-33	2.71896e-61	4.9645e-33	4.31042e-59	3.75485e-42
AB14	3.38853e-80	5.58678e-63	5.06669e-46	1.90527e-30	7.20207e-24	6.21056e-11	7.00912e-05	0.0127603		0.0664127	0.000698453	2.59629e-06	6.07626e-22	6.29101e-29	4.87789e-36	5.6314e-104	5.54657e-44	3.63261e-10	2.63799e-07	0.00107605	6.48723e-08	5.7135e-15	3.25166e-37	6.14231e-32	1.96992e-22	1.41662e-20	2.99352e-17	1.0386e-11	4.91241e-13	1.42007e-15	6.89901e-27	1.38053e-31	3.52075e-43	4.94778e-53	2.08218e-35	3.01991e-58	7.6048e-35	1.22429e-72	5.61562e-34	5.3287e-68	1.41827e-43
AB15	4.45613e-41	3.34506e-33	4.82171e-23	2.64066e-15	5.97329e-12	2.53879e-05	0.0312327	0.0932051	0.110714		0.000135457	1.12036e-06	3.38794e-19	5.0997e-24	4.08369e-29	2.72005e-50	6.37873e-22	0.000123313	0.000164348	0.0116258	1.0426e-07	1.24244e-12	6.21296e-27	4.93883e-20	1.34438e-13	1.26815e-11	5.35886e-10	1.88174e-07	2.98221e-09	9.34773e-12	1.30052e-20	1.84371e-24	1.6901e-29	5.70514e-32	9.09685e-23	4.53758e-34	9.47138e-24	2.37017e-43	4.46647e-24	1.35523e-42	6.13853e-32
AB16	1.36132e-85	3.94404e-68	1.35043e-54	2.58926e-38	8.70552e-33	5.56797e-18	3.36305e-10	6.06843e-06	0.000869036	0.000103449		0.0706701	7.17128e-09	2.59337e-13	1.29308e-17	1.92481e-102	7.67413e-52	8.58127e-19	4.10702e-12	1.2293e-06	0.00755634	4.89722e-06	3.71751e-17	2.96645e-40	1.84264e-29	9.3813e-27	3.14182e-21	6.24477e-14	1.22753e-11	6.80457e-11	8.06721e-16	6.45683e-18	5.60117e-41	1.51738e-45	2.1062e-33	5.95086e-47	6.55906e-30	2.26521e-55	4.10305e-27	7.01351e-45	1.1967e-30
AB17	8.63284e-86	1.50089e-68	1.54219e-57	4.07205e-41	1.05009e-36	1.45435e-21	2.81169e-13	2.52134e-08	3.55086e-06	9.51378e-07	0.0829322		2.41973e-05	1.3283e-08	8.28671e-12	3.88505e-98	1.91243e-54	1.96234e-23	2.5987e-15	8.10896e-09	0.0444157	0.00114293	8.19385e-11	4.53982e-45	6.40471e-34	1.45202e-30	7.87476e-24	9.49283e-16	5.25691e-12	1.58164e-09	1.5507e-11	8.36879e-13	4.64809e-41	1.74015e-43	6.3327e-33	1.17321e-42	5.22019e-28	9.63935e-48	2.83014e-24	2.92858e-35	4.14498e-25
AB18	5.56276e-144	1.59909e-113	4.18086e-106	5.12988e-76	9.23879e-73	7.02019e-47	4.03379e-33	4.00691e-24	6.2545e-22	2.31113e-19	6.22337e-09	1.95953e-05		0.00299337	0.00022973	6.82889e-160	1.77619e-100	4.29971e-61	3.07359e-42	2.90356e-24	2.41779e-06	3.13051e-05	1.42231e-06	4.42768e-80	3.06309e-65	6.6699e-62	1.1775e-48	1.13898e-33	3.21859e-26	4.25067e-17	3.63133e-13	7.69691e-11	7.07471e-61	4.50221e-71	7.44417e-54	3.07036e-68	4.60149e-42	2.91456e-69	1.5828e-34	9.5415e-44	3.66231e-27
AB19	1.31912e-126	5.44394e-94	7.04046e-97	5.54761e-71	2.30073e-75	1.63765e-51	2.29602e-40	4.05329e-28	5.47466e-29	3.22063e-24	2.02051e-13	9.26509e-09	0.00306861		0.0418818	1.76257e-124	1.88477e-87	6.64349e-68	8.46499e-43	5.59995e-26	3.54235e-08	3.15906e-05	0.0209378	2.48214e-91	1.77678e-79	2.51271e-81	6.23793e-66	3.90082e-45	3.58311e-37	1.65527e-22	3.65706e-14	3.15506e-08	5.46197e-82	5.79423e-100	4.33836e-74	7.12543e-93	1.23389e-55	7.18674e-86	3.9956e-44	1.55737e-51	3.69739e-30
AB20	6.98959e-151	2.5577e-116	1.54353e-115	1.82349e-86	1.59554e-88	1.05425e-60	6.64317e-48	7.58035e-35	5.04112e-36	2.94933e-29	1.13273e-17	6.82068e-12	0.000220884	0.0487048		8.29724e-155	3.38807e-106	9.25339e-81	4.20424e-54	1.4903e-33	4.16157e-12	1.83983e-08	0.000794162	2.27395e-95	8.87793e-82	2.43325e-83	8.82624e-68	8.28545e-47	3.5526e-39	2.11014e-24	3.78064e-16	1.77192e-09	7.67049e-82	7.24322e-101	1.88199e-75	1.30029e-94	2.30388e-57	3.43043e-89	2.8088e-46	2.94383e-55	3.67804e-32
ABSK6	0.00678593	0.00337456	2.46433e-15	8.61317e-19	1.05374e-23	3.06649e-36	9.72249e-49	2.01114e-54	4.72918e-104	1.80313e-50	1.42029e-102	2.24093e-98	5.77377e-160	2.33942e-124	6.84022e-155		6.97425e-17	7.03678e-80	2.42846e-93	6.03584e-60	1.77234e-89	2.13711e-103	8.77211e-149	2.52042e-36	6.94871e-52	3.71972e-58	3.82943e-65	4.35111e-62	6.86202e-87	2.73708e-95	1.325e-124	3.11665e-106	1.4381e-100	6.74708e-207	9.4307e-104	3.19994e-239	2.00077e-119	2.71563e-273	2.68101e-128	5.26887051862550e-310	7.80785e-169
ABSK10	9.97977e-09	1.92974e-06	0.293547	0.0522628	0.0015561	3.78802e-10	4.86357e-18	1.13498e-22	5.06002e-44	4.13433e-22	5.95054e-52	1.40436e-54	1.5497e-100	2.34911e-87	1.88595e-106	7.85817e-17		1.56274e-23	9.17443e-33	1.96938e-23	3.88334e-49	3.40927e-60	3.67148e-95	1.07729e-14	4.8487e-21	6.56135e-26	2.72321e-32	2.16458e-32	5.51106e-49	4.4969e-57	1.99768e-81	1.44832e-72	2.0813e-73	1.7007e-128	3.84528e-70	3.6519e-147	7.00557e-82	5.04977e-175	7.73716e-89	5.73483e-200	1.24342e-118
ABSK12	2.45133e-58	2.14818e-43	6.78845e-26	5.06023e-16	3.54608e-11	8.47526e-05	0.000610644	0.000746937	2.64204e-10	5.53032e-05	4.70954e-19	1.05503e-23	2.93089e-61	5.12679e-68	6.04667e-81	6.79375e-80	1.14099e-23		5.86144e-05	0.000434059	1.66943e-23	1.00886e-36	6.66888e-81	3.52085e-27	2.71254e-21	3.77528e-22	4.67234e-22	3.83925e-17	2.82838e-24	2.42129e-30	1.79848e-52	6.40292e-59	3.20285e-72	7.3166e-104	1.37446e-59	5.97197e-111	2.49372e-61	5.54966e-130	1.31931e-61	2.27342e-136	1.92303e-81
ABSK13	1.44434e-71	1.64764e-53	3.10714e-36	2.83186e-24	3.29359e-19	1.04009e-09	7.27087e-07	0.00756005	1.99593e-07	8.5351e-05	2.51185e-12	1.41731e-15	2.13418e-42	6.89189e-43	2.6908e-54	2.38236e-93	6.85773e-33	7.14091e-05		0.0859644	2.05227e-12	3.77783e-19	6.78783e-45	1.57379e-33	2.42258e-26	1.62977e-27	9.38296e-26	2.26791e-18	5.05089e-22	4.54748e-25	1.20526e-38	1.57698e-37	4.08277e-74	9.48275e-102	1.27092e-61	4.87121e-107	7.53878e-61	1.80199e-123	3.91496e-59	8.02025e-123	2.02415e-74
ABSK14	1.31237e-48	6.40734e-38	1.69793e-25	4.81911e-18	3.15684e-14	3.0412e-07	0.000206051	0.133236	0.00139518	0.00955976	1.27453e-06	7.63238e-09	3.47957e-24	7.24822e-26	1.62159e-33	7.73247e-60	2.32716e-23	0.000821154	0.170489		1.2495e-07	2.9666e-12	4.23901e-28	2.11879e-25	1.19455e-18	1.98237e-18	4.50976e-17	2.2309e-12	1.71653e-14	7.33786e-17	2.89947e-26	6.28432e-27	2.76343e-47	9.5739e-58	2.76094e-39	1.40304e-61	2.80018e-39	9.71129e-74	2.1016e-38	1.86978e-70	6.00059e-48
ABSK16	1.14442e-82	2.66898e-63	3.24262e-54	2.12801e-40	5.59014e-38	4.13207e-23	8.68642e-16	3.13452e-08	7.04348e-08	7.09635e-08	0.00619651	0.0390153	2.98393e-06	4.07943e-08	4.49048e-12	1.99629e-89	4.21151e-49	2.84792e-23	3.35147e-12	1.22345e-07		0.0212321	1.02557e-09	1.73016e-49	8.30754e-39	1.16112e-38	1.23911e-31	2.85511e-20	2.10659e-16	3.19899e-12	4.70175e-13	2.79228e-13	2.01392e-56	1.71004e-64	7.48337e-48	1.54054e-62	1.08293e-39	5.51882e-66	1.15976e-33	1.50671e-47	1.86091e-32
ABSK20	1.25861e-99	1.29668e-74	7.58014e-68	6.49258e-52	2.74824e-51	8.78517e-33	8.04011e-25	1.21597e-13	5.43165e-15	7.47414e-13	3.79227e-06	0.000768168	3.85208e-05	3.64905e-05	1.89603e-08	2.29693e-103	3.56205e-60	1.49941e-36	4.99307e-19	2.52379e-12	0.0181796		2.77201e-05	1.07502e-61	3.85131e-50	1.93252e-52	3.53218e-43	2.62853e-27	1.98013e-22	1.51883e-14	4.76541e-12	2.27913e-10	1.72941e-71	8.28726e-85	1.86979e-62	2.56241e-80	1.3213e-49	2.62136e-80	8.94705e-41	1.2699e-54	1.62168e-35
ABSK22	1.97216e-149	3.92511e-109	6.60225e-109	9.34725e-84	8.17481e-89	2.62229e-59	6.82634e-50	7.81289e-31	2.29471e-37	2.95631e-27	1.93537e-17	4.11466e-11	9.66395e-07	0.0170314	0.000711337	9.35044e-149	3.29882e-95	5.68401e-81	6.64644e-45	2.79323e-28	6.92237e-10	2.07765e-05		9.65487e-93	1.25032e-80	1.32411e-90	1.10583e-75	1.61906e-48	8.68484e-44	4.71659e-26	5.98987e-18	1.83883e-10	2.59601e-105	1.84705e-138	2.13323e-99	2.19219e-131	7.26552e-76	2.00667e-125	2.11083e-61	5.67432e-83	1.15375e-46
ACB6	2.6084e-26	1.47997e-20	3.69692e-16	8.85844e-11	7.3269e-12	3.34627e-11	1.52637e-17	1.65773e-24	1.05047e-31	5.68407e-20	4.14269e-40	5.852e-45	6.59798e-80	4.26801e-91	3.56242e-95	5.41615e-36	1.69159e-14	9.82307e-27	3.6151e-33	3.10963e-25	2.88483e-49	2.06617e-61	2.30157e-92		0.000389931	1.73789e-08	2.97195e-13	1.9143e-17	4.98024e-32	6.14178e-40	5.87608e-66	4.28929e-75	8.46856e-41	5.44102e-60	2.45865e-38	1.07082e-66	1.46749e-47	8.82181e-84	1.00974e-55	1.62932e-107	1.41429e-75
ACB8	7.85945e-37	1.25301e-30	1.52675e-21	1.53236e-14	1.99917e-12	4.89486e-09	2.01197e-12	9.15864e-18	2.70347e-22	1.2732e-13	2.19299e-29	7.21818e-34	4.05989e-65	2.89034e-79	1.23757e-81	1.62222e-51	9.00201e-21	5.83177e-21	4.68102e-26	1.50809e-18	1.16718e-38	6.2681e-50	2.57085e-80	0.000361518		0.0132413	1.4547e-05	6.50804e-09	7.68651e-20	3.88056e-27	3.99344e-51	6.4938e-63	4.63701e-36	3.9606e-46	4.73292e-29	3.46556e-48	1.33699e-35	6.54993e-61	8.08696e-42	1.88391e-80	3.32251e-58
ACB10	6.75291e-43	1.94688e-36	4.94856e-26	2.54082e-18	8.95091e-15	1.4203e-09	1.77019e-11	1.45241e-16	1.70917e-20	1.04281e-11	9.54251e-27	1.43066e-30	8.16548e-62	3.64606e-81	3.19007e-83	9.23987e-58	1.32776e-25	7.49893e-22	2.52983e-27	2.03743e-18	1.34616e-38	2.61544e-52	2.52551e-90	1.46332e-08	0.0124787		0.0179194	4.76098e-05	1.13663e-14	1.11773e-21	9.95493e-48	1.23054e-66	2.0582e-31	2.21122e-34	1.40761e-21	2.61308e-33	1.16786e-25	2.87381e-42	2.83094e-30	7.92853e-59	2.11897e-44
ACB11	4.86675e-50	4.73252e-43	3.46057e-32	1.41484e-23	7.84555e-19	1.10608e-11	3.23254e-11	1.06573e-14	4.09784e-17	4.8096e-10	3.4315e-21	8.00344e-24	1.49313e-48	9.33645e-66	1.21406e-67	1.04575e-64	6.5702e-32	1.06594e-21	1.68908e-25	5.02664e-17	1.50718e-31	4.94819e-43	2.12427e-75	2.84523e-13	1.57338e-05	0.0197932		0.0187291	7.20249e-09	1.92755e-14	1.24683e-35	1.31577e-53	2.88598e-26	1.62804e-24	2.74413e-15	2.16521e-21	4.45445e-17	6.67816e-27	9.28291e-20	5.17011e-38	1.27104e-30
ACB12	7.85344e-50	7.7315e-43	2.09129e-32	3.03663e-24	2.36239e-19	9.5466e-12	1.77284e-09	1.54633e-10	1.69365e-11	2.07524e-07	7.33031e-14	1.00141e-15	1.44773e-33	6.01623e-45	1.12468e-46	1.194e-61	5.43543e-32	1.07197e-16	5.07285e-18	3.24753e-12	3.73866e-20	3.8509e-27	3.27515e-48	1.95342e-17	7.07301e-09	5.63969e-05	0.0214381		0.000957252	1.8985e-07	5.42906e-21	6.44359e-33	3.1445e-28	3.99143e-25	1.97835e-15	1.11293e-19	4.15057e-15	6.18364e-22	9.53776e-16	1.0832e-27	2.15738e-23
ACB14	5.07629e-73	9.28052e-62	9.35102e-50	1.79893e-38	5.59573e-32	4.29369e-20	1.52419e-14	2.7911e-12	9.87356e-13	3.5292e-09	1.48348e-11	5.1864e-12	3.71553e-26	4.58863e-37	3.99065e-39	1.6531e-86	1.28746e-48	8.66865e-24	1.38184e-21	2.69818e-14	2.2845e-16	2.30535e-22	1.36497e-43	3.9895e-32	6.55108e-20	1.05375e-14	6.31442e-09	0.000730895		0.00741813	9.85131e-13	4.95904e-25	1.81794e-38	3.34261e-34	8.68727e-22	8.51843e-25	1.78103e-16	1.85713e-22	2.12987e-13	2.71794e-19	4.93749e-17
ACB16	1.18807e-82	1.03282e-69	1.54649e-58	4.57003e-46	7.62134e-40	4.19614e-26	3.67971e-19	1.08059e-14	3.27281e-15	1.18227e-11	1.06289e-10	1.98393e-09	5.468e-17	2.24841e-22	2.57536e-24	6.94395e-95	9.90825e-57	6.91747e-30	1.35682e-24	1.29636e-16	4.04489e-12	2.03767e-14	8.03359e-26	5.67118e-40	3.9463e-27	1.16927e-21	1.92687e-14	1.70088e-07	0.00866362		3.31294e-05	3.53904e-12	4.7913e-40	6.06399e-36	6.86434e-24	3.47229e-26	7.14655e-17	5.37252e-22	3.10485e-12	2.24582e-14	7.3914e-13
ACB18	8.07165e-116	3.69993e-94	4.5562e-86	3.66468e-68	3.41388e-64	7.09724e-44	2.64697e-34	1.83377e-24	1.31862e-26	1.40559e-20	1.29768e-15	2.11674e-11	4.67353e-13	3.95665e-14	3.77861e-16	2.57376e-124	3.79379e-81	4.20121e-52	3.18991e-38	4.68659e-26	6.67625e-13	6.429e-12	8.37838e-18	4.24235e-66	3.15281e-51	8.06224e-48	9.5259e-36	3.83067e-21	8.70887e-13	2.54277e-05		0.000478171	2.20309e-64	1.58741e-67	2.54957e-46	1.04205e-53	1.98945e-31	4.30819e-43	1.73047e-21	8.55995e-22	3.16738e-15
ACB20	2.33905e-109	6.0687e-83	1.88983e-81	2.66883e-66	1.0754e-68	1.81074e-48	4.54644e-41	1.82454e-27	1.95008e-31	1.72755e-24	9.40156e-18	1.17515e-12	1.31425e-10	4.47048e-08	2.46346e-09	3.57326e-106	2.08554e-72	1.09631e-58	3.53862e-37	9.85471e-27	4.70214e-13	4.28287e-10	3.35785e-10	2.37686e-75	4.02429e-63	8.55369e-67	8.70912e-54	3.95909e-33	3.9398e-25	2.41697e-12	0.000421934		1.99214e-84	3.33139e-99	6.52025e-70	1.26381e-85	1.37487e-48	1.12536e-70	9.7878e-35	6.73266e-38	8.20347e-22
ABin6	7.09387e-88	1.16295e-73	1.4452e-74	2.89373e-49	5.10646e-51	1.52475e-36	4.13284e-33	3.96097e-42	5.56009e-43	1.6203e-29	7.72491e-41	5.82678e-41	1.26795e-60	3.5734e-81	1.92949e-81	2.25475e-100	3.1023e-73	6.4812e-72	6.84166e-74	3.13907e-47	3.12347e-56	3.13692e-71	8.23128e-105	9.65493e-41	4.92926e-36	2.11176e-31	2.85534e-26	3.11504e-28	2.33085e-38	5.69451e-40	3.62137e-64	3.89506e-84		4.56908e-05	2.69774e-07	4.36737e-13	1.35482e-12	8.51414e-25	5.40766e-20	2.6972e-39	5.9424e-28
ABin8	6.41859e-161	8.76459e-135	2.68481e-127	4.17961e-85	2.51108e-77	1.51826e-50	2.62873e-41	3.82718e-49	5.55916e-53	3.53453e-32	1.36941e-45	1.36544e-43	5.07931e-71	7.84818e-100	9.23513e-101	1.10853e-206	1.94753e-128	9.43178e-104	1.14231e-101	7.47611e-58	1.72371e-64	9.83972e-85	2.96587e-138	3.69276e-60	2.59081e-46	1.35794e-34	8.83847e-25	2.39012e-25	2.83945e-34	4.78805e-36	1.70343e-67	3.96581e-99	2.70538e-05		0.00859976	6.11364e-06	6.66233e-07	2.79139e-18	1.4755e-13	2.02842e-34	4.66844e-24
ABin10	1.42721e-87	1.08465e-75	3.82115e-70	2.24333e-49	2.27478e-46	7.02891e-32	1.70018e-27	1.76833e-33	3.2309e-35	8.7704e-23	2.61045e-33	6.77109e-33	1.04947e-53	7.13811e-74	2.85874e-75	2.20834e-103	7.17694e-70	3.05377e-59	2.01967e-61	3.23369e-39	9.80859e-48	2.84766e-62	4.35941e-99	2.82629e-38	4.92874e-29	1.34351e-21	2.32563e-15	1.67856e-15	9.36831e-22	6.54064e-24	3.51009e-46	1.09864e-69	2.36998e-07	0.0144292		0.0910483	0.00578846	1.00064e-06	6.9197e-07	1.58305e-18	7.55441e-15
ABin11	1.25591e-184	6.87518e-157	8.67165e-145	1.12225e-102	7.5681e-89	9.72883e-59	5.58301e-47	3.62951e-51	3.48411e-58	2.87473e-34	5.20669e-47	8.76144e-43	2.96719e-68	8.36678e-93	1.42019e-94	5.58641e-239	3.79836e-147	9.21847e-111	6.52889e-107	1.08411e-61	1.57616e-62	2.73088e-80	3.24652e-131	7.58623e-67	2.41746e-48	1.65342e-33	1.18078e-21	6.22962e-20	6.40217e-25	2.44071e-26	1.03235e-53	5.00938e-85	2.62246e-13	5.95782e-06	0.0558045		0.0262408	2.56122e-06	4.67861e-06	1.70309e-19	1.78239e-15
ABin12	3.56104e-101	1.60438e-88	3.00041e-81	1.32086e-59	4.46775e-54	1.07433e-37	2.26602e-30	1.56273e-33	1.45136e-34	1.05329e-23	9.27777e-30	6.36246e-28	6.48577e-42	2.042e-55	3.55063e-57	5.04906e-119	1.58775e-81	6.62345e-61	1.51002e-60	3.76003e-39	1.51421e-39	1.97621e-49	1.54908e-75	1.7299e-47	1.49128e-35	1.17071e-25	3.97566e-17	3.56962e-15	1.83173e-16	7.10461e-17	2.89444e-31	1.60988e-48	1.28626e-12	1.11831e-06	0.00619212	0.0471608		0.0336652	0.010765	1.82585e-08	9.65844e-08
ABin14	1.46566e-214	2.64192e-185	1.31509e-171	1.55001e-128	5.54786e-110	4.35835e-76	5.70167e-61	2.3498e-61	1.5424e-72	1.77299e-43	2.18153e-55	7.89191e-48	2.9581e-69	7.55334e-86	3.67835e-89	5.77976e-273	7.93351e-175	1.08734e-129	2.87351e-123	9.09775e-74	4.93287e-66	2.477e-80	2.91509e-125	7.49757e-84	5.25961e-61	2.03336e-42	4.09522e-27	3.67689e-22	1.32959e-22	3.69319e-22	3.98209e-43	1.07617e-70	5.58164e-25	3.08838e-18	6.63585e-07	2.82238e-06	0.0197955		0.0152881	4.10905e-10	5.84656e-09
ABin16	7.75364e-110	2.98638e-96	4.09414e-88	6.21735e-66	4.67291e-59	2.04791e-41	4.22733e-32	6.84874e-33	1.23244e-33	5.3253e-24	6.53093e-27	3.74424e-24	2.32352e-34	5.94007e-44	4.14657e-46	6.75616e-128	1.63404e-88	3.34909e-61	8.70673e-59	3.1715e-38	1.6245e-33	1.37318e-40	4.43414e-61	1.08639e-55	8.71485e-42	2.74648e-30	8.05285e-20	7.89439e-16	1.90068e-13	2.79152e-12	2.38705e-21	1.07667e-34	4.86002e-20	2.27144e-13	7.21296e-07	7.31387e-06	0.0105104	0.0236671		0.00156402	0.00026464
ABin18	2.16381e-246	3.93946e-210	1.35972e-196	8.36458e-146	5.07515e-125	2.46845e-85	8.25084e-64	3.39742e-59	6.72795e-68	9.98752e-43	6.80444e-45	2.19004e-35	7.87343e-44	1.45377e-51	2.68185e-55	0	7.96592e-200	3.64429e-136	1.14174e-122	1.69266e-70	1.20435e-47	1.11743e-54	6.20445e-83	1.09227e-107	1.38443e-80	5.06257e-59	2.69884e-38	5.53329e-28	1.45884e-19	1.16564e-14	6.71012e-22	5.48151e-38	1.40559e-39	1.79554e-34	9.50546e-19	1.50081e-19	1.04823e-08	3.14964e-10	0.000910292		0.0167535
ABin20	4.40965e-145	8.67534e-127	8.24342e-118	7.9896e-90	1.04403e-80	9.5752e-58	4.32237e-44	4.92636e-42	2.94419e-43	7.11603e-32	1.92608e-30	5.43091e-25	5.67932e-27	5.28751e-30	5.30511e-32	2.02663e-168	2.64451e-118	4.48245e-81	4.6526e-74	8.88099e-48	2.46876e-32	2.27449e-35	1.90175e-46	1.65829e-75	3.90519e-58	2.34231e-44	1.25196e-30	2.02572e-23	4.72445e-17	6.59356e-13	3.96915e-15	1.34294e-21	5.51983e-28	6.59202e-24	7.83869e-15	2.67705e-15	9.59242e-08	9.00319e-09	0.000297386	0.0338843

## Sheet: 4B
ID Correct Rate
# photons	100	300	1000	3000	10000	30000
AB10	0.747058	0.798992	0.897274	0.969994	0.997991	0.997448
AB10+AB12	0.45384	0.559651	0.761604	0.919646	0.991591	0.991458
AB8	0.895374	0.943716	0.992095	0.999838	1	1
AB16	0.975402	0.993938	0.999918	1	1	1
ID Error Rate
# photons	100	300	1000	3000	10000	30000
AB10	0.252942	0.201008	0.102726	0.0300058	0.00200873	0.00255241
AB10+AB12	0.54616	0.440349	0.238396	0.0803537	0.00840924	0.00854217
AB8	0.104626	0.0562836	0.00790488	0.000162143	2.13634e-08	4.09371e-08
AB16	0.0245985	0.00606179	8.24969e-05	1.53914e-08	0	0

## Sheet: 4C
Red (counts/ms/uW)	Green (counts/ms/uW)
0.171139	0.233983
0.130865	0.260358
0.147188	0.298074
0.128122	0.156299
0.113376	0.299825
0.226717	0.300272
0.217609	0.288792
0.0874444	0.169177
0.0864979	0.179391
0.20663	0.192597
0.186202	0.0825318
0.170045	0.0991172
0.117544	0.296541
0.122645	0.323029
0.125522	0.317002
0.117567	0.302396
0.222183	0.169473
0.222783	0.1783
0.218193	0.157794
0.220214	0.17579
0.189433	0.188931
0.212418	0.194533
0.195936	0.184524
0.0916771	0.32289
0.0846396	0.320876
0.0907109	0.353033
0.108404	0.182231
0.0901494	0.350638
0.169442	0.368159
0.186531	0.368014
0.175434	0.36644
0.166789	0.364111
0.0435452	0.502898
0.0667572	0.359443
0.0665899	0.336378
0.0565941	0.347984
0.0710531	0.344623
0.144138	0.269356
0.141078	0.232855
0.148648	0.256265
0.156057	0.251768
0.257883	0.134484
0.264687	0.182237
0.12156	0.292149
0.199126	0.224672
0.104284	0.150995
0.119413	0.125817
0.226781	0.175183
0.21154	0.201825
0.208163	0.192081
0.204984	0.19721
0.198733	0.18812
0.204472	0.198513
0.207046	0.186322
0.218801	0.220758
0.219288	0.208711
0.145621	0.277188
0.151141	0.327203
0.148457	0.308952
0.102858	0.363815
0.0934654	0.364143
0.0975811	0.374625
0.0950348	0.361072
0.209811	0.331342
0.201689	0.334314
0.205564	0.348925
0.202256	0.339402
0.19549	0.357185
0.211891	0.352536
0.0923532	0.364539
0.0920215	0.360163
0.237363	0.0256814
0.232633	0.30159
0.225035	0.299435
0.148807	0.39336
0.10515	0.141484
0.220301	0.203596
0.205201	0.203556
0.226941	0.203334
0.20797	0.204358
0.220405	0.229001
0.22541	0.219701
0.188197	0.075758
0.192172	0.0843563
0.188426	0.0725288
0.211779	0.202234
0.211717	0.204404
0.188312	0.193812
0.208038	0.201905
0.262226	0.252069
0.269711	0.272388
0.134959	0.164756
0.132937	0.159195
0.13347	0.169119
0.176045	0.247335
0.176221	0.273653
0.175115	0.278163
0.174244	0.266428
0.157867	0.13215
0.152241	0.396837
0.143418	0.393882
0.142038	0.350294
0.144843	0.364197
0.136815	0.364778
0.152929	0.362963
0.142107	0.363405
0.159689	0.392996
0.149315	0.394371
0.150523	0.382976
0.148648	0.400115
0.149938	0.386844
0.102427	0.136429
0.104566	0.148235
0.147787	0.39646
0.138815	0.394408
0.152161	0.391492
0.1493	0.382639
0.0705527	0.370359
0.0692738	0.353553
0.0635934	0.340308
0.0691352	0.365908
0.068104	0.38855
0.0733204	0.385793
0.0679726	0.358058
0.0686698	0.350059
0.050933	0.246532
0.0581276	0.311179
0.075337	0.369421
0.0752246	0.386024
0.103541	0.400681
0.0954139	0.389218
0.10645	0.404132
0.0950068	0.410027
0.120304	0.291247
0.114411	0.306306
0.125263	0.31544
0.123684	0.301123
0.091218	0.330095
0.0904363	0.337249
0.113265	0.130635
0.122526	0.131984
0.120538	0.129526
0.0468394	0.555434
0.268777	0.138233
0.271025	0.13539
0.28881	0.142628
0.273628	0.14514
0.269213	0.148202
0.286352	0.147419
0.265197	0.142718
0.26383	0.131667
0.18702	0.120773
0.187293	0.113354
0.182473	0.115122
0.0841172	0.339732
0.0934884	0.338783
0.091982	0.3432
0.201008	0.35297
0.298004	0.143841
0.229864	0.168976
0.185015	0.0774334
0.0844821	0.322232
0.0880021	0.323218
0.113814	0.286175
0.121392	0.285861
0.106942	0.288686
0.105555	0.270291
0.0948732	0.271005
0.110555	0.311101
0.108984	0.300801
0.0812139	0.221331
0.26933	0.145897
0.269814	0.13244
0.258009	0.135248
0.171499	0.147196
0.160742	0.151076
0.264303	0.137468
0.24645	0.139533
0.313984	0.1359
0.274738	0.142571
0.311612	0.170448
0.231048	0.0255276
0.236103	0.120099
0.267785	0.117544
0.063456	0.173814
0.061041	0.173227
0.155758	0.333503
0.138419	0.275413
0.232962	0.124712
0.0447835	0.170983
0.191727	0.351722
0.186552	0.340707
0.192556	0.345254
0.185394	0.343481
0.187934	0.342628
0.182852	0.363106
0.059588	0.202331
0.192654	0.19921
0.218021	0.206231
0.21979	0.227317
0.202192	0.226433
0.213174	0.235377
0.209905	0.209866
0.190606	0.081655
0.213007	0.235586
0.144154	0.276162
0.131977	0.280146
0.146853	0.279348
0.140215	0.282456
0.145265	0.275663
0.139576	0.265227
0.138404	0.25506
0.14323	0.283309
0.203166	0.201787
0.0583323	0.243747
0.068611	0.254386
0.0613268	0.256247
0.0601972	0.24226
0.216368	0.327423
0.196234	0.31974
0.200288	0.306727
0.198761	0.29154
0.196895	0.292569
0.191447	0.268533
0.199081	0.280268
0.190325	0.282288
0.196857	0.282968
0.192561	0.281998
0.227884	0.280301
0.22983	0.356353
0.243805	0.354725
0.203026	0.356815
0.269441	0.135516
0.226976	0.0246144
0.205636	0.337163
0.196984	0.351351
0.162282	0.133032
0.164324	0.146586
0.160585	0.127767
0.160074	0.14609
0.199715	0.232391
0.179196	0.113009
0.191909	0.111616
0.233533	0.307137
0.092111	0.333556
0.164306	0.27516
0.157934	0.274986
0.160452	0.274059
0.204346	0.34224
0.0710075	0.186996
0.0767269	0.199905
0.193726	0.234394
0.187392	0.252159
0.0764871	0.427438
0.0741071	0.413613
0.0801752	0.425047
0.148872	0.288246
0.0452212	0.538608
0.1441	0.284733
0.261898	0.141258
0.27121	0.137879
0.15016	0.290682
0.140672	0.290665
0.273253	0.14874
0.271398	0.132644
0.264696	0.142973
0.283228	0.165351
0.235066	0.0287988
0.1212	0.305106
0.120516	0.287424
0.122214	0.311505
0.104971	0.312169
0.104851	0.328685
0.109908	0.299515
0.109573	0.322085
0.106253	0.310129
0.119991	0.308945
0.103833	0.310545
0.110478	0.306017
0.10368	0.309108
0.203833	0.360248
0.205315	0.345831
0.245169	0.0283088
0.235095	0.0301981
0.198472	0.229649
0.108327	0.250384
0.160706	0.132303
0.0476638	0.533579
0.157057	0.132019
0.259955	0.253962
0.268314	0.256342
0.0454344	0.533146
0.0452484	0.543746
0.151631	0.397971
0.154906	0.422077
0.153941	0.407491
0.150857	0.384736
0.160189	0.408667
0.156605	0.40914
0.149788	0.39696
0.217931	0.352284
0.203117	0.355939
0.119053	0.198712
0.117408	0.189472
0.10505	0.165841
0.205921	0.243852
0.198184	0.231638
0.186422	0.115535
0.181079	0.114811
0.0732743	0.342125
0.0774567	0.369458
0.0683416	0.375247
0.0687992	0.35449
0.240176	0.0200225
0.230341	0.0266262
0.249834	0.0272552
0.235294	0.02487
0.203714	0.352122
0.189904	0.275958
0.225677	0.245494
0.192701	0.109938
0.241563	0.0230656
0.239606	0.314382
0.206315	0.312541
0.228687	0.309401
0.175243	0.245566
0.179177	0.255563
0.189022	0.281154
0.185738	0.302692
0.190402	0.285595
0.190929	0.281864
0.169198	0.250354
0.178998	0.25317
0.125402	0.306606
0.12584	0.322815
0.124963	0.310781
0.124369	0.311384
0.209942	0.358791
0.207474	0.350469
0.197046	0.355499
0.217516	0.361771
0.2052	0.358193
0.227629	0.362714
0.213413	0.356803
0.212709	0.352162
0.169598	0.142334
0.24977	0.180128
0.236248	0.180833
0.234844	0.167816
0.220743	0.170475
0.217842	0.160269
0.229639	0.192895
0.224496	0.163578
0.151684	0.288423
0.221913	0.176254
0.214569	0.204091
0.208005	0.20364
0.223402	0.20199
0.109908	0.192495
0.123496	0.195643
0.114826	0.194443
0.109391	0.186759
0.117734	0.192937
0.110778	0.190476
0.124141	0.135032
0.117255	0.135193
0.111146	0.125684
0.182555	0.251966
0.154008	0.399543
0.149284	0.417845
0.153195	0.403897
0.140789	0.381391
0.0600021	0.233413
0.184141	0.247603
0.186353	0.244239
0.19583	0.252065
0.186724	0.246781
0.180261	0.244291
0.191204	0.242052
0.192991	0.261678
0.189649	0.262289
0.17568	0.263323
0.184186	0.261897
0.122436	0.30733
0.124581	0.30218
0.193491	0.087097
0.195853	0.0799536
0.19038	0.0847496
0.191243	0.0918544
0.0553168	0.222933
0.186428	0.220885
0.203741	0.224755
0.193015	0.215427
0.204307	0.223106
0.182013	0.249419
0.17521	0.26695
0.18021	0.249852
0.173816	0.252879
0.180708	0.253489
0.164269	0.136684
0.234748	0.180703
0.226938	0.167144
0.226062	0.178564
0.175785	0.386503
0.151531	0.410289
0.151359	0.396858
0.1646	0.13669
0.121926	0.133977
0.126318	0.124537
0.284941	0.262665
0.287719	0.25005
0.0611473	0.257174
0.232526	0.312713
0.235537	0.289563
0.219241	0.311727
0.0573007	0.225382
0.0767908	0.201019
0.226412	0.179165
0.2351	0.178774
0.236798	0.190548
0.239736	0.185358
0.235546	0.190415
0.238119	0.177282
0.24216	0.183054
0.233411	0.178944
0.128606	0.309856
0.114433	0.30791
0.118764	0.282846
0.115968	0.300996
0.115068	0.315487
0.117756	0.338871
0.241221	0.0206955
0.218212	0.214984
0.219339	0.205839
0.221133	0.230617
0.222443	0.21003
0.215649	0.223003
0.275587	0.25581
0.242174	0.0147326
0.241239	0.0171418
0.247935	0.0268248
0.246266	0.0132218
0.284266	0.0127438
0.240088	0.32655
0.235489	0.312297
0.233792	0.294471
0.155733	0.294257
0.14601	0.26878
0.153434	0.286433
0.152532	0.268471
0.148829	0.280699
0.161826	0.301746
0.154439	0.301618
0.157175	0.317713
0.157385	0.297574
0.127289	0.315718
0.134541	0.322814
0.12842	0.320472
0.123162	0.342402
0.129512	0.320842
0.127749	0.35055
0.106161	0.353319
0.109222	0.405024
0.107448	0.381408
0.110701	0.393233
0.219783	0.0614465
0.209093	0.0626764
0.211413	0.0553963
0.0936136	0.188772
0.246388	0.0263682
0.259433	0.02957
0.0672176	0.374845
0.0730236	0.420145
0.0745293	0.409913
0.070993	0.417342
0.236873	0.327949
0.23729	0.320709
0.14251	0.330117
0.129235	0.322718
0.129395	0.321584
0.130204	0.334853
0.219914	0.375007
0.210066	0.347719
0.217515	0.368627
0.23081	0.388576
0.183601	0.263629
0.19283	0.283849
0.0765778	0.201249
0.122777	0.199612
0.214762	0.368266
0.205726	0.375489
0.128596	0.318112
0.0949581	0.360086
0.216237	0.369943
0.218858	0.387887
0.214857	0.36458
0.214333	0.367667
0.239727	0.319217
0.194996	0.0863697
0.203297	0.0883925
0.193163	0.0901111
0.201959	0.0860092
0.078694	0.380027
0.309092	0.179109
0.164665	0.425603
0.156578	0.412306
0.057746	0.267211
0.0677346	0.268596
0.0641417	0.267889
0.0627875	0.283813
0.0556888	0.249412
0.14153	0.398633
0.0639487	0.267987
0.153455	0.3087
0.154718	0.300055
0.1555	0.342198
0.162481	0.339155
0.161496	0.327859
0.162521	0.330681
0.234468	0.336219
0.243101	0.35234
0.237776	0.318355
0.287073	0.274532
0.286147	0.270926
0.285229	0.262864
0.186799	0.407265
0.187178	0.396718
0.194669	0.416037
0.122328	0.200007
0.125125	0.204755
0.110661	0.18598
0.0943594	0.355402
0.101206	0.385358
0.0953911	0.364311
0.100337	0.360706
0.095043	0.389783
0.0946831	0.354174
0.0962282	0.387143
0.0911969	0.247643
0.287243	0.155623
0.283409	0.150722
0.28858	0.180934
0.285793	0.148505
0.188242	0.41537
0.191641	0.40006
0.191167	0.406422
0.122646	0.200076
0.252668	0.19743
0.253871	0.22046
0.239636	0.229889
0.132487	0.328139
0.135747	0.327438
0.120501	0.319821
0.136422	0.316872
0.129411	0.32319
0.133078	0.326689
0.13349	0.353875
0.142785	0.362053
0.127983	0.362379
0.23172	0.352159
0.22727	0.351685
0.0803139	0.358676
0.0849418	0.372954
0.0779391	0.383588
0.0784626	0.346833
0.0928074	0.363197
0.0774863	0.355617
0.0790559	0.362497
0.0805059	0.348236
0.0744053	0.363295
0.0884876	0.393254
0.110303	0.191342
0.20101	0.0851427
0.241758	0.332857
0.233944	0.308915
0.241554	0.344783
0.242457	0.317427
0.302805	0.408931
0.316143	0.435867
0.171501	0.143146
0.224589	0.0383714
0.224632	0.0371505
0.226865	0.0232991
0.241357	0.328575
0.191725	0.117918
0.186575	0.116711
0.218957	0.373354
0.165128	0.439846
0.157091	0.42631
0.159419	0.420134
0.0719973	0.266662
0.241192	0.303858
0.0618743	0.237334
0.184207	0.397984
0.0865095	0.241263
0.0884929	0.251951
0.132125	0.323346
0.209489	0.247174
0.20503	0.248427
0.211827	0.247436
0.220838	0.271663
0.219089	0.282848
0.220525	0.271652
0.221535	0.288831
0.221302	0.310938
0.212186	0.278672
0.237555	0.281027
0.096558	0.345728
0.0972322	0.373497
0.102262	0.401678
0.243158	0.336054
0.251306	0.362518
0.189329	0.119127
0.187166	0.121165
0.188492	0.126614
0.0760736	0.208294
0.222524	0.23441
0.226131	0.211645
0.155141	0.0863276
0.237226	0.215581
0.225346	0.220154
0.222474	0.207809
0.224276	0.220407
0.10222	0.191914
0.191213	0.117849
0.125639	0.147365
0.127771	0.144145
0.12875	0.141825
0.128965	0.154804
0.197129	0.125225
0.196969	0.113081
0.191382	0.124928
0.0704074	0.39348
0.0670936	0.389841
0.253066	0.320536
0.243746	0.332695
0.23553	0.320369
0.221973	0.333029
0.240587	0.334039
0.236642	0.320473
0.246895	0.194868
0.244816	0.185021
0.246213	0.205894
0.252873	0.187033
0.23767	0.186083
0.218814	0.234769
0.231595	0.235453
0.208524	0.234971
0.218542	0.242896
0.227096	0.278953
0.234355	0.265543
0.222067	0.266813
0.233575	0.267721
0.198856	0.0908848
0.12635	0.150598
0.127546	0.137283
0.214072	0.360209
0.219085	0.378659
0.186304	0.580286
0.189465	0.604785
0.188991	0.606973
0.138905	0.584914
0.141085	0.581922
0.131767	0.557942
0.139171	0.583719
0.142028	0.599816
0.0572043	0.755227
0.0564684	0.765953
0.180481	0.581778
0.157443	0.340216
0.25847	0.0394671
0.194378	0.0911393
0.217037	0.0892269
0.19945	0.0901453
0.198546	0.112666
0.203636	0.0972181
0.203712	0.0884177
0.209398	0.0961565
0.160772	0.42842
0.0680458	0.270411
0.0664431	0.279942
0.0673761	0.273796
0.0602351	0.27723
0.0649036	0.273826
0.066873	0.279113
0.0711434	0.294268
0.0644282	0.284026
0.066677	0.273317
0.0686098	0.293167
0.175159	0.238265
0.171787	0.242359
0.181425	0.246984
0.0758022	0.18584
0.228372	0.295761
0.228902	0.2936
0.225856	0.313016
0.230069	0.29406
0.111469	0.173594
0.0677135	0.339484
0.0665325	0.341118
0.0667353	0.358184
0.0576493	0.24434
0.117359	0.17114
0.200044	0.336055
0.202778	0.320197
0.203936	0.344369
0.20196	0.322972
0.19963	0.330069
0.216923	0.335868
0.158653	0.137941
0.165432	0.128837
0.16258	0.130107
0.17108	0.124506
0.272026	0.133885
0.289845	0.139471
0.271337	0.125012
0.272369	0.12609
0.271675	0.126423
0.26751	0.139953
0.269051	0.143278
0.251439	0.130505
0.206698	0.348585
0.203088	0.335127
0.209127	0.34129
0.199321	0.338552
0.204809	0.341992
0.19171	0.315672
0.0778289	0.212186
0.0756855	0.227751
0.0834379	0.214839
0.0914409	0.221093
0.232786	0.00895625
0.246472	0.00145844
0.267465	0.162374
0.269532	0.168269
0.277484	0.165748
0.123042	0.168888
0.120506	0.185362
0.108508	0.194307
0.116195	0.188837
0.113225	0.167549
0.128446	0.288904
0.11986	0.285542
0.127453	0.2956
0.12266	0.29095
0.118044	0.325291
0.130745	0.320279
0.270492	0.241563
0.254178	0.239443
0.206284	0.190548
0.210281	0.201423
0.208724	0.216247
0.21176	0.192741
0.181269	0.245672
0.180899	0.221985
0.172188	0.242332
0.176592	0.246325
0.227045	0.301782
0.223875	0.28643
0.198777	0.343243
0.213275	0.300971
0.134177	0.186931
0.130353	0.319835
0.129467	0.319615
0.270514	0.151357
0.270085	0.158912
0.24637	0.0363056
0.0718567	0.219829
0.0752687	0.205102
0.176259	0.272379
0.170797	0.257123
0.172467	0.233346
0.183475	0.263479
0.180363	0.2854
0.167299	0.270566
0.185804	0.250591
0.183896	0.288413
0.183161	0.269541
0.178567	0.254917
0.176505	0.240303
0.261337	0.157945
0.260241	0.125065
0.218316	0.15003
0.237014	0.127341
0.216355	0.129849
0.0596988	0.255457
0.0615736	0.213982
0.194027	0.0635917
0.186724	0.0762244
0.19088	0.0783147
0.0918081	0.317322
0.0867791	0.333846
0.0917917	0.338539
0.145471	0.265678
0.14783	0.257755
0.146391	0.269419
0.146626	0.284635
0.145675	0.263752
0.139222	0.28021
0.311758	0.288255
0.301223	0.28304
0.304906	0.275607
0.299568	0.271062
0.326896	0.282002
0.308052	0.269612
0.163888	0.158281
0.210515	0.345382
0.200296	0.36402
0.202262	0.393659
0.205744	0.336137
0.20634	0.423036
0.198929	0.401335
0.205516	0.400659
0.217494	0.421096
0.206624	0.422366
0.226292	0.255637
0.212095	0.247262
0.245487	0.239506
0.232174	0.254372
0.235111	0.219977
0.239592	0.25815
0.229124	0.243006
0.229523	0.224253
0.23753	0.232651
0.19778	0.0780125
0.185134	0.0724092
0.124077	0.12088
0.120477	0.132482
0.116124	0.129876
0.05786	0.244136
0.19153	0.0742533
0.0804655	0.207969
0.0775608	0.19781
0.0689777	0.375923
0.225053	0.00514778
0.15986	0.409749
0.152268	0.400716
0.149691	0.396374
0.157607	0.401523
0.155607	0.408456
0.150938	0.393659
0.0896319	0.337069
0.0969977	0.342635
0.0910554	0.338551
0.0940052	0.346159
0.0877688	0.337373
0.193764	0.381083
0.181742	0.37009
0.0942854	0.356918
0.0899518	0.322911
0.0893515	0.338676
0.120841	0.139637
0.117672	0.420983
0.273866	0.253915
0.274182	0.253682
0.237309	0.162587
0.242984	0.188644
0.230426	0.165616
0.229794	0.177266
0.246124	0.208029
0.150012	0.290523
0.154865	0.279587
0.147043	0.269958
0.147915	0.275623
0.146482	0.30293
0.14344	0.280307
0.140621	0.159462
0.246696	0.0214556
0.141878	0.155985
0.185642	0.0731404
0.180419	0.0797106
0.182175	0.0669103
0.204359	0.248063
0.201876	0.222146
0.179364	0.117365
0.197747	0.225434
0.156006	0.399685
0.192899	0.373132
0.232049	0.173732
0.234661	0.19486
0.229614	0.169463
0.237144	0.171151
0.235202	0.183096
0.237422	0.204321
0.073514	0.197407
0.0657403	0.346672
0.0710139	0.377014
0.187537	0.385583
0.163897	0.369323
0.187985	0.386706
0.0927985	0.357974
0.0943117	0.345985
0.0898122	0.238629
0.192212	0.378412
0.267165	0.252852
0.266931	0.243928
0.266667	0.252471
0.249881	0.245394
0.207051	0.346449
0.160761	0.130734
0.151497	0.113929
0.159677	0.115858
0.0753262	0.211445
0.0848138	0.207413
0.0611826	0.226539
0.155105	0.403141
0.163822	0.431553
0.153736	0.396918
0.16121	0.407714
0.157305	0.425815
0.154037	0.403332
0.158613	0.414519
0.158452	0.398774
0.160262	0.419513
0.154931	0.406922
0.155704	0.380651
0.156181	0.40865
0.159847	0.387464
0.159683	0.416415
0.160262	0.403141
0.13856	0.164916
0.139931	0.167743
0.234054	0.32267
0.233531	0.305345
0.230995	0.295429
0.147901	0.291187
0.234114	0.300159
0.229495	0.302735
0.229343	0.32126
0.231765	0.298285
0.236988	0.291648
0.239582	0.311274
0.233827	0.305839
0.233208	0.31773
0.232955	0.302951
0.191536	0.378759
0.12731	0.304037
0.123522	0.302928
0.0842553	0.307224
0.112091	0.315168
0.112617	0.333372
0.111084	0.323337
0.112274	0.294558
0.109809	0.287313
0.111781	0.291238
0.112023	0.310834
0.0801146	0.210107
0.0829482	0.20383
0.0754011	0.192858
0.0852214	0.205109
0.0610205	0.271802
0.0641389	0.245534
0.186846	0.376329
0.187157	0.401638
0.0756574	0.194769
0.0767443	0.208135
0.220373	0.202972
0.189234	0.0737582
0.182714	0.375141
0.271961	0.252303
0.268087	0.256424
0.282788	0.143814
0.285631	0.144467
0.27579	0.127912
0.274154	0.144459
0.117995	0.182787
0.293198	0.157332
0.28966	0.146257
0.271465	0.258517
0.277266	0.253299
0.205774	0.228915
0.208106	0.194718
0.289778	0.905703
0.271387	0.778678
0.195548	0.897428
0.199315	0.883243
0.189173	0.910161
0.20073	0.91528
0.18739	0.869744
0.215389	0.946158
0.198497	0.930733
0.203952	0.973231
0.20127	0.920208
0.194607	0.961421
0.0896762	1.04419
0.0888334	1.08947
0.241564	0.182624
0.238186	0.199732
0.243574	0.173937
0.229727	0.172138
0.0739376	0.903938
0.0708016	0.9039
0.070465	0.910615
0.0586665	0.759739
0.259683	0.131842
0.119595	0.288576
0.0923469	0.179457
0.0988026	0.320806
0.225376	0.306772
0.221163	0.289209
0.231357	0.297556
0.22241	0.296918
0.222194	0.260283
0.228423	0.313103
0.228923	0.326506
0.221061	0.288131
0.155286	0.410054
0.148453	0.381986
0.147816	0.393982
0.156238	0.395527
0.146558	0.397837
0.141037	0.387052
0.157379	0.380791
0.150715	0.400818
0.274836	0.136935
0.278937	0.149461
0.273446	0.138062
0.278826	0.144276
0.181587	0.361704
0.186539	0.359388
0.196915	0.234585
0.153247	0.418282
0.0721541	0.354589
0.204824	0.33902
0.188128	0.341376
0.159471	0.128057
0.142099	0.2659
0.141661	0.27665
0.230255	0.313714
0.146653	0.396035
0.230683	0.168302
0.181172	0.36492
0.169961	0.365633
0.162811	0.34832
0.114261	0.195506
0.222481	0.240363
0.205691	0.0645195
0.204282	0.251575
0.21214	0.272546
0.282094	0.148401
0.146128	0.397553
0.147629	0.388511
0.176904	0.373275
0.180875	0.385458
0.187096	0.42011
0.124812	0.324615
0.0894822	0.216646
0.265403	0.268874
0.081264	0.196341
0.266435	0.274317
0.270933	0.258419
0.267697	0.25109
0.146687	0.287952
0.202853	0.0604899
0.214158	0.0751735
0.195847	0.0581593
0.120195	0.137459
0.0934638	0.183252
0.0967378	0.207096
0.0926634	0.357373
0.096047	0.339487
0.0732805	0.189889
0.079494	0.216735
0.232356	0.0316156
0.263675	0.193675
0.0684689	0.366888
0.153552	0.39027
0.155042	0.385784
0.149562	0.413477
0.172885	0.370965
0.168558	0.36712
0.202392	0.0529399
0.16042	0.157288
0.210399	0.0603964
0.200665	0.0543477
0.174728	0.242058
0.220122	0.207209
0.141951	0.287199
0.212332	0.218461
0.20664	0.196798
0.204372	0.244583
0.156271	0.133167
0.201139	0.340466
0.21498	0.337022
0.189451	0.178876
0.0748153	0.183528
0.0802425	0.200253
0.0860706	0.191365
0.171166	0.135806
0.274549	0.139673
0.25876	0.141292
0.271622	0.134431
0.265087	0.130463
0.262733	0.129589
0.153022	0.278929
0.147633	0.268964
0.15213	0.278519
0.0680298	0.34969
0.149959	0.388676
0.141599	0.42034
0.148483	0.38962
0.152208	0.411494
0.145474	0.38839
0.153509	0.396635
0.148214	0.395581
0.122177	0.297349
0.0711611	0.358618
0.0728894	0.337723
0.0768886	0.366562
0.213796	0.2071
0.224067	0.278189
0.228789	0.282402
0.0929545	0.327047
0.127644	0.399565
0.209356	0.431503
0.20911	0.454709
0.145245	0.413914
0.298164	0.849616
0.313379	0.857841
0.311319	0.842084
0.240905	0.0127262
0.242895	0.0114182
0.174869	0.235251
0.240678	0.290344
0.278913	0.157717
0.227876	0.314811
0.232787	0.3359
0.0968106	0.192762
0.0931326	0.174541
0.204535	0.349911
0.206791	0.328052
0.200906	0.353986
0.205418	0.340831
0.150782	0.288856
0.149979	0.265754
0.156508	0.28261
0.145325	0.264637
0.221334	0.303876
0.225153	0.279657
0.134625	0.333654
0.145432	0.351598
0.200398	0.22249
0.205831	0.230952
0.201208	0.21684
0.195037	0.222048
0.201841	0.22726
0.181587	0.219098
0.186238	0.246858
0.118043	0.301756
0.11703	0.286496
0.1326	0.286794
0.212208	0.210406
0.146698	0.339256
0.149952	0.310879
0.154288	0.332009
0.152499	0.31314
0.0751758	0.354067
0.150701	0.395089
0.152292	0.390783
0.141714	0.387705
0.15199	0.388092
0.150535	0.382709
0.192347	0.0661861
0.186387	0.0663127
0.111985	0.299712
0.0698258	0.410617
0.0750636	0.382963
0.201009	0.350906
0.209602	0.346359
0.201705	0.340137
0.200492	0.337887
0.195047	0.325539
0.266635	0.248829
0.0744886	0.393631
0.209647	0.343437
0.209731	0.363992
0.212299	0.35483
0.203739	0.335441
0.22222	0.281946
0.225168	0.318302
0.224514	0.281912
0.196868	0.2187
0.209324	0.232098
0.203134	0.214827
0.199574	0.234873
0.149262	0.289121
0.201173	0.230624
0.194184	0.215659
0.203885	0.23048
0.213943	0.289117
0.211614	0.271532
0.22067	0.335142
0.213275	0.270321
0.213561	0.267063
0.208848	0.267669
0.250223	0.166102
0.232756	0.165745
0.124995	0.293765
0.130237	0.318591
0.127931	0.301334
0.0951784	0.322042
0.111405	0.292614
0.130806	0.307229
0.120457	0.298548
0.129689	0.298496
0.125198	0.322762
0.135622	0.325648
0.124983	0.295399
0.131524	0.318971
0.230084	0.295743
0.223402	0.293528
0.212419	0.268935
0.158935	0.430696
0.0661444	0.280617
0.232587	0.325973
0.229776	0.284419
0.150876	0.370261
0.151564	0.393884
0.143365	0.404205
0.148263	0.449499
0.153756	0.401023
0.10568	0.691671
0.118613	0.696792
0.123571	0.662375
0.117213	0.684935
0.122217	0.676184
0.123433	0.682695
0.117699	0.69722
0.120545	0.671082
0.118396	0.702189
0.113866	0.698826
0.120121	0.659351
0.122497	0.658488
0.116304	0.688183
0.129661	0.687144
0.125721	0.679511
0.0689664	0.497176
0.06856	0.494952
0.0652674	0.481231
0.124296	0.293629
0.120121	0.190773
0.111925	0.192431
0.151366	0.398644
0.149467	0.388781
0.155555	0.394545
0.154935	0.39395
0.15892	0.428127
0.154824	0.400972
0.144843	0.354502
0.16087	0.359604
0.145043	0.356913
0.140915	0.352555
0.170997	0.129562
0.220701	0.173444
0.269433	0.257646
0.270651	0.247322
0.260474	0.244713
0.339436	0.0947093
0.0913185	0.366154
0.0906254	0.336819
0.15224	0.283135
0.14998	0.27899
0.154085	0.299224
0.154302	0.39613
0.158737	0.414436
0.149625	0.273419
0.147353	0.278827
0.121753	0.31297
0.192184	0.383025
0.186842	0.361657
0.199157	0.352432
0.197743	0.3724
0.193297	0.373187
0.174705	0.370206
0.21268	0.186071
0.182384	0.117229
0.200012	0.232935
0.135945	0.164062
0.178931	0.251786
0.176815	0.236451
0.182139	0.250834
0.0917853	0.350257
0.0781123	0.225059
0.0872028	0.231959
0.113835	0.183351
0.0928532	0.343738
0.238283	0.200654
0.234424	0.208931
0.236831	0.223257
0.267923	0.274311
0.263131	0.254039
0.272195	0.245533
0.292511	0.266223
0.0930502	0.345757
0.104364	0.345484
0.288005	0.252603
0.260416	0.272711
0.0850887	0.236394
0.0869731	0.255597
0.195192	0.0794146
0.248077	0.28822
0.238692	0.30271
0.153439	0.300839
0.0693043	0.236943
0.0686043	0.253741
0.0712599	0.248014
0.273682	0.263666
0.289663	0.269758
0.208207	0.223962
0.196157	0.226451
0.0816813	0.20136
0.0836503	0.20334
0.0738504	0.197946
0.191583	0.270797
0.175151	0.239646
0.174654	0.260502
0.188545	0.26759
0.167701	0.243624
0.0880807	0.178698
0.179077	0.241964
0.214297	0.213866
0.2096	0.194046
0.208627	0.201348
0.223546	0.189485
0.211337	0.198725
0.211583	0.198308
0.198142	0.0896156
0.237929	0.154476
0.229616	0.192305
0.09349	0.186595
0.0747345	0.195835
0.0727401	0.211557
0.0809854	0.210069
0.209574	0.352603
0.28079	0.283708
0.272842	0.254513
0.265705	0.286265
0.273524	0.269679
0.284967	0.24759
0.274992	0.263793
0.212243	0.376287
0.219258	0.369528
0.204436	0.364521
0.220359	0.358682
0.183781	0.359236
0.180652	0.36743
0.185915	0.344046
0.234168	0.188292
0.237843	0.162084
0.072373	0.279432
0.0684604	0.303399
0.154041	0.284717
0.147812	0.28028
0.202032	0.233754
0.181989	0.250692
0.183439	0.256388
0.276477	0.19932
0.275944	0.134908
0.159539	0.113666
0.170992	0.116789
0.162722	0.131782
0.156435	0.124531
0.19964	0.239449
0.203341	0.263526
0.198117	0.235592
0.19884	0.240984
0.122856	0.31458
0.186571	0.386792
0.185549	0.395818
0.203552	0.42759
0.15364	0.381862
0.146721	0.410749
0.157165	0.401884
0.168622	0.430329
0.164951	0.404173
0.122965	0.306652
0.124656	0.321528
0.118249	0.337242
0.132772	0.346863
0.232042	0.179278
0.223252	0.166831
0.221558	0.166897
0.183296	0.278375
0.173993	0.283708
0.189256	0.269227
0.189972	0.287854
0.150486	0.383371
0.152994	0.401023
0.156309	0.420038
0.156672	0.407337
0.0971276	0.351641
0.096836	0.372316
0.231889	0.1736
0.239128	0.173771
0.237219	0.167798
0.125071	0.289545
0.118619	0.299742
0.125358	0.304108
0.160786	0.125929
0.16832	0.130052
0.213385	0.19573
0.226343	0.227648
0.240511	0.187135
0.160074	0.148714
0.26849	0.248462
0.273718	0.225253
0.127097	0.308052
0.129009	0.301588
0.206941	0.268941
0.184846	0.250445
0.185504	0.251174
0.174481	0.250684
0.125001	0.188519
0.117532	0.190206
0.291073	0.287199
0.26854	0.250019
0.272433	0.246054
0.0887136	0.333682
0.0873634	0.344552
0.0926919	0.354233
0.0856847	0.238214
0.231161	0.0259869
0.379144	0.069008
0.196562	0.265903
0.180345	0.244046
0.185726	0.28273
0.174955	0.251256
0.184241	0.277379
0.24001	0.194257
0.238453	0.225133
0.235992	0.190692
0.241215	0.20583
0.273962	0.269233
0.28351	0.148617
0.267992	0.152766
0.275633	0.135433
0.201372	0.247
0.197932	0.226957
0.192362	0.0788189
0.19403	0.0942992
0.227184	0.185818
0.216189	0.375803
0.210644	0.365055
0.212431	0.339183
0.205856	0.365818
0.20095	0.375199
0.242384	0.206957
0.0829541	0.369869
0.196182	0.0890333
0.19878	0.101249
0.197638	0.248793
0.205802	0.246915
0.169093	0.145715
0.0936503	0.360375
0.0904197	0.338708
0.0923423	0.354426
0.106435	0.383366
0.207266	0.357021
0.212174	0.375551
0.205569	0.355305
0.10551	0.358652
0.127849	0.306388
0.13216	0.310563
0.130233	0.336704
0.12124	0.316528
0.12638	0.305934
0.118792	0.307639
0.120992	0.320628
0.125844	0.346578
0.130752	0.313799
0.125929	0.309025
0.211736	0.33653
0.168312	0.124091
0.169779	0.150006
0.0893093	0.239057
0.0933105	0.445845
0.0935623	0.470671
0.194621	0.256367
0.173946	0.272527
0.182314	0.261486
0.185208	0.259844
0.184991	0.291477
0.182522	0.258794
0.218065	0.351404
0.210707	0.350945
0.217095	0.361901
0.207634	0.342647
0.215895	0.368363
0.208193	0.347914
0.210233	0.361883
0.203443	0.227504
0.190269	0.412256
0.197406	0.392316
0.187981	0.42799
0.184246	0.397136
0.164663	0.145378
0.188081	0.228741
0.205873	0.232232
0.20751	0.227925
0.198089	0.242187
0.0989415	0.220603
0.0969328	0.190101
0.0945997	0.188476
0.233064	0.182536
0.240331	0.196648
0.23056	0.167501
0.238714	0.169805
0.0842832	0.232416
0.21403	0.200692
0.224277	0.201731
0.193856	0.0736346
0.192754	0.0945815
0.189321	0.0756916
0.179768	0.424299
0.186557	0.387459
0.190354	0.40879
0.179986	0.38282
0.0905317	0.185836
0.129302	0.286716
0.125778	0.289986
0.261043	0.244137
0.266918	0.258367
0.132118	0.148189
0.196408	0.229393
0.200778	0.245455
0.179643	0.266463
0.170883	0.247242
0.164367	0.236853
0.174878	0.254113
0.172415	0.244991
0.242324	0.0233196
0.0707362	0.239374
0.228596	0.29612
0.23086	0.274083
0.22615	0.304236
0.220456	0.274614
0.222374	0.153063
0.0677826	0.340218
0.0931067	0.351657
0.0824527	0.22424
0.188887	0.33944
0.189341	0.382361
0.186854	0.352903
0.204427	0.338131
0.150079	0.376834
0.154985	0.38138
0.145209	0.414332
0.194956	0.347877
0.205683	0.310266
0.204295	0.345225
0.0869426	0.17764
0.149848	0.396942
0.0910737	0.327138
0.0931284	0.326746
0.0949537	0.335604
0.0918163	0.319459
0.101329	0.343532
0.267332	0.248798
0.269829	0.253636
0.197403	0.227486
0.199908	0.496658
0.201052	0.47976
0.185504	0.478277
0.192023	0.507339
0.177526	0.354319
0.183418	0.370969
0.170662	0.241358
0.195878	0.359998
0.190503	0.361425
0.212713	0.275191
0.205107	0.252444
0.113943	0.175915
0.201285	0.353608
0.195715	0.221966
0.210294	0.25718
0.241786	0.0711308
0.171941	0.345076
0.166801	0.350385
0.149115	0.337201
0.123563	0.206885
0.194112	0.138953
0.0859608	0.236406
0.160539	0.375035
0.165516	0.353889
0.171707	0.378277
0.102342	0.186667
0.230026	0.321904
0.224562	0.343989
0.185926	0.292792
0.195504	0.296579
0.211484	0.314215
0.189661	0.312326
0.192185	0.29182
0.198032	0.301168
0.196717	0.287699
0.196381	0.302398
0.193078	0.240176
0.185886	0.196272
0.196264	0.217729
0.189856	0.205535
0.219273	0.283903
0.223453	0.287615
0.214645	0.286524
0.188338	0.342427
0.188563	0.442054
0.19852	0.460944
0.185462	0.45794
0.198192	0.457841
0.145306	0.430673
0.152689	0.391026
0.148553	0.411641
0.156758	0.398974
0.0817514	0.349071
0.0786751	0.321932
0.282635	0.129262
0.211664	0.196602
0.219037	0.188519
0.21335	0.194234
0.134169	0.15734
0.194585	0.0849607
0.177171	0.11851
0.17844	0.103197
0.182457	0.103749
0.177994	0.112033
0.21581	0.16438
0.227951	0.199712
0.187023	0.354986
0.184323	0.359206
0.17831	0.369364
0.221246	0.306161
0.229482	0.301416
0.219248	0.322773
0.122171	0.30275
0.222719	0.307994
0.176863	0.376123
0.179717	0.369453
0.169766	0.357743
0.175383	0.358288
0.183971	0.377574
0.190019	0.371175
0.188772	0.37122
0.180321	0.344604
0.198447	0.0963543
0.290037	0.157036
0.29769	0.151003
0.286078	0.140725
0.286673	0.155553
0.288802	0.148936
0.295321	0.140725
0.288964	0.140472
0.318219	0.153277
0.0844716	0.337151
0.0742356	0.318494
0.07331	0.403889
0.145255	0.324039
0.0755071	0.24077
0.256102	0.0600843
0.239693	0.210996
0.231249	0.227253
0.239069	0.217434
0.25513	0.241991
0.246597	0.224144
0.27504	0.218854
0.247718	0.236139
0.220952	0.274902
0.206193	0.282005
0.196511	0.26943
0.196981	0.364564
0.192778	0.390598
0.210239	0.391691
0.206527	0.426115
0.201384	0.383047
0.204663	0.372894
0.205515	0.375133
0.199513	0.425113
0.208746	0.391283
0.195934	0.388071
0.215274	0.38413
0.206997	0.390477
0.213321	0.423809
0.204778	0.402598
0.204069	0.363172
0.205801	0.380537
0.195884	0.355999
0.201488	0.382975
0.231496	0.374564
0.190314	0.375155
0.209498	0.377209
0.209034	0.361721
0.212371	0.364842
0.121831	0.291024
0.128864	0.315566
0.126503	0.2954
0.148744	0.284486
0.0714535	0.259132
0.275673	0.273636
0.215828	0.100078
0.216993	0.112696
0.197754	0.0927641
0.19888	0.102599
0.277472	0.130449
0.28379	0.125668
0.265204	0.242863
0.264895	0.259795
0.271664	0.242096
0.266937	0.254372
0.160193	0.115566
0.16341	0.131574
0.0715978	0.294889
0.241328	0.0249237
0.240159	0.031442
0.14548	0.280101
0.150071	0.267903
0.14015	0.279965
0.250538	0.184286
0.243985	0.21237
0.250887	0.188302
0.250696	0.194935
0.259681	0.216758
0.240511	0.20936
0.234618	0.209079
0.249167	0.186582
0.234756	0.158446
0.25439	0.1924
0.255099	0.213537
0.265938	0.231924
0.267356	0.220893
0.158631	0.398906
0.197588	0.226851
0.0945861	0.335011
0.0990203	0.361822
0.0922572	0.32785
0.0942383	0.359501
0.0868543	0.332687
0.124347	0.292865
0.1221	0.302394
0.230399	0.299893
0.1665	0.119611
0.139034	0.321315
0.210027	0.355191
0.210736	0.374902
0.216089	0.334094
0.156095	0.396991
0.185788	0.244389
0.162972	0.239628
0.200267	0.341856
0.201875	0.319881
0.21905	0.355749
0.210411	0.342238
0.20314	0.344201
0.348669	0.0868569
0.341285	0.0929909
0.32383	0.0808979
0.121411	0.289269
0.200645	0.243756
0.200863	0.224016
0.195474	0.404619
0.184323	0.405028
0.184101	0.373699
0.196004	0.373781
0.185026	0.38763
0.148219	0.280097
0.144218	0.268357
0.190982	0.355364
0.18994	0.367782
0.185754	0.374847
0.180813	0.406087
0.181121	0.363361
0.200515	0.379069
0.177696	0.417642
0.180954	0.370493
0.187337	0.366644
0.198619	0.436555
0.184309	0.370691
0.156615	0.127715
0.173352	0.12012
0.16466	0.12621
0.163736	0.148986
0.232916	0.30057
0.184248	0.238789
0.292497	0.148532
0.187449	0.260192
0.265292	0.145444
0.272796	0.193356
0.0590972	0.218885
0.179835	0.260843
0.0609164	0.265557
0.211241	0.248436
0.213456	0.241142
0.308683	0.562241
0.172627	0.142309
0.163226	0.133744
0.218551	0.24171
0.194801	0.238104
0.216083	0.241093
0.0873832	0.198695
0.0815009	0.295802
0.076658	0.303555
0.0798648	0.293915
0.0839845	0.194574
0.205313	0.0579748
0.202903	0.0579491
0.234675	0.0270419
0.0665013	0.37649
0.0705782	0.369832
0.0697111	0.361346
0.0730715	0.382506
0.0749206	0.385936
0.0733312	0.400611
0.073391	0.421192
0.0622276	0.271873
0.0983616	0.370642
0.0916644	0.351811
0.226102	0.245954
0.0842302	0.190092
0.214105	0.24578
0.0830474	0.183844
0.0821244	0.185259
0.0823298	0.18554
0.0713838	0.196472
0.0667918	0.368126
0.0732531	0.382239
0.0660178	0.276247
0.0611939	0.256852
0.0920528	0.356237
0.178257	0.355981
0.167677	0.349293
0.236996	0.187147
0.209316	0.0579491
0.206119	0.0617366
0.19881	0.365178
0.170751	0.133091
0.0687702	0.365847
0.14709	0.425538
0.147668	0.182362
0.148359	0.292391
0.0618057	0.656599
0.177683	0.418986
0.179973	0.408678
0.0744692	0.179067
0.109358	0.124131
0.256641	0.131915
0.391447	0.633118
0.14111	0.412928
0.204481	0.276778
0.199722	0.242607
0.170581	0.138246
0.198191	0.0875049
0.146197	0.164022
0.150115	0.420695
0.193083	0.305612
0.216545	0.376065
0.210588	0.374521
0.172508	0.150155
0.258198	0.209611
0.299593	0.203591
0.213117	0.369394
0.0594749	0.234522
0.0579207	0.225666
0.0555513	0.236707
0.198998	0.0878675
0.239009	0.325306
0.147778	0.426491
0.214915	0.220504
0.206881	0.247292
0.0747659	0.18053
0.0534302	0.200914
0.0677165	0.178535
0.294577	0.14014
0.277266	0.139109
0.202542	0.0202082
0.282914	0.259006
0.258871	0.236239
0.103557	0.27361
0.229615	0.25119
0.233932	0.220103
0.152909	0.185905
0.187707	0.178413
0.16261	0.165375
0.195959	0.191872
0.181984	0.186843
0.152751	0.0950658
0.114899	0.260082
0.18173	0.176712
0.109479	0.213049
0.21037	0.200115
0.0728184	0.194818
0.0432751	0.545451
0.198386	0.0801831
0.180935	0.257253
0.0806053	0.200369
0.118999	0.131299
0.115861	0.188209
0.0732757	0.194648
0.0474126	0.602779
0.0471335	0.632649
0.211939	0.377657
0.193919	0.360652
0.210993	0.359661
0.236374	0.176832
0.0659523	0.202509
0.0769749	0.203452
0.094245	0.349291
0.097045	0.386011
0.10737	0.384764
0.0975284	0.395626
0.0854923	0.237065
0.21215	0.358448
0.0445579	0.550096
0.0446986	0.548057
0.0457579	0.563834
0.0472969	0.483086
0.153281	0.300274
0.148421	0.287287
0.137667	0.280919
0.152329	0.293476
0.241043	0.186854
0.240325	0.180665
0.232548	0.187674
0.0857738	0.246592
0.0803743	0.246846
0.0856445	0.259654
0.0825819	0.246049
0.056088	0.217888
0.226914	0.316659
0.186471	0.086313
0.181548	0.0823507
0.148594	0.279002
0.249611	0.349944
0.248475	0.365421
0.199219	0.297711
0.0670281	0.252465
0.0678775	0.254266
0.139953	0.170862
0.209708	0.0358814
0.279406	0.254199
0.0557077	0.255841
0.281609	0.14653
0.28673	0.155872
0.0934989	0.245388
0.210713	0.241818
0.149878	0.410534
0.212419	0.244544
0.197892	0.244899
0.206736	0.248677
0.156975	0.415632
0.17019	0.470093
0.168773	0.484375
0.161214	0.445468
0.0488212	0.587229
0.0487692	0.613641
0.186349	0.270002
0.181083	0.269813
0.0684775	0.371239
0.0694686	0.385426
0.0657219	0.37043
0.0683317	0.36911
0.0713884	0.391815
0.0699489	0.375533
0.0697753	0.387947
0.0706233	0.374438
0.078654	0.216106
0.0895767	0.256624
0.0461803	0.557001
0.0446166	0.551296
0.166695	0.138456
0.148823	0.291745
0.153095	0.302787
0.165125	0.307406
0.0433528	0.515415
0.0433232	0.527553
0.0552554	0.765221
0.0553117	0.73847
0.0564888	0.710006
0.05311	0.704643
0.0533376	0.701653
0.0463627	0.60535
0.0438341	0.570212
0.27877	0.267447
0.302682	0.27082
0.298965	0.285202
0.311416	0.278334
0.204621	0.0654683
0.216199	0.0595632
0.1785	0.0579976
0.242311	0.184989
0.151176	0.289993
0.153836	0.295254
0.154388	0.297687
0.150665	0.308724
0.155798	0.301177
0.159355	0.33024
0.15667	0.337328
0.145874	0.182782
0.13908	0.168126
0.142677	0.182025
0.219532	0.36907
0.20898	0.320738
0.19891	0.316781
[truncated: 8,056 more rows]

## Sheet: 4D
Brightness < 0.37 counts/ms/uW (left)		Brightness >= 0.37 counts/ms/uW (right)
Donor lifetime (ns)	FRET	Donor lifetime (ns)	FRET
0.907376	0.450466	0.678326	0.422438
0.975628	0.340752	0.739869	0.334502
0.998463	0.325316	0.841357	0.330565
0.596064	0.692886	0.790233	0.274384
0.625816	0.631756	1.07036	0.430212
1.00257	0.372989	1.07808	0.429717
0.877497	0.40851	0.564146	0.517575
0.6891	0.486942	0.757779	0.283864
0.433829	0.902369	0.878077	0.27519
0.855461	0.426341	0.861673	0.283651
0.50014	0.712989	0.893762	0.279946
0.503789	0.694945	0.520308	0.567291
0.475053	0.722064	0.536949	0.555454
0.841331	0.450291	0.520183	0.580321
0.852378	0.455057	0.572818	0.556089
0.894188	0.441093	0.542307	0.500663
0.735875	0.544337	0.560429	0.521974
0.811434	0.428823	0.584137	0.514998
0.88109	0.413629	0.8988	0.22114
0.7908	0.171224	0.878552	0.208721
0.803821	0.157397	0.953285	0.204422
0.711256	0.464392	0.98737	0.204519
0.67196	0.48142	1.03582	0.315182
0.67992	0.482028	1.09354	0.336367
0.673246	0.607616	1.04335	0.323754
0.669076	0.622966	1.04265	0.314162
0.673007	0.61316	1.53999	0.0796884
0.527397	0.704958	0.956696	0.156633
0.727341	0.259303	0.950237	0.165249
1.1868	0.268436	0.940668	0.139884
0.464859	0.53813	0.966176	0.170934
0.46646	0.515499	0.720145	0.348586
0.238973	0.900507	0.695828	0.377281
0.498209	0.662834	0.701974	0.367111
1.01193	0.267442	0.757305	0.382657
1.03071	0.26056	0.491273	0.65725
0.671005	0.651325	0.733733	0.592241
1.00274	0.207555	0.798573	0.293829
1.20633	0.227506	0.626067	0.46986
0.517839	0.700085	0.519174	0.564182
1.30466	0.193102	0.550223	0.511751
1.25755	0.21242	0.547917	0.52009
1.32226	0.19311	0.549884	0.509664
1.31879	0.199027	0.624672	0.513717
0.152299	0.902165	0.552825	0.507394
0.812407	0.549523	0.541976	0.526341
0.733817	0.528527	0.663106	0.497773
0.807739	0.556906	0.655258	0.512355
0.793832	0.522837	0.679041	0.344413
0.708408	0.613255	0.855154	0.315968
0.677431	0.632268	0.827498	0.324561
0.965153	0.27522	0.969292	0.220407
0.939877	0.277361	0.964065	0.204247
0.392777	0.890858	0.997907	0.206649
0.342985	0.896486	0.95845	0.208361
0.29971	0.886171	1.07188	0.387711
0.608907	0.30199	1.09954	0.376283
0.772411	0.548468	1.05948	0.370727
0.780024	0.543307	1.06116	0.373402
1.02059	0.374657	1.07955	0.353716
0.979359	0.382585	1.09559	0.375409
0.904673	0.387795	0.957927	0.202134
0.678537	0.617379	0.955471	0.203504
0.686733	0.611981	1.04101	0.43546
0.148466	0.923049	1.05336	0.429072
0.171932	0.896383	1.14387	0.274467
0.192691	0.901637	0.570463	0.519704
0.22549	0.904406	0.542308	0.502012
0.669733	0.636736	0.555566	0.527432
0.166918	0.912838	0.568573	0.504381
0.818847	0.543701	0.698504	0.490436
0.949396	0.363449	0.713422	0.506413
1.00042	0.386966	0.55232	0.511528
0.993793	0.371281	0.540611	0.508788
0.959731	0.369377	0.524912	0.492804
0.971418	0.378967	0.556542	0.50748
1.00255	0.367722	1.30061	0.509875
0.694013	0.478989	1.28882	0.497531
0.691364	0.464472	0.666658	0.415808
0.735146	0.469305	0.756172	0.391712
1.20593	0.204495	0.764682	0.38633
0.553929	0.689591	0.749005	0.395405
0.551257	0.71011	1.14184	0.277266
0.634898	0.691965	1.10896	0.266924
0.621814	0.675538	1.03712	0.2885
1.09674	0.198803	1.05708	0.284541
0.826146	0.545828	1.07475	0.272761
0.8114	0.546318	1.07291	0.296436
0.670273	0.476454	1.06491	0.281115
0.680284	0.50355	1.14694	0.288933
1.28801	0.192093	1.14577	0.274635
1.21534	0.202704	1.1234	0.282143
0.930446	0.276415	1.14821	0.270878
0.163001	0.920984	1.13501	0.279328
0.138361	0.942654	1.14652	0.271544
0.204864	0.933657	1.14901	0.260332
0.309072	0.90237	1.163	0.279886
0.0727359	0.949047	1.16515	0.280672
0.0814695	0.957093	0.8775	0.160015
0.397055	0.781508	0.933193	0.163835
0.401719	0.769376	0.8775	0.157448
0.344561	0.792375	0.966854	0.158916
0.939777	0.33151	1.03037	0.149137
0.199405	0.903327	0.990786	0.1597
0.239831	0.897683	0.8775	0.159548
0.967104	0.275631	0.926251	0.163996
0.956346	0.380834	0.874259	0.169389
0.508464	0.693034	0.943567	0.163089
0.529478	0.696964	1.05512	0.205348
0.508846	0.681895	1.02882	0.196879
0.520046	0.701324	1.03219	0.208487
1.32659	0.177704	1.05923	0.18812
1.30041	0.201393	0.742133	0.292318
1.31574	0.19318	0.745464	0.271942
1.33012	0.181152	0.827381	0.284235
1.23049	0.182526	0.75787	0.291154
1.31081	0.192654	0.855158	0.216509
0.949676	0.379506	0.868203	0.211455
1.00618	0.379304	1.50113	0.0777709
0.89955	0.373048	0.504503	0.660369
1.21536	0.269144	0.450665	0.666868
1	0.380035	0.47323	0.669413
0.94581	0.365672	0.51872	0.653412
0.540297	0.702457	0.493221	0.644952
0.81934	0.545059	0.550936	0.660145
0.326437	0.854079	0.479277	0.650128
0.353326	0.858087	0.492444	0.667085
0.229472	0.906865	0.879313	0.19846
0.67077	0.619181	0.871193	0.216273
0.695675	0.615178	0.882461	0.211364
1.31185	0.212595	1.0532	0.362844
1.23177	0.206793	0.470998	0.674455
1.19933	0.263931	0.491364	0.576331
1.19381	0.259934	0.891763	0.207718
0.685795	0.613797	0.879229	0.214002
0.677915	0.60703	0.754497	0.284543
0.728191	0.598185	0.75778	0.298075
0.997209	0.267518	0.737599	0.27031
0.543465	0.642489	0.710633	0.280847
0.954146	0.347528	0.832338	0.262193
0.7126	0.618689	0.829227	0.265954
0.733177	0.460209	0.501301	0.648633
0.691959	0.469891	0.484471	0.670754
0.715474	0.475838	0.4938	0.656083
0.729725	0.454472	0.48831	0.657845
0.666181	0.61153	0.454613	0.638499
0.650725	0.635281	0.510703	0.697922
0.65569	0.605045	0.516355	0.658357
0.593123	0.686324	0.629265	0.646418
0.729648	0.456223	0.56254	0.694951
0.725267	0.481617	0.951388	0.318354
0.307025	0.867532	0.731113	0.334481
0.519637	0.680792	1.03598	0.352796
0.51555	0.70866	1.04881	0.353815
0.505613	0.68872	1.05148	0.358038
0.693161	0.637978	1.07716	0.350543
0.51735	0.676859	1.04025	0.354217
0.535354	0.697334	1.06745	0.334919
0.639018	0.685305	0.537644	0.491635
1.30529	0.201047	0.597816	0.513895
1.30064	0.191818	0.663921	0.491583
1.31308	0.197484	0.675599	0.471723
1.28326	0.178493	0.675571	0.47525
1.3271	0.191609	0.624406	0.500047
1.31323	0.193282	0.720242	0.474833
1.28847	0.194694	0.711586	0.342966
1.3652	0.184897	0.779974	0.320236
1.32221	0.196113	0.708543	0.344563
1.32299	0.189647	0.674801	0.331736
0.899181	0.289717	0.70031	0.345107
0.919926	0.391033	0.699012	0.3448
1.26775	0.190898	0.674858	0.351759
0.974765	0.406793	0.74427	0.335796
0.775632	0.534916	0.547043	0.501703
0.73885	0.56218	0.986547	0.397888
0.744317	0.555473	0.8775	0.380318
0.752176	0.578782	0.936071	0.395033
1.10359	0.268362	0.875545	0.405386
1.16622	0.249428	0.8775	0.402267
1.15593	0.279733	0.834859	0.416207
1.10475	0.292579	0.878022	0.415316
0.103574	0.962951	0.89241	0.402707
0.02	0.994118	0.884431	0.410268
0.925955	0.421478	0.849643	0.405768
0.949143	0.39398	0.8775	0.448427
1.01317	0.358331	1.20379	0.392079
1.00186	0.380927	1.2656	0.40734
0.912551	0.403261	1.2378	0.362649
1.02018	0.417856	0.493109	0.665356
0.467037	0.871564	1.04956	0.378844
1.08716	0.24635	1.01982	0.35924
1.097	0.268461	0.625061	0.46219
0.474304	0.592693	0.867335	0.431933
0.479852	0.650503	0.875231	0.216392
0.484642	0.624935	0.685377	0.373875
1.30388	0.189427	0.695246	0.364811
1.24511	0.223453	0.695198	0.36927
0.424262	0.753156	1.02477	0.373859
0.498609	0.710117	0.586637	0.452504
0.53341	0.709078	0.651673	0.426326
1.1401	0.508703	1.20034	0.151783
0.45645	0.717133	1.14733	0.151946
0.515389	0.718847	1.10995	0.158693
0.640757	0.506527	0.746932	0.340577
0.71246	0.476271	1.49388	0.0774563
0.697898	0.472048	0.692801	0.336028
1.22462	0.191592	0.512815	0.649619
0.449232	0.720625	0.486759	0.662961
0.996721	0.278973	0.751392	0.340621
0.944663	0.281659	0.700237	0.32613
0.02	0.977638	0.517086	0.647531
0.754386	0.463921	0.449529	0.671708
0.811307	0.468608	0.47942	0.649291
0.175457	0.919987	0.619903	0.63139
0.854841	0.476319	0.764922	0.284302
0.478565	0.717367	0.755006	0.295425
0.555139	0.693574	0.785997	0.281782
0.453767	0.731376	0.809993	0.251644
0.663147	0.604471	0.853791	0.241851
1.01181	0.271348	0.808696	0.268446
1.21247	0.27345	0.824149	0.253842
0.736052	0.551505	0.800482	0.255181
0.699761	0.570769	0.786903	0.279742
0.705448	0.579516	0.820918	0.250575
1.02588	0.26267	0.783717	0.265256
1.00347	0.290233	0.798283	0.25117
1.10752	0.212645	1.07252	0.361355
0.805786	0.456576	1.05141	0.372524
0.868507	0.454803	0.603659	0.463589
1.0201	0.276046	1.50771	0.0820033
0.969919	0.289242	1.25501	0.505831
0.978283	0.281075	1.26854	0.51141
0.976294	0.293532	1.49108	0.0785275
1.41963	0.183342	1.51659	0.0768232
1.32989	0.207118	1.14197	0.275893
1.00344	0.279771	1.19901	0.268476
0.960565	0.269393	1.13479	0.274194
0.50195	0.719542	1.14735	0.281663
0.900188	0.392294	1.11975	0.281598
0.978405	0.339756	1.14215	0.276812
0.849794	0.554628	1.1424	0.273962
1.07476	0.368862	1.02369	0.382191
0.473195	0.761225	1.06134	0.363322
1.30349	0.292303	0.624062	0.457834
1.01917	0.292733	0.580541	0.461084
0.433941	0.7703	0.908977	0.176395
0.605237	0.740182	0.994114	0.173314
0.345139	0.771032	0.966849	0.154065
0.686998	0.466497	0.935408	0.162535
1.02825	0.337761	1.0498	0.366501
1.00563	0.31839	0.824112	0.40764
1.00941	0.278454	0.74675	0.478971
1.15556	0.268353	1.06025	0.432512
0.376437	0.880231	1.12731	0.397634
0.386658	0.792662	1.09148	0.424999
0.504315	0.504929	0.63788	0.416444
0.422157	0.776966	0.660214	0.412147
0.301243	0.786883	0.766159	0.402024
0.847142	0.539912	0.786901	0.380275
0.568088	0.514356	0.732382	0.400006
0.991868	0.289597	0.727148	0.403832
0.90636	0.286075	0.668223	0.403284
1.1282	0.310236	0.680203	0.414186
0.840715	0.557593	0.766542	0.290276
0.10723	0.949824	0.792106	0.280482
0.02	0.955102	0.77517	0.28678
0.936393	0.334323	0.786795	0.285411
0.951899	0.347934	1.054	0.36914
0.435299	0.743994	1.03766	0.371855
0.480858	0.737583	1.00816	0.356615
1.36794	0.190749	1.06566	0.37549
0.999928	0.386372	1.05005	0.364222
0.967194	0.367744	1.07804	0.385588
0.935256	0.56893	1.04314	0.374267
0.712326	0.608732	1.08615	0.376562
0.976751	0.453139	0.525806	0.580998
1.14049	0.257651	0.500761	0.566432
1.25486	0.273224	0.480308	0.583231
0.908797	0.383043	0.47876	0.564245
1.334	0.264676	0.443289	0.576133
1.35611	0.253884	0.526627	0.54348
0.550999	0.710806	0.48222	0.578488
1.36137	0.226302	0.686217	0.344653
1.40641	0.212829	0.523378	0.557336
1.35941	0.223194	0.534728	0.512514
0.901683	0.288585	0.547116	0.505302
0.994437	0.291475	0.559641	0.525167
0.987793	0.271713	0.673332	0.420129
0.945803	0.330164	1.14723	0.278218
0.596453	0.688572	1.16046	0.263228
0.954302	0.333792	1.1404	0.27499
0.970204	0.276212	1.06764	0.269617
0.969918	0.25586	0.648411	0.426505
0.922264	0.278249	0.62922	0.432782
1.47691	0.205719	0.65243	0.437224
0.664503	0.583954	0.638526	0.430731
0.715534	0.594175	0.63669	0.424591
0.78449	0.55253	0.633253	0.44132
0.786662	0.556775	0.66382	0.424465
0.801816	0.560788	0.671362	0.419635
0.756172	0.564128	0.673825	0.400179
0.861291	0.518396	0.713048	0.412897
0.896194	0.398701	0.774921	0.284891
1.02461	0.381922	0.760897	0.291922
1.16331	0.264541	0.576154	0.457702
0.720595	0.898942	0.550081	0.47548
0.470281	0.70935	0.585304	0.472564
0.709494	0.672946	0.561169	0.478009
0.671473	0.687838	0.667688	0.421881
0.532072	0.662536	0.676827	0.396259
0.898051	0.537132	0.648669	0.419033
0.806139	0.575616	0.646111	0.407354
0.842441	0.530916	0.656507	0.416189
1.22989	0.271981	0.50723	0.565043
0.916282	0.5311	0.490506	0.575865
1.04496	0.309633	0.497148	0.558694
0.924433	0.337705	1.02731	0.312625
1.00567	0.334185	1.08617	0.269715
0.713452	0.26613	1.09381	0.276093
0.441413	0.724721	1.23751	0.52034
0.551686	0.670833	1.22709	0.535023
0.465867	0.714385	1.04699	0.426467
0.967182	0.327577	1.06338	0.448557
0.826833	0.471334	1.0646	0.412908
0.212523	0.912215	0.488295	0.558246
1.28777	0.2281	0.484984	0.568047
1.24755	0.268844	0.476465	0.554113
0.978239	0.328603	0.494211	0.563959
1.03232	0.3931	0.491897	0.552975
3.46096	0.772684	0.511878	0.573226
1.30939	0.373926	0.498496	0.569501
1.61237	0.582806	0.500481	0.566044
1.5148	0.266655	0.741608	0.293312
0.922149	0.354114	0.734348	0.270948
0.866901	0.460257	0.71697	0.29572
0.521658	0.696076	0.726548	0.278125
0.681579	0.599197	0.761018	0.267255
0.689383	0.633582	0.855417	0.257882
0.637387	0.637502	0.547967	0.503726
0.711547	0.613715	0.538343	0.515876
0.547214	0.673155	0.579641	0.489503
1.33079	0.238737	0.536576	0.514351
2.31184	0.809972	0.544487	0.491617
1.26595	0.216142	1.23589	0.518608
0.679339	0.683203	1.03034	0.423706
0.715885	0.658175	1.03553	0.429892
0.585051	0.680695	0.945758	0.442567
0.622339	0.65968	0.695623	0.34608
0.773124	0.580916	0.637301	0.352008
0.768483	0.553963	0.675659	0.34882
1.34405	0.195363	0.645703	0.362306
0.205284	0.90639	0.632689	0.346494
0.474324	0.884235	0.736331	0.349084
0.741261	0.581942	0.774343	0.33864
0.734365	0.550822	0.75664	0.330973
0.697363	0.590694	0.774311	0.345932
0.718472	0.566095	0.754647	0.287329
0.872198	0.523584	0.759157	0.294172
1.18217	0.212593	0.758882	0.286082
1.31816	0.186589	0.838002	0.264543
0.798661	0.548134	0.765419	0.287579
0.861781	0.549639	0.825666	0.267091
0.92985	0.305452	0.865783	0.231046
0.974246	0.301497	0.947541	0.212392
0.385993	0.779805	0.95832	0.219795
0.422074	0.777847	0.970044	0.219673
0.208306	0.896675	0.935447	0.152054
1.31332	0.186254	1.00684	0.14807
0.979407	0.307048	1.00931	0.153845
0.994927	0.311165	1.02439	0.145378
0.980335	0.30714	1.05047	0.419376
0.986646	0.307351	1.04265	0.425252
1.0103	0.2665	0.796264	0.301527
1.24901	0.192885	0.763894	0.285948
1.26826	0.192406	0.765598	0.28692
0.363263	0.783178	0.789895	0.279975
0.38038	0.769516	1.0385	0.369652
0.816846	0.561973	1.00065	0.376607
0.891332	0.447438	1.02154	0.371096
0.937295	0.293722	0.979075	0.372643
0.643408	0.468367	0.647901	0.41053
0.849758	0.552351	0.652099	0.404528
0.518212	0.693713	1.00899	0.368356
0.83219	0.47127	1.01155	0.353959
0.836769	0.534639	0.753669	0.287874
1.14588	0.202297	0.884624	0.208679
1.05258	0.204243	1.01338	0.368891
1.08979	0.190076	1.06583	0.360708
0.535267	0.693699	1.0314	0.370803
1.09683	0.29286	1.04402	0.36827
1.09483	0.210071	1.03117	0.428893
0.924384	0.274989	0.887538	0.171551
0.123629	0.909278	0.51228	0.633124
0.669631	0.451305	1.11327	0.278966
0.554965	0.512693	1.1598	0.275237
0.580755	0.495784	1.17859	0.262013
0.65445	0.493412	0.718323	0.332042
0.808089	0.616387	0.702631	0.340209
0.535715	0.506999	0.823357	0.312438
0.732546	0.339441	0.80673	0.323902
0.994788	0.27208	0.805008	0.330018
0.496865	0.712161	0.778208	0.329522
1.01695	0.286878	1.00803	0.410853
0.667905	0.47543	1.09691	0.408271
0.97023	0.381034	1.0405	0.427554
0.964382	0.273494	1.23993	0.511166
0.974486	0.245668	1.20647	0.513662
0.952436	0.274492	1.24793	0.520403
1.20096	0.265045	1.02002	0.314443
1.22559	0.258071	1.02573	0.320568
1.24706	0.245628	1.01928	0.318761
1.27995	0.248031	0.882852	0.209799
1.25897	0.251291	0.849633	0.208001
1.02707	0.204719	0.885111	0.207506
0.561301	0.683585	0.901328	0.21763
0.51518	0.687946	0.938672	0.196035
1.37483	0.209795	0.860704	0.210942
1.38862	0.210706	0.95475	0.199077
0.85782	0.450277	0.498587	0.648601
0.20621	0.853897	0.512513	0.652818
1.17196	0.178809	0.660671	0.614636
1.21377	0.2759	0.502356	0.658058
1.00093	0.266841	1.03767	0.311859
1.26792	0.258742	1.0232	0.323882
0.803295	0.54627	1.03448	0.319897
0.290216	0.757605	0.584471	0.561362
0.311716	0.784005	0.618773	0.53522
0.273399	0.754764	0.639204	0.51038
0.862214	0.443851	0.77756	0.287624
0.913602	0.452726	0.777084	0.293073
0.914799	0.439409	0.787534	0.273666
0.798632	0.647318	0.747995	0.300956
0.78613	0.659256	0.769138	0.285927
0.815999	0.613933	0.739263	0.289447
1.00482	0.371645	0.85831	0.273902
0.122258	0.914789	0.895746	0.282833
0.747437	0.459035	0.893505	0.260996
0.806808	0.542713	1.04808	0.396863
0.699061	0.601702	1.03816	0.392552
0.551291	0.681319	0.881776	0.182952
0.52893	0.713528	0.916363	0.185505
0.524709	0.681833	0.887412	0.168872
0.694595	0.698336	0.878996	0.18449
0.972652	0.377689	0.869875	0.203523
1.02461	0.375537	0.888756	0.17891
0.346075	0.898619	0.918718	0.179041
0.776462	0.547819	0.886043	0.187772
0.770058	0.563563	0.898849	0.169992
0.78518	0.547102	1.00595	0.183683
0.804264	0.546143	1.06313	0.420731
0.207406	0.935315	1.0067	0.430948
0.410555	0.775806	1.06243	0.411971
1.12503	0.197784	1.05689	0.433048
1.17064	0.209647	2.02375	0.425446
1.13464	0.186738	2.06454	0.420397
0.836455	0.543615	1.03821	0.423483
0.838179	0.522864	1.04466	0.369665
0.773332	0.553494	1.17064	0.272951
0.834078	0.553293	1.14648	0.269268
0.790682	0.544658	1.13176	0.275072
0.981596	0.3715	1.07473	0.442514
0.994969	0.397933	1.04001	0.316402
0.999017	0.3758	0.76974	0.290084
1.00728	0.366265	0.604718	0.458738
1.03001	0.379704	0.612196	0.452149
0.694463	0.61257	0.619442	0.461232
0.736925	0.583122	0.69298	0.448402
0.724537	0.616943	0.709556	0.436487
0.180971	0.908711	0.719767	0.448061
0.215607	0.904438	0.759444	0.434071
0.285122	0.880632	0.75687	0.415794
0.96237	0.40704	0.731719	0.432275
1.01214	0.380438	0.748208	0.458086
1.01538	0.288132	0.920128	0.218316
0.732823	0.606724	0.921169	0.206556
0.739012	0.611344	1.02077	0.202925
0.708128	0.630424	1.04184	0.419808
0.688161	0.619774	1.17047	0.409411
0.712028	0.608557	0.604797	0.486994
1.01454	0.372038	0.570672	0.516545
0.979954	0.355686	0.560752	0.523901
0.96837	0.378141	0.550715	0.505827
0.571594	0.680181	0.54258	0.517042
0.860132	0.523213	0.57791	0.50435
0.834	0.532101	0.933133	0.151777
1.31769	0.184199	0.943581	0.146834
1.34321	0.189717	1.03861	0.441188
0.600297	0.909439	1.00813	0.422846
1.02747	0.376	1.07079	0.423691
0.833274	0.419426	1.02792	0.39995
0.904443	0.430991	1.0563	0.418684
0.805011	0.432275	1.0455	0.424764
0.91008	0.431001	0.519217	0.558886
1.32566	0.202542	0.502619	0.569556
0.810749	0.541245	0.529121	0.54459
1.25506	0.269862	0.498976	0.574834
1.25414	0.263071	0.499639	0.56087
0.411636	0.782171	0.572215	0.482412
1.25162	0.264607	0.576585	0.495869
1.34526	0.194627	0.559096	0.470184
1.08624	0.260237	0.597229	0.47361
1.02928	0.293441	0.671922	0.448763
1.00167	0.274787	0.681382	0.468806
0.422103	0.76975	0.64236	0.454236
1.00077	0.275582	0.684586	0.465942
0.682097	0.622786	1.04209	0.372765
0.764976	0.562106	1.05553	0.366519
0.844863	0.590927	1.02832	0.24303
0.809746	0.551685	1.02537	0.238545
0.831799	0.543283	0.988372	0.237436
0.825685	0.553365	0.991196	0.191906
0.554394	0.687394	0.959226	0.195136
0.824454	0.259615	0.920171	0.191047
1.07999	0.348404	0.982702	0.19252
1.07355	0.368653	0.982211	0.191452
0.182662	0.907198	1.28591	0.0704112
1.20409	0.272835	1.32355	0.0686612
1.31791	0.260862	0.980486	0.236771
1.22057	0.247012	0.901511	0.316368
0.497172	0.71725	1.15339	0.272869
0.410504	0.741765	0.646022	0.423678
0.728625	0.563354	0.621497	0.414798
0.204145	0.903609	0.696969	0.423486
0.953964	0.282967	1.00412	0.435714
0.397959	0.794905	1.03368	0.438088
0.191023	0.88939	1.05836	0.419127
0.15114	0.893492	1.00778	0.438955
0.25236	0.878619	0.970415	0.166292
0.808468	0.505496	0.927665	0.16321
0.817587	0.554199	0.941527	0.157054
0.849027	0.55033	1.00503	0.373147
0.791954	0.517821	1.02582	0.38774
0.790289	0.50623	0.999936	0.371939
0.239115	0.911152	1.04826	0.384735
1.13348	0.199212	0.968013	0.376874
0.398832	0.786239	1.00941	0.392415
0.892522	0.451558	0.464523	0.670162
0.893154	0.451377	0.460488	0.675131
0.899536	0.466673	0.466515	0.684591
0.818696	0.538481	0.478003	0.683555
0.831382	0.556892	0.438411	0.682433
0.860503	0.540833	0.515797	0.656527
0.792653	0.563434	0.492809	0.652515
0.164055	0.919597	0.475746	0.658314
0.328608	0.765671	1.01636	0.372239
0.35055	0.787925	1.01276	0.377337
0.366343	0.75034	1.00953	0.379942
0.381305	0.798036	1.03351	0.370572
0.401731	0.771329	1.00627	0.374559
0.543606	0.728083	0.932538	0.377841
0.563648	0.686596	0.53065	0.622245
1.05679	0.376876	0.597901	0.61565
0.523916	0.709423	0.532908	0.626047
1.35702	0.192114	0.729584	0.307765
0.689989	0.627385	0.742547	0.295657
0.728854	0.536566	0.762636	0.30127
0.518515	0.717487	0.748609	0.29656
0.964279	0.344058	0.85982	0.266263
0.979926	0.337147	0.8429	0.289885
1.33367	0.202319	1.11201	0.528248
1.26797	0.197155	1.18068	0.514926
1.36393	0.202782	0.521941	0.519827
1.33154	0.194186	0.536171	0.510757
1.39478	0.206856	0.591345	0.491149
1.32511	0.200969	0.528139	0.523509
1.30166	0.178621	0.672969	0.424576
0.927031	0.504681	0.638838	0.449009
1.35012	0.244222	0.684275	0.415391
1.38364	0.254862	0.644459	0.417557
1.39976	0.269744	1.03575	0.429337
1.33025	0.200189	1.02575	0.438709
1.30695	0.193644	1.03242	0.366734
1.38462	0.185812	1.02433	0.414734
1.32167	0.190864	0.839255	0.289552
1.32049	0.194905	0.838806	0.288293
1.31528	0.19295	0.584494	0.641225
0.396672	0.784327	0.560785	0.629574
0.183065	0.905525	0.725878	0.392876
0.0997016	0.930287	0.688442	0.399133
0.178245	0.918435	0.637703	0.424991
0.977896	0.348502	0.750064	0.4105
0.996819	0.355263	0.792761	0.387243
0.132458	0.937785	0.78077	0.38208
0.954543	0.326966	0.687988	0.42577
0.980014	0.329275	0.808459	0.389355
0.968063	0.319658	0.731213	0.404595
1.00673	0.325688	0.668234	0.411935
1.13529	0.202596	0.62188	0.423467
1.14117	0.194313	0.489449	0.623296
1.1992	0.182772	0.411874	0.675415
0.817938	0.546292	0.873822	0.224398
0.394094	0.779199	0.898167	0.20631
0.413433	0.775638	0.881814	0.213305
0.692845	0.567449	0.65685	0.353815
0.648907	0.605603	0.747266	0.364486
0.514196	0.716198	0.679079	0.352062
0.178858	0.91118	0.738134	0.339994
0.5238	0.709808	0.685096	0.355802
0.519154	0.698297	0.697265	0.331929
0.163388	0.914065	1.3909	0.519586
0.502812	0.704794	1.37251	0.515561
0.605175	0.680912	1.30066	0.525236
0.959364	0.310914	1.28933	0.524977
0.738425	0.493911	1.34996	0.536865
0.794643	0.497542	1.33374	0.533271
0.898806	0.449924	1.12712	0.378694
0.707308	0.613527	1.1255	0.354935
0.700439	0.612173	1.17079	0.339411
0.708651	0.609696	0.97701	0.379685
0.676624	0.620569	1.31575	0.327848
0.660975	0.623523	1.3435	0.331403
0.665348	0.624803	1.30668	0.339038
0.665423	0.617916	1.3796	0.340584
0.700999	0.601101	1.36315	0.328501
0.677644	0.597231	0.87295	0.469555
0.891711	0.550191	0.9392	0.461721
0.963909	0.333615	1.01022	0.506166
0.497352	0.695686	1.05083	0.477189
0.874155	0.451916	0.849182	0.516628
0.929739	0.467326	1.07548	0.481357
1.15945	0.195758	0.9571	0.485298
1.39139	0.225754	0.834747	0.505807
0.953877	0.329972	0.8775	0.505188
1.01406	0.309928	1.05962	0.155041
0.971791	0.328606	1.15589	0.280648
0.432313	0.772057	1.14161	0.275356
1.20457	0.264197	1.13067	0.274127
0.736632	0.599033	1.15215	0.281879
0.738848	0.628726	1.16611	0.275868
0.991315	0.328212	1.20631	0.277156
1.00539	0.322709	0.909437	0.210058
0.988101	0.334379	0.881674	0.220633
0.985488	0.341762	0.879744	0.211951
1.02816	0.357497	0.908717	0.213569
0.960752	0.387556	0.878823	0.206446
1.08202	0.364496	1.0276	0.33707
0.991721	0.390227	1.03149	0.329343
1.00371	0.35603	0.949616	0.208964
0.972456	0.367235	0.859113	0.217873
0.923674	0.520651	0.885263	0.208752
1.00131	0.358607	1.12905	0.218455
0.386155	0.783484	1.19592	0.518901
0.971422	0.333557	1.1941	0.519419
0.728574	0.588873	0.508008	0.593427
0.644206	0.624208	0.502561	0.562947
0.72523	0.593422	0.487894	0.581823
1.24358	0.254961	0.508331	0.564521
1.2265	0.259468	0.64884	0.54194
1.23333	0.26765	0.715552	0.340522
0.493021	0.713556	0.725205	0.35646
0.519998	0.687405	0.702536	0.35262
0.565312	0.681944	0.732603	0.349236
0.485936	0.686918	0.725957	0.325941
0.491804	0.714099	0.715208	0.338503
0.690622	0.568274	0.670854	0.4517
0.779067	0.574366	0.599335	0.476098
0.83499	0.548506	0.599711	0.467287
0.746929	0.575635	1.12119	0.280742
0.790856	0.552584	0.996154	0.340792
0.788923	0.557493	0.509582	0.571858
0.700064	0.57131	0.542329	0.546332
0.164576	0.904227	0.481059	0.575362
0.182573	0.910419	0.490375	0.580815
0.367503	0.898701	0.579894	0.562284
0.16742	0.913055	0.638059	0.537466
0.241821	0.913493	0.933397	0.159404
0.173107	0.921485	1	0.158503
0.260831	0.914022	1.01829	0.327221
0.837318	0.553083	1.0267	0.307372
0.825303	0.556958	1.10131	0.327106
0.751211	0.556948	0.95619	0.205866
0.820784	0.571805	0.865867	0.214201
0.786192	0.578679	1.03919	0.336846
0.816571	0.556948	1.19225	0.513763
0.838213	0.548529	1.23745	0.522514
0.659007	0.63606	1.21357	0.513673
0.690255	0.621627	1.18252	0.50453
0.813549	0.549303	1	0.374075
0.795129	0.565488	1.1475	0.277844
0.870245	0.43661	1.1849	0.275158
0.875891	0.455345	1.13119	0.279187
0.861579	0.473579	1.14624	0.283359
0.899147	0.447608	1.19699	0.269765
1.5923	0.186282	1.1476	0.276364
0.868792	0.565206	1.1407	0.276748
0.645186	0.607812	1.13212	0.284359
0.714732	0.600938	1.13914	0.276421
0.599676	0.633192	1.16138	0.27575
0.628239	0.604347	1.0973	0.2903
0.17073	0.912501	1.13982	0.276509
0.186164	0.908739	1.10936	0.292058
0.626167	0.439025	1.14051	0.27718
0.656452	0.466135	1.18809	0.284454
1.16381	0.280168	1.01533	0.420413
0.370507	0.782331	0.998967	0.433366
0.02	0.984914	1.01659	0.4388
0.982258	0.384577	0.702889	0.336836
1.16033	0.200921	0.985047	0.438191
0.967879	0.343336	1.01222	0.431195
1.01227	0.327545	1.06911	0.41653
0.901663	0.457663	1.00621	0.437251
0.777577	0.524258	1.02793	0.448301
0.792834	0.519996	1.05151	0.434927
1.21379	0.270561	1.01827	0.43328
1.04144	0.316697	1.02852	0.423292
0.956767	0.328167	1.02027	0.434693
0.973008	0.337914	0.983176	0.335855
1.01695	0.334886	0.769274	0.295145
0.986985	0.31386	0.742522	0.289652
0.9772	0.328648	0.796836	0.215223
1.13727	0.20659	0.790309	0.262348
1.1476	0.204537	0.790703	0.25251
0.839298	0.56001	0.778636	0.255706
0.841662	0.543523	0.736117	0.275972
0.990571	0.333627	0.74168	0.276512
0.992202	0.339373	0.753051	0.277359
0.618633	0.454433	0.770484	0.26492
0.655358	0.417178	1.01863	0.331772
0.632022	0.446749	1.03932	0.317864
0.610505	0.466986	0.567172	0.520551
0.680605	0.461798	1.03537	0.327529
0.549263	0.537999	1.23325	0.518748
0.896397	0.448498	1.25229	0.511117
0.670683	0.599127	0.490615	0.662884
0.450283	0.77938	0.488667	0.664107
0.2824	0.837968	0.457886	0.683152
0.962053	0.379744	0.474126	0.654911
0.965126	0.331444	0.567567	0.650784
1.33054	0.198301	0.541937	0.664484
1.33143	0.180911	1.18551	0.512215
0.977683	0.329893	1.22273	0.522586
1.14361	0.203378	0.549945	0.473382
1.16406	0.214594	0.507682	0.516617
1.23508	0.267665	1.2539	0.242395
1.02986	0.266034	1.03067	0.258448
0.967304	0.284467	1.22337	0.178914
0.816021	0.551679	1.22353	0.184115
0.778123	0.556807	1.24062	0.17208
0.927198	0.453651	1.19835	0.179864
0.925673	0.455427	1.21438	0.177262
1.00826	0.386606	1.26758	0.185433
1.02118	0.382446	1.26682	0.175781
4.38885	0.273276	1.261	0.173254
0.801032	0.553761	1.23014	0.179469
0.888438	0.533644	1.29142	0.168341
0.801306	0.557536	1.3977	0.0790892
0.989204	0.311178	1.48179	0.0753911
1.01452	0.329528	0.486285	0.569473
0.974549	0.332108	0.563139	0.543906
0.990164	0.330029	0.573942	0.583395
0.959905	0.388155	0.491217	0.571652
1.01229	0.356051	1.18107	0.0756104
0.955457	0.377445	1.21124	0.0726393
0.993529	0.36682	1.19901	0.0718239
1.00238	0.381968	1.37762	0.0716839
1.00451	0.379142	0.493567	0.66326
0.816549	0.622335	0.771485	0.293003
0.624901	0.637038	1.02092	0.235464
0.567211	0.64779	1.04602	0.423521
0.611099	0.673467	1.03573	0.433337
0.623692	0.652006	1.03615	0.43742
0.513323	0.68824	1.07185	0.428265
0.20711	0.908721	0.988023	0.460527
0.162213	0.905166	1.00743	0.421813
0.15587	0.924322	1.22099	0.412155
0.777519	0.537237	1.00343	0.43414
1.17337	0.237172	1.17266	0.274678
0.962062	0.461018	1.1538	0.279869
0.536595	0.702052	1.16575	0.272825
0.545311	0.696925	1.16234	0.28316
0.700262	0.616453	1.18174	0.269213
1.19596	0.288739	1.14408	0.267071
1.2374	0.264894	1.13052	0.292433
1.19492	0.275471	1.18519	0.273266
1.0076	0.281121	0.475569	0.667449
0.927163	0.281507	0.50004	0.651116
0.167836	0.928068	0.500823	0.664498
0.253014	0.927135	0.498938	0.659004
1.02486	0.272495	1.03217	0.334236
1.13848	0.229089	1.03513	0.341692
1.18563	0.233268	0.640311	0.45635
1.31429	0.18319	1.19503	0.268135
1.26991	0.196099	0.978874	0.169081
1.09433	0.199114	1.0424	0.376623
1.16509	0.201087	1.00224	0.35529
0.856642	0.504254	0.73286	0.348283
0.963092	0.477483	0.810054	0.33865
0.830679	0.504273	1.10553	0.423287
0.802863	0.503282	1.13778	0.270235
0.699367	0.20362	0.488416	0.578175
0.602576	0.22389	1.03247	0.33176
0.596097	0.198454	1.04278	0.317331
0.631509	0.23767	1.03373	0.318531
0.993692	0.39342	0.771744	0.480682
0.899728	0.454311	0.737194	0.448127
0.874371	0.453262	0.749012	0.437685
1.07787	0.357701	0.537344	0.655278
0.724526	0.324287	1.16059	0.268776
1.00399	0.375955	1.15164	0.275355
0.990077	0.362952	1.05826	0.321539
0.991987	0.382405	1.05244	0.31938
0.943318	0.390264	1.20862	0.308126
0.980984	0.37018	0.854403	0.277713
0.452124	0.666449	1.40603	0.496751
0.483427	0.698589	1.20372	0.492712
0.456294	0.647038	1.30566	0.511821
0.478671	0.348057	1.19731	0.516006
0.728712	0.39953	0.749603	0.337491
0.662683	0.360607	0.967784	0.205902
0.60163	0.609875	0.92314	0.220527
0.770739	0.628775	0.799901	0.576527
1.24852	0.226457	1.0041	0.157271
0.999988	0.382324	1.12738	0.282357
1.13796	0.298431	1.10089	0.286677
0.53048	0.705975	1.1822	0.265634
0.460476	0.93411	1.0743	0.317891
0.960798	0.348768	1.1041	0.314663
0.785034	0.548945	0.68194	0.419227
0.0231615	0.946207	0.555009	0.515109
0.182079	0.942234	0.759739	0.330773
0.298349	0.946557	0.599732	0.492886
0.093731	0.963265	0.549123	0.512198
0.18944	0.953922	0.651512	0.455218
0.589871	0.69347	1.02346	0.371376
0.503221	0.705188	1.03645	0.389455
0.549731	0.717181	0.502658	0.662806
0.526012	0.694591	0.529901	0.646817
0.44864	0.7286	0.506194	0.668932
0.421996	0.75185	0.578887	0.670173
0.801535	0.602369	0.482633	0.669687
0.636842	0.628529	0.763871	0.354258
0.543292	0.653608	0.698395	0.354378
0.479315	0.649514	0.709754	0.353258
0.449238	0.664042	0.940902	0.16286
1.32654	0.192005	1.15507	0.278406
1.28651	0.200033	1.22779	0.251983
1.34074	0.19337	1.12754	0.275938
1.30427	0.19618	1.19573	0.270015
1.32911	0.184335	1.13957	0.272493
1.3042	0.180907	1.20027	0.279035
1.3619	0.199062	1.1494	0.272555
1.32202	0.196372	0.763982	0.291227
1.33398	0.196574	0.949048	0.165576
1.37549	0.187469	0.933686	0.177514
1.33647	0.190812	0.964669	0.173387
1.3362	0.191328	0.603548	0.507954
1.21879	0.266066	0.981929	0.446121
1.20863	0.269956	1.0189	0.447561
0.179687	0.907507	0.871142	0.22132
0.844705	0.540674	1.32598	0.242113
0.812474	0.541576	1.44337	0.326681
0.990935	0.32635	1.51533	0.31501
0.947312	0.359397	1.13574	0.259756
1.05028	0.386261	1.50756	0.259774
1.01098	0.27268	1.58697	0.267566
1.00602	0.265055	1.51765	0.269914
0.687406	0.483071	0.668542	0.426384
1.02015	0.392998	1.32195	0.453236
1.0175	0.332383	0.576822	0.638785
0.98846	0.312899	1.10686	0.419903
0.166109	0.92667	1.12512	0.409341
1.30991	0.20095	0.999844	0.3689
1.22039	0.205138	1	0.386639
1.23368	0.183812	1.03437	0.362064
1.22588	0.201794	1.04784	0.376052
0.315602	0.785061	0.747143	0.342969
0.360433	0.804746	0.729734	0.360758
1.1325	0.306889	0.785296	0.356415
0.061434	0.933632	0.738652	0.354484
1.11072	0.206753	1.14101	0.42142
0.766865	0.717135	1.04609	0.446016
0.0936161	0.932733	0.89499	0.287489
0.309073	0.823027	0.959609	0.292603
0.34756	0.84152	0.615973	0.473879
1.15071	0.192321	0.616665	0.471243
0.743719	0.482535	0.582092	0.481303
0.748369	0.545491	0.581328	0.467619
0.669349	0.585994	0.621581	0.47038
0.76039	0.561138	0.593649	0.453193
0.661074	0.571592	0.720503	0.430016
0.259339	0.931566	0.82241	0.28119
0.207092	0.925968	0.740528	0.29002
0.23978	0.916187	0.798869	0.316171
0.125197	0.936936	0.593099	0.502133
1.10997	0.308067	0.932266	0.301877
0.330123	0.848608	0.857158	0.325394
0.366981	0.829954	0.886797	0.317271
1.21589	0.196845	0.8555	0.327505
1.36629	0.199203	0.914068	0.175136
1.32764	0.210842	1.14643	0.276116
1.41411	0.20225	1.14109	0.280425
1.46107	0.201094	1.14483	0.267678
1.38461	0.203367	1.14466	0.281419
0.272065	0.885949	1.1201	0.282301
0.2839	0.910626	0.807603	0.272009
0.994577	0.280836	1.04901	0.145337
1.0093	0.416462	1.02604	0.163885
0.927769	0.368787	1.06372	0.364203
0.227099	0.918335	1.08786	0.377008
1.13891	0.204027	1.00531	0.372258
0.499579	0.703277	1.0426	0.3724
0.22097	0.933235	0.967274	0.374668
2.25454	0.862316	1.24334	0.517272
1.00417	0.278028	1.0327	0.159123
0.931772	0.365798	1.05969	0.37905
0.930739	0.352418	1.05341	0.365561
1.00752	0.362846	1.07247	0.37434
0.92909	0.366618	1.06668	0.377869
0.873661	0.447396	1.03275	0.440768
0.994044	0.387995	1.12346	0.414315
0.500416	0.703066	1.03297	0.44333
0.530034	0.706061	0.591701	0.473732
0.580106	0.675318	0.633594	0.474203
0.729959	0.560746	0.558244	0.486012
1.16352	0.281955	0.627036	0.459374
1.21293	0.255673	0.724366	0.340483
1.18923	0.282621	0.591711	0.465897
0.611379	0.577642	0.587281	0.473801
1.23198	0.268588	0.630848	0.469387
0.685593	0.586794	0.853666	0.425283
0.879139	0.635833	0.78842	0.437991
0.988464	0.378133	0.92551	0.397023
1.00149	0.388313	0.760919	0.441019
1.02591	0.3983	0.76844	0.444341
0.561475	0.696359	0.730433	0.43828
1.03857	0.166787	0.495524	0.601029
0.975055	0.172566	0.50469	0.584079
0.989069	0.174412	0.735637	0.298488
1.33325	0.200388	0.842593	0.290172
1.324	0.199859	0.808214	0.298023
0.970206	0.382657	0.866861	0.228125
0.941731	0.417686	0.950215	0.275741
0.530994	0.703199	0.756758	0.29862
0.528074	0.698728	0.716923	0.287484
0.550868	0.710718	0.760775	0.30288
0.551989	0.700581	0.758821	0.279485
0.840336	0.257748	0.8304	0.294019
1.00603	0.278346	0.729767	0.297308
1.04636	0.272724	0.756035	0.291955
1.03503	0.28857	1.03556	0.437566
1.37891	0.162451	1.12336	0.432171
0.684429	0.494654	1.01453	0.441295
1.0628	0.289616	1.20361	0.26955
0.535315	0.687019	1.07188	0.416404
0.539439	0.707624	1.00618	0.446865
0.695848	0.664159	1.14312	0.289513
0.671661	0.271065	1.16025	0.27787
1.19887	0.171048	1.21015	0.261821
1.33877	0.191848	1.26123	0.24803
1.32144	0.189539	1.18267	0.277148
0.57348	0.692836	1.15384	0.132539
0.497929	0.693519	1.14843	0.145465
0.514058	0.691123	1.12966	0.157225
0.557098	0.696598	1.1223	0.146124
0.563855	0.704308	1.12575	0.153077
0.508581	0.717319	1.12985	0.153119
1.27798	0.205209	1.13944	0.14443
1.02088	0.33697	1.1147	0.152275
1.01685	0.324665	1.14358	0.144283
0.627674	0.35005	1.12281	0.14011
0.620947	0.321533	1.09668	0.154105
0.601425	0.334558	1.1213	0.156849
0.514052	0.636209	1.08524	0.144569
0.432547	0.671421	1.07978	0.158742
0.83734	0.505001	1.15284	0.156131
0.784182	0.507703	1.17478	0.121818
0.956079	0.278195	1.24793	0.121666
1.0619	0.259589	1.21748	0.119428
1.0303	0.281038	0.757485	0.297413
0.81957	0.544077	1.15638	0.275206
0.823697	0.556821	1.16931	0.277692
0.748207	0.555909	1.16024	0.282776
0.804086	0.558554	1.18113	0.282272
0.552823	0.784277	1.25463	0.270711
1.29045	0.190098	1.17045	0.278563
1.31739	0.227077	1.09066	0.290065
0.777861	0.464898	1.10953	0.309084
0.964228	0.379017	1.07935	0.288955
0.970546	0.398408	1.03982	0.285559
0.943783	0.383825	0.561331	0.55995
1.21251	0.221804	1.25425	0.511182
1.20035	0.221686	1.1833	0.52252
0.579395	0.661293	1.2567	0.5156
0.997576	0.387201	0.358352	0.781849
0.813704	0.554822	1	0.199615
0.812707	0.53899	0.918628	0.212017
0.783917	0.567577	0.696682	0.349676
0.802638	0.557559	0.679273	0.349628
1.08281	0.371199	0.716831	0.339911
0.688391	0.614939	1.133	0.280329
0.1914	0.911359	1.2046	0.276945
0.993825	0.276329	0.720321	0.353688
1.06325	0.263852	0.72112	0.345752
0.395536	0.775706	0.809328	0.28007
0.371167	0.782146	0.99546	0.334111
0.246107	0.926896	0.992171	0.340643
0.153205	0.908284	1.03686	0.36106
0.468565	0.705917	1.00786	0.34683
0.560653	0.718844	1.00321	0.341223
0.539728	0.727823	0.978925	0.320612
0.819418	0.524762	0.525245	0.533365
0.882397	0.542165	0.605069	0.461978
0.403343	0.790045	0.660905	0.415426
0.643621	0.668517	0.700781	0.427848
0.866932	0.460026	0.670982	0.420671
0.864425	0.460797	0.900907	0.207639
0.903658	0.449785	0.909618	0.212678
1.23672	0.272082	0.534708	0.542865
1.33192	0.206332	0.545711	0.52875
1.37369	0.183982	0.632113	0.514751
1.31796	0.195239	1.25466	0.49411
1.46683	0.183125	1.21848	0.508789
1.31883	0.192156	1.217	0.525748
1.35197	0.198217	1.20043	0.523524
1.36552	0.189468	0.938952	0.212053
1.3292	0.195075	0.853949	0.231998
1.30153	0.199092	1.19257	0.532743
0.822808	0.533467	1.31052	0.48847
0.623677	0.732194	1.05362	0.462574
1.36275	0.194031	1.09079	0.440877
1.32075	0.197009	0.76678	0.337765
1.37629	0.196991	1.25208	0.50932
1.35241	0.198814	1.25031	0.517791
1.43397	0.198687	0.59817	0.481773
3.47396	0.340619	0.584251	0.464158
0.887098	0.516834	0.752066	0.414341
0.773332	0.568901	0.623513	0.422258
0.798168	0.546936	0.652178	0.40136
0.749734	0.536313	0.680347	0.413353
0.823483	0.534069	0.645186	0.407709
0.821459	0.538769	0.653023	0.42532
0.509708	0.876381	0.596452	0.500503
0.930711	0.371208	0.55927	0.519266
0.962719	0.351512	0.549966	0.508878
0.706279	0.606201	0.525282	0.541233
0.674906	0.621237	0.538937	0.515379
0.707367	0.590738	0.541444	0.516194
0.679524	0.625345	0.51358	0.606334
0.65941	0.61444	0.633943	0.544214
0.714022	0.612095	1.05626	0.37279
0.719194	0.608593	1.25028	0.497415
0.699778	0.642523	1.22246	0.517378
0.661993	0.626445	1.33349	0.481376
0.679811	0.61934	1.24644	0.503539
0.711436	0.589909	1.23106	0.535092
0.761713	0.60944	1.27652	0.510393
1	0.581457	1.03468	0.360632
0.706149	0.616541	1.10717	0.372391
0.702669	0.639386	1.07991	0.359317
0.236795	0.907115	1.0233	0.380559
0.963098	0.371709	1.05994	0.338445
0.991483	0.392907	1.03787	0.329608
0.988364	0.390181	1.04372	0.350809
1.04136	0.358955	0.593004	0.554296
0.982282	0.377554	0.481653	0.594716
0.990988	0.364559	1.49395	0.184103
0.982054	0.377161	0.714833	0.351084
1.00742	0.378742	0.775818	0.34528
0.720507	0.476937	0.643206	0.463604
0.705067	0.496524	0.665448	0.420608
0.753548	0.475552	0.652166	0.417071
1.04219	0.271488	0.663764	0.581082
1.08662	0.296843	0.464125	0.671639
0.778844	0.244575	0.606968	0.454668
0.759067	0.276328	0.699521	0.435544
0.387552	0.931848	0.628844	0.456797
0.733404	0.627935	0.607892	0.452091
0.728275	0.626001	0.783408	0.280854
0.73792	0.608127	1.06066	0.325398
0.738471	0.58941	1.08387	0.31916
0.702353	0.616856	1.17778	0.322513
0.715841	0.605843	1.12652	0.286908
0.703178	0.610528	1.19089	0.263191
0.378437	0.78639	1.1375	0.28113
0.386436	0.780288	1.17304	0.281528
0.381937	0.78428	1.2259	0.289833
0.190169	0.92446	0.778683	0.28622
0.255854	0.891856	0.845936	0.279383
1.33041	0.182147	0.848144	0.259608
1.22371	0.186668	0.894552	0.276819
1.20536	0.200784	0.507669	0.564139
0.481127	0.889502	0.533928	0.57232
1.32308	0.179248	0.552029	0.570357
1.23843	0.25237	0.770362	0.397027
1.25464	0.216588	0.760066	0.380145
1.27567	0.265736	0.743397	0.412788
1.18562	0.185974	0.803899	0.397576
1.16021	0.199486	1.10362	0.281884
1.21135	0.183688	1.14228	0.276154
1.17275	0.193699	1.1647	0.271206
1.17987	0.191894	1.15645	0.277783
0.716343	0.491339	0.952632	0.216431
0.753581	0.481724	0.964582	0.206406
0.7519	0.463749	0.52502	0.571875
0.743889	0.455667	0.532417	0.579144
0.717948	0.48458	0.526751	0.585702
0.775752	0.469938	0.702466	0.301655
0.189855	0.964791	0.8286	0.283532
0.18016	0.957338	0.781192	0.291893
0.0936323	0.965425	0.549961	0.521578
0.155241	0.926039	0.659483	0.498563
1.28283	0.170123	0.561376	0.562407
1.334	0.190969	1.18842	0.519371
1.35579	0.210615	1.09254	0.548565
1.39921	0.218812	0.777809	0.292077
1.42271	0.206774	0.800239	0.299605
0.934042	0.448037	0.742192	0.434859
1.02358	0.27068	0.63821	0.424649
1.00524	0.266724	0.644934	0.424807
1.25057	0.264068	0.653881	0.410384
0.409087	0.754777	1.28626	0.503349
0.854183	0.450906	1.16696	0.517858
1.01107	0.283958	1.17526	0.525438
1.04242	0.267377	0.883168	0.210025
1.06545	0.317565	0.879721	0.20227
1.00238	0.259372	0.912191	0.207399
1.07375	0.324428	0.432585	0.846016
1.04185	0.309391	0.794509	0.425031
1.06886	0.308691	0.735105	0.42495
1.02157	0.320275	0.794709	0.396465
1.08709	0.312268	0.782636	0.410489
1.05811	0.327404	0.799757	0.399118
1.13805	0.316303	0.554189	0.552678
1.13492	0.307826	0.726364	0.514366
1.11958	0.312202	0.588336	0.553084
1.04269	0.314647	0.620875	0.539576
1.01699	0.332334	1.39265	0.504353
0.33963	0.869736	0.604772	0.65608
0.39039	0.888732	0.575923	0.636926
0.106831	0.913052	0.532847	0.670532
0.147041	0.941791	0.682199	0.449118
0.18278	0.920194	0.637106	0.465844
1.01771	0.324536	0.605908	0.550079
1.05433	0.32976	1.09159	0.365189
1.40375	0.1871	1.0898	0.365892
1.4029	0.199091	1.07467	0.385108
1.32809	0.185027	1.09355	0.360094
1.30394	0.199374	1.24567	0.348781
1.07849	0.301549	0.62287	0.539421
1.04507	0.330516	0.945749	0.183193
1.0025	0.340983	0.704807	0.442706
1.03999	0.335349	0.665932	0.454593
1.0705	0.459142	0.996622	0.206267
0.94304	0.319626	0.919921	0.210706
1.09048	0.465306	0.893796	0.20669
0.240471	0.924915	0.982667	0.217303
1.02458	0.380381	1.06671	0.367306
1.0145	0.377623	1.16296	0.361008
1.15009	0.332792	1.09891	0.366515
0.626909	0.457723	0.91911	0.227313
0.618882	0.422431	0.778309	0.294422
0.62134	0.451296	0.818388	0.298516
0.581873	0.452431	0.783998	0.278908
0.531514	0.695634	0.818934	0.27695
0.499914	0.700077	0.796513	0.292334
1.00263	0.323645	0.803871	0.278573
0.741	0.55576	0.838053	0.273973
0.797611	0.527488	0.854985	0.266381
0.843353	0.573523	0.764455	0.294122
0.795496	0.553981	0.770623	0.289522
0.812192	0.539385	1.02207	0.386192
1.03092	0.375109	1.07962	0.173068
0.935224	0.377563	1.12089	0.165822
0.901205	0.409154	0.635705	0.431544
0.928607	0.3736	0.71004	0.3896
0.517258	0.697816	0.67106	0.410802
0.568798	0.691926	0.710281	0.416149
0.782761	0.534093	0.702857	0.388254
0.314851	0.84235	0.675673	0.413586
0.29939	0.855104	1.00303	0.382927
1.1558	0.218266	1.05143	0.375156
0.378459	0.839618	1.02446	0.374951
0.301641	0.87892	1.01048	0.377324
0.313388	0.838057	1.09192	0.36952
1.34093	0.188405	1.0435	0.374376
1.25363	0.234237	1.08111	0.367465
0.773918	0.553378	0.5775	0.472084
1.05148	0.291127	1.10976	0.315786
1.03426	0.273338	1.13086	0.334744
1.32188	0.199155	1.19632	0.305178
1.40933	0.200447	1.08581	0.31691
0.888815	0.516847	0.587103	0.451226
0.637806	0.629924	0.603658	0.469917
0.682501	0.621118	0.586956	0.476558
0.67688	0.631299	0.609926	0.44992
0.683964	0.620261	0.516832	0.560789
0.613006	0.639642	0.554319	0.549983
0.699462	0.621034	0.504544	0.579208
0.640203	0.632111	0.464076	0.584339
0.68983	0.618825	0.534027	0.516081
0.667355	0.633494	0.530325	0.526462
0.768021	0.617775	1.10216	0.297597
0.679162	0.582645	0.990829	0.325003
1.31896	0.198558	1.0568	0.31771
1.41703	0.185063	1.01366	0.319801
0.734509	0.485987	0.771601	0.310808
0.751343	0.455089	0.777117	0.302523
0.766929	0.467049	1.18174	0.516732
0.984421	0.371177	1.25177	0.508139
0.975451	0.393883	0.593259	0.461268
1.14824	0.201615	0.747016	0.44994
0.37563	0.766262	0.697597	0.402691
0.338141	0.817705	0.640955	0.408689
0.390482	0.790023	0.624456	0.409669
0.630238	0.59622	0.715651	0.407649
0.600327	0.591527	0.636947	0.413062
0.673957	0.569149	1.00888	0.435657
0.68263	0.588622	1.04333	0.457201
0.503571	0.620421	1.04944	0.426387
0.775233	0.559935	1.00487	0.445303
0.740045	0.550332	0.508678	0.592307
0.675377	0.603886	0.959195	0.166133
0.655668	0.586247	0.871204	0.20934
0.668873	0.616401	0.96595	0.35752
1.86966	0.140342	1.04647	0.331188
1.25007	0.224722	1.05199	0.346182
0.229837	0.925953	1.02197	0.376784
0.234585	0.917027	1.15052	0.284827
0.87672	0.446781	1.11813	0.288955
0.92834	0.472439	1.1931	0.259514
1.01889	0.39256	1.06902	0.359145
1.03379	0.352917	1.02724	0.39865
0.982323	0.468938	1.11217	0.371769
0.498182	0.708775	1.1147	0.27405
0.630408	0.649703	0.945822	0.217769
0.504867	0.688379	0.925283	0.221801
0.545153	0.715398	0.883658	0.220536
0.506723	0.529946	0.84743	0.223248
1.20833	0.258351	0.92069	0.227776
1.26045	0.278146	1.18909	0.517955
0.477034	0.603551	1.15457	0.515467
0.782247	0.345855	0.617275	0.464598
0.761457	0.480484	1.47238	0.286991
0.801396	0.461702	1.47068	0.295312
1.16551	0.192573	1.3911	0.279466
0.527604	0.697626	1.46864	0.274569
0.602442	0.468801	0.998156	0.333793
0.521544	0.440471	1.00982	0.330849
0.633639	0.637992	0.680371	0.414209
1.19439	0.235137	1.06572	0.352378
1.04458	0.390502	0.996026	0.345159
1.08754	0.389383	0.872127	0.435973
1.0518	0.39703	0.747999	0.448271
0.955971	0.39596	1.05353	0.362745
0.399349	0.768304	0.584771	0.468576
0.402565	0.805916	0.965589	0.449851
1.22081	0.300759	1.03739	0.332564
0.652475	0.634338	1.02183	0.322517
0.662784	0.615617	0.990484	0.306621
0.0573221	0.917708	1.05571	0.299751
0.135887	0.920484	0.98141	0.318665
0.134584	0.918189	1.01094	0.312203
0.227397	0.896826	0.892037	0.416766
0.193346	0.954097	0.962264	0.394973
0.182792	0.961486	0.864051	0.388383
1.01808	0.361129	0.912123	0.397299
1.00875	0.384471	0.893804	0.402291
1.06492	0.351971	0.873666	0.377821
1.04792	0.389498	0.900421	0.397073
0.901834	0.420505	0.922304	0.396699
1.01259	0.386464	0.870353	0.40609
1.00749	0.377047	0.89178	0.393723
1.00529	0.380051	0.623521	0.445646
1.03931	0.386654	0.656865	0.486412
1.005	0.362887	0.645995	0.474075
1.0299	0.376571	0.646223	0.480173
1.57601	0.191945	0.872147	0.435778
0.145518	0.928105	0.872252	0.437227
1.39108	0.19886	0.782836	0.428288
1.34381	0.200054	1.03757	0.354843
1.33309	0.196153	1.33578	0.299014
0.700457	0.601645	1.32522	0.301033
0.711021	0.588883	1.28989	0.288252
1.34681	0.230855	1.31746	0.302106
1.32403	0.195006	1.28027	0.252276
1.37057	0.193231	1.13874	0.280826
0.732891	0.251759	1.17904	0.265181
1.02726	0.390009	1.11153	0.282075
1.23164	0.263642	0.958636	0.189757
1.19656	0.288416	0.906665	0.19639
1.26109	0.255388	0.581815	0.686179
1.33246	0.249484	0.550761	0.518447
1.08591	0.255252	0.521608	0.53744
0.991445	0.280402	0.545614	0.52345
1.01938	0.267076	0.567583	0.567638
0.751842	0.614552	0.601987	0.533016
1.35129	0.211428	0.976478	0.345055
1.2286	0.236115	1.04172	0.339122
1.07359	0.372135	1.02553	0.325577
1.02786	0.395942	1.02753	0.419497
0.990704	0.282589	1.01839	0.432252
1.02229	0.26881	1.10875	0.404501
1.06849	0.272482	0.792686	0.287514
1.01261	0.284009	1.1301	0.41966
1.04807	0.299161	1.02063	0.319833
1.04955	0.311871	1.0068	0.327253
1.05505	0.293508	1.01922	0.321825
0.729508	0.598845	0.951837	0.328635
0.743195	0.622733	1.01781	0.327616
0.73171	0.627228	1.01346	0.338598
0.770591	0.594685	1.03875	0.337098
0.683243	0.597137	0.996615	0.343518
0.693149	0.621948	0.537238	0.648747
0.69009	0.614717	0.525724	0.66346
0.665334	0.621112	0.551589	0.670281
0.673068	0.632907	0.57522	0.648251
0.669258	0.625992	0.541905	0.659759
1.31033	0.205409	0.575037	0.677271
1.39037	0.186214	0.587688	0.672893
1.42523	0.186068	0.510235	0.674913
0.70604	0.612946	0.92461	0.200349
0.352484	0.655602	0.890108	0.189025
0.345759	0.665682	1.15498	0.153626
0.474071	0.79938	0.9386	0.309518
0.3929	0.841846	0.699578	0.531837
0.293186	0.841886	0.743731	0.504357
0.365049	0.836116	0.695422	0.523697
0.414865	0.836056	0.98696	0.513215
0.503108	0.567268	0.751802	0.523848
0.502874	0.534097	0.804012	0.55688
1.11301	0.385069	0.889705	0.511965
1.19725	0.375702	0.807059	0.445599
1.13616	0.384195	0.829749	0.422356
0.586782	0.681745	0.824421	0.421751
0.542684	0.702663	1.24065	0.350784
0.545585	0.691395	1.19852	0.330453
0.576666	0.664916	1.26142	0.349275
1.01271	0.383211	1.29786	0.326452
1.01526	0.380372	1.17621	0.344581
1.16724	0.182122	1.21043	0.35436
1.17286	0.202355	1.20438	0.353941
1.14288	0.207722	1.2719	0.319411
1.09149	0.280328	1.27459	0.347893
1.05915	0.286458	1.19694	0.335501
1.00961	0.278136	1.19055	0.359147
1.06206	0.249478	1.26168	0.346454
1.03909	0.28406	1.32251	0.334816
1.03005	0.274855	1.29419	0.337152
1.04723	0.303207	1.08616	0.359758
0.772508	0.614085	1.19769	0.350994
0.692421	0.611291	1.21955	0.354937
0.658342	0.623997	1.21317	0.344741
0.689473	0.601156	1.19188	0.381968
0.704655	0.608253	1.1248	0.33656
0.815524	0.560654	1.22464	0.357075
0.872948	0.540607	1.20283	0.366241
0.842878	0.524677	1.12943	0.367924
0.771289	0.599168	0.790232	0.295094
0.157237	0.932663	0.82033	0.289953
0.212256	0.907619	0.753766	0.299839
0.122976	0.92641	0.774586	0.343337
0.11	0.930762	1.20203	0.501854
0.189769	0.923938	0.420063	0.68021
0.178518	0.910337	0.434849	0.693087
0.204278	0.927003	1.18245	0.521986
0.136364	0.936287	1.2727	0.50486
0.264346	0.890219	1.18952	0.528776
1.04219	0.376628	1.25129	0.512052
0.944216	0.391242	0.704115	0.341838
1.01397	0.379129	0.722076	0.359044
1.0288	0.375601	0.753313	0.333599
1.04195	0.354877	0.530529	0.576182
0.336049	0.751259	0.615491	0.534638
0.348478	0.791606	0.585314	0.571251
0.809807	0.293233	0.598469	0.562564
0.868198	0.286125	0.605444	0.545045
0.779996	0.265432	0.625173	0.534622
1.22007	0.191276	0.637878	0.52878
1.20712	0.211806	0.595704	0.571813
1.1999	0.212756	0.491522	0.597036
1.17985	0.196234	0.658476	0.569372
1.17924	0.20151	0.673765	0.544343
1.28679	0.200699	0.943635	0.53416
1.28307	0.202028	0.953738	0.547581
1.10334	0.374018	1.1284	0.284521
1.02	0.391325	0.575595	0.465528
1.06542	0.377685	0.906915	0.220174
1.10872	0.387347	0.896392	0.214868
1.09304	0.366959	0.872132	0.219604
0.1923	0.929835	0.959977	0.207693
0.611564	0.426402	0.880718	0.207022
0.597891	0.438695	0.731313	0.298043
0.602504	0.429364	0.758949	0.287636
0.615082	0.449066	1	0.434475
0.679058	0.618295	0.792933	0.302019
0.553927	0.627231	1.06463	0.371585
0.747043	0.575205	1.11869	0.35984
0.579415	0.620981	0.988717	0.392758
0.406868	0.807667	1.10825	0.282226
0.650415	0.638511	0.637096	0.431888
0.671863	0.626283	0.615482	0.4048
0.708176	0.637283	1.03777	0.369412
0.761956	0.602254	1.02943	0.386915
0.729106	0.604048	0.975375	0.38109
0.672969	0.621671	1.02593	0.380732
0.644777	0.613989	1.02697	0.37114
0.685541	0.621823	0.280672	0.80057
0.532572	0.713	0.300436	0.785871
0.122742	0.904314	0.306215	0.800118
0.176598	0.90652	0.759403	0.295635
0.11942	0.939901	0.664362	0.451496
0.251411	0.922908	0.581394	0.472753
0.02	0.930932	1.12442	0.32574
0.137032	0.930229	1.13396	0.312755
0.16132	0.916139	1.0023	0.330048
0.178454	0.933781	1.02057	0.343997
0.183702	0.943231	1.02154	0.323101
0.19614	0.932171	0.711533	0.346051
0.500418	0.69929	0.711981	0.349556
0.545812	0.690436	1.04508	0.349562
0.564945	0.699059	1.0392	0.340564
0.0559145	0.960935	1.02586	0.331348
0.118809	0.960765	1.07027	0.308081
0.14897	0.947981	1.02757	0.332648
0.701535	0.617836	1.02352	0.345963
0.701477	0.621835	1.08468	0.298479
0.688393	0.614341	0.996825	0.328144
0.770197	0.630688	0.999589	0.338164
1.43481	0.218723	1.10851	0.3127
0.64411	0.61561	1.01169	0.332088
0.660019	0.628195	1.07085	0.436593
0.682171	0.617206	0.681308	0.435537
0.194559	0.921316	0.497533	0.663215
0.79778	0.554788	0.660613	0.418748
0.404885	0.69112	0.480888	0.645895
0.570017	0.705312	0.675433	0.585207
0.528608	0.705826	0.670188	0.408087
1.05858	0.273247	0.622277	0.459542
1.04142	0.285569	0.625698	0.469548
1.01163	0.299673	1.35994	0.354431
1.05975	0.273231	0.58653	0.474841
1.06116	0.262342	0.643753	0.449986
1.04624	0.27041	0.607258	0.472648
1.57696	0.195863	1.34488	0.216009
1.41162	0.192237	1.33939	0.201619
1.44259	0.188327	1.31091	0.213668
1.47512	0.198144	0.954964	0.150119
1.39777	0.226471	0.944244	0.160256
1.52871	0.207206	0.94316	0.161721
1.17405	0.193613	0.960013	0.160393
1.17812	0.201143	0.913296	0.162568
1.21219	0.192069	1.00588	0.154726
0.711294	0.616416	1.00159	0.14839
0.701781	0.615965	0.884368	0.209725
0.708289	0.6132	0.88618	0.206696
1.03815	0.287879	0.681781	0.478972
1.10763	0.26829	0.604701	0.465562
1.06601	0.278411	0.914628	0.153573
1.11737	0.248945	0.916395	0.160822
1.03608	0.292792	0.879192	0.205342
0.0931672	0.923815	1.10231	0.333667
0.203184	0.8712	1.06391	0.324345
0.280866	0.89677	0.580464	0.558763
0.21905	0.902435	1.0334	0.352507
0.214086	0.901488	0.929022	0.158232
0.813833	0.569937	1.11623	0.256868
0.544312	0.692016	0.688661	0.336606
0.855488	0.43576	1.11122	0.0860319
0.891194	0.442929	1.06217	0.297791
1.18628	0.201637	1.0801	0.305738
1.15342	0.203042	0.462656	0.660499
1.18348	0.208831	1.04274	0.382062
0.354565	0.95919	1.15962	0.254693
0.394424	0.894366	1.05026	0.424888
0.227253	0.916681	0.612269	0.451524
0.128165	0.920558	1.15772	0.262986
0.424187	0.767266	0.762535	0.387176
0.370057	0.791614	1.05069	0.36541
0.378867	0.789631	1.02389	0.359912
0.308458	0.81423	0.563148	0.55193
0.376145	0.762646	0.569996	0.595394
0.414722	0.783753	1.04523	0.365859
0.427891	0.758285	1.05413	0.423539
0.401956	0.824123	1.11637	0.257333
0.404692	0.781204	0.574543	0.493582
0.443636	0.795911	0.600663	0.455511
0.377683	0.78429	0.541785	0.67763
0.419291	0.773829	0.521338	0.665905
0.373569	0.799565	1.27049	0.522059
1.36418	0.19718	1.27405	0.522855
0.474756	0.782718	0.788337	0.274566
0.389607	0.817097	1.44556	0.477563
1.32511	0.180646	1.20893	0.515229
1.36292	0.194334	0.591248	0.505269
0.419073	0.784853	0.777175	0.306413
0.487517	0.700498	0.5543	0.512491
0.0893608	0.927121	1.50763	0.0735064
0.792426	0.378857	0.673447	0.412916
0.697708	0.415376	1.60836	0.072921
0.69631	0.376734	1.57104	0.0693362
1.06364	0.27383	1.12832	0.359465
0.286518	0.888764	1.00454	0.349673
0.156508	0.906718	1.05264	0.369739
0.10157	0.932175	0.50247	0.572049
0.217065	0.874833	0.864677	0.212485
0.172335	0.911315	0.952501	0.200898
0.233682	0.92498	0.99782	0.218173
0.207423	0.910573	1.01406	0.197764
0.911131	0.26196	1.03864	0.371803
0.557064	0.691979	1.49073	0.0749308
0.262506	0.917893	1.52068	0.0754083
0.306443	0.890138	1.50144	0.0750632
0.23109	0.908251	1.57882	0.089175
1.10967	0.385134	0.728903	0.337955
1.00391	0.387074	0.695496	0.340644
0.734518	0.208144	0.716857	0.328887
0.742306	0.251787	0.708262	0.341694
0.779659	0.556831	0.503106	0.563319
0.791114	0.257955	0.493007	0.570857
0.790016	0.260788	0.542411	0.553393
1.32902	0.194069	1.00802	0.417449
0.173069	0.813776	0.746149	0.34751
0.172684	0.830411	1.27976	0.416327
0.11872	0.848884	1.28523	0.404751
0.631157	0.672795	0.752799	0.4009
0.530093	0.696008	1.21045	0.523619
0.179078	0.924112	0.491536	0.657751
0.495633	0.721066	0.52045	0.647828
0.632692	0.67358	0.617978	0.465632
0.547513	0.699812	1.07558	0.267442
0.475025	0.717441	0.619719	0.464849
0.592657	0.715297	0.615392	0.446919
0.814216	0.548081	0.637863	0.453953
0.769869	0.53384	1.15824	0.27414
0.966597	0.325847	1.48967	0.265805
1.03003	0.332241	1.50084	0.258399
0.912891	0.43681	1.44456	0.265731
0.877097	0.433009	1.81711	0.0767568
0.891783	0.454216	1.80432	0.0736238
0.938962	0.458419	0.702318	0.408345
1.02981	0.262536	0.693861	0.401607
1.06557	0.283742	0.950303	0.155731
1.05797	0.267289	0.920118	0.152713
0.98132	0.286905	0.956239	0.150686
0.983218	0.292372	0.94544	0.156208
1.01143	0.333151	0.971415	0.154119
1.11579	0.254686	0.961238	0.157018
1.1008	0.27526	0.998662	0.15244
1.257	0.263842	0.949126	0.158682
0.865435	0.542125	1.51787	0.0765612
0.664609	0.650106	1.51516	0.0748711
1.01044	0.356592	0.700424	0.337798
0.822175	0.443728	0.758027	0.335821
0.647281	0.487098	0.81945	0.349447
1.02243	0.382257	1.39946	0.0775864
1.03519	0.369215	1.42729	0.0758889
1.06576	0.371691	1.26982	0.0673455
1.02924	0.379183	1.30309	0.0696812
1.09397	0.375949	1.1748	0.0736975
1.06822	0.383731	1.18312	0.0700888
0.958052	0.436114	1.17942	0.0706466
0.761982	0.233193	1.43084	0.0711398
0.755908	0.211277	1.50205	0.0713856
0.761357	0.301737	1.15731	0.510365
0.770075	0.279187	1.19406	0.527778
0.515666	0.753691	1.26475	0.51178
0.403795	0.782675	1.1822	0.528048
0.431754	0.836303	0.541298	0.567074
0.391137	0.78354	0.70452	0.342671
0.831312	0.545704	0.716323	0.34255
0.21284	0.888431	0.739114	0.34151
0.26626	0.91494	0.714775	0.327968
0.443101	0.874364	0.743171	0.340934
0.398512	0.748557	0.819471	0.325484
0.144663	0.917553	0.81516	0.317148
0.909373	0.550723	1.04529	0.372972
0.81792	0.570433	0.869636	0.394512
1.38699	0.194831	0.859363	0.385716
1.26402	0.192943	0.869447	0.391113
1.40755	0.201962	0.871173	0.383063
1.38224	0.191701	0.862319	0.391967
1.36634	0.19415	0.853533	0.413556
1.35925	0.195443	0.849519	0.377371
1.36483	0.190202	0.649991	0.489417
1.00647	0.341906	0.649983	0.48509
1.02674	0.325975	0.708783	0.458189
1.01312	0.365315	0.629621	0.491025
1.0338	0.322004	0.772036	0.443591
1.03442	0.326125	0.764327	0.454415
0.67773	0.64837	0.783386	0.463384
0.712862	0.626411	0.7825	0.458852
0.661704	0.640927	0.76839	0.475825
0.639446	0.614812	0.758357	0.462577
0.742537	0.566796	0.809084	0.462814
0.182473	0.926448	0.762889	0.458242
1.23798	0.228623	0.944596	0.169585
1.37557	0.19995	0.517292	0.562735
1.40787	0.190029	0.53649	0.555943
0.842362	0.463687	0.562457	0.543771
0.941006	0.432402	0.531228	0.564464
0.943346	0.44378	0.540772	0.549875
0.389571	0.768976	0.591698	0.541706
0.373855	0.800434	0.511782	0.557207
0.390179	0.794868	0.490607	0.559699
0.54309	0.668468	0.540751	0.564706
0.521654	0.652395	0.516706	0.56014
0.561658	0.625468	0.608792	0.459079
0.976913	0.383585	1.13977	0.286359
0.0753339	0.964164	1.18439	0.273035
0.815185	0.339649	1.14366	0.259453
0.822572	0.320624	1.16569	0.274634
0.797279	0.356896	1.51444	0.260224
1.16009	0.22498	1.51241	0.260537
1.20151	0.205167	1.49	0.258106
1.13914	0.212331	1.49265	0.269914
0.189596	0.892758	1.50894	0.260304
0.161488	0.937831	0.625965	0.459961
0.0853499	0.958272	0.707362	0.332876
0.67614	0.643919	0.716742	0.339406
0.938895	0.427524	1.24053	0.514711
0.92419	0.400379	1.26053	0.504832
0.9725	0.394761	0.676682	0.318724
0.69165	0.567471	0.709793	0.290507
0.836903	0.551925	0.675951	0.324604
0.776974	0.57924	0.716188	0.292621
0.874745	0.553756	0.717945	0.314201
1.32707	0.208845	2.40923	0.103534
1.36687	0.211967	1.22021	0.513558
1.33986	0.214819	1.16571	0.534956
1.19331	0.238823	1.12144	0.54643
0.579493	0.684133	1.18036	0.562514
1.06347	0.336542	1.17927	0.556183
0.681819	0.595799	1.18264	0.560806
0.704867	0.574676	0.619111	0.455006
0.638198	0.602226	0.63905	0.461476
0.981179	0.420635	0.630152	0.444429
1.02166	0.382007	0.651138	0.460062
0.981717	0.390399	0.615506	0.4663
1.03903	0.380174	0.691004	0.422316
1.0349	0.391237	0.47698	0.680762
1.00576	0.381137	0.431686	0.766518
1.01471	0.347203	0.467761	0.780706
0.825811	0.560753	1.09898	0.38631
0.821979	0.550691	1.18402	0.375032
0.698431	0.630741	1.00487	0.391709
0.73474	0.60306	0.995161	0.399042
0.832298	0.415474	1.48749	0.439592
0.805371	0.455163	1.48843	0.46248
0.35983	0.782834	1.52628	0.435347
0.39577	0.786104	1.55273	0.427991
0.561902	0.67827	1.09966	0.378989
0.454147	0.767382	1.09914	0.361195
0.473307	0.772666	1.04352	0.365883
0.432123	0.777043	1.15678	0.273576
0.633483	0.639857	0.698743	0.333205
0.902291	0.279224	0.956978	0.154877
0.871986	0.460858	0.618431	0.455858
0.838432	0.277062	0.619476	0.461749
1.16506	0.291737	0.90058	0.208615
1.24624	0.28133	1.01456	0.195877
1.20802	0.193118	0.966067	0.151683
1.20116	0.199653	1.03056	0.286333
1.27226	0.19346	0.99963	0.297716
1.24525	0.198371	1.01899	0.28684
1.25993	0.179498	1.07037	0.278069
1.20946	0.191553	1.23965	0.506939
0.776072	0.593088	1.13886	0.281901
0.200495	0.907622	1.17173	0.271444
0.182111	0.907597	1.21503	0.253707
1.3485	0.204428	1.13912	0.292071
0.689883	0.612043	1.16903	0.275072
1.04256	0.348771	1.45157	0.270059
1.27754	0.20459	1.51641	0.25879
1.25669	0.211325	1.49431	0.260792
1.19876	0.216318	1.50955	0.253614
1.23937	0.217991	0.672931	0.401024
1.08845	0.369307	0.671135	0.415002
1.06099	0.369284	1.07175	0.311347
1.06357	0.356564	1.06446	0.315764
1.0317	0.359326	1.03448	0.323242
1.16306	0.366879	1.5888	0.166915
1.01304	0.285693	1.03468	0.322003
0.74779	0.583504	1.03646	0.331253
0.738281	0.479726	1.16722	0.26323
0.780074	0.467099	1.15809	0.268341
0.797034	0.471601	1.17008	0.276341
0.761019	0.479938	1.17493	0.272361
0.765412	0.476238	1.22159	0.265882
0.443966	0.77831	1.19523	0.264275
0.43239	0.754705	1.13748	0.277651
0.437802	0.791111	1.19512	0.263942
1.03959	0.331026	1.21037	0.27946
1.0784	0.319831	1.24211	0.51019
1.01471	0.341457	1.23954	0.541181
1.06471	0.324497	1.29503	0.529794
0.738699	0.587789	1.25015	0.536704
0.862541	0.568284	1.19087	0.559918
0.85497	0.550654	1.24073	0.542651
0.862308	0.544115	1.16078	0.28095
0.629223	0.670809	1.17829	0.261539
0.528753	0.688975	1.16752	0.282831
0.89559	0.544007	1.15345	0.27228
1.17473	0.260904	1.1131	0.278509
0.575656	0.678354	1.03835	0.362387
0.580142	0.702072	1.04133	0.358635
0.531331	0.707402	1.05721	0.367243
0.578881	0.698107	0.897565	0.212151
0.591495	0.649909	0.676259	0.419449
0.530366	0.711996	0.653308	0.414659
0.563343	0.695107	0.689003	0.399516
0.580758	0.668681	1.06908	0.375022
0.522881	0.704013	1.02573	0.367303
1.37461	0.199495	1.10476	0.364101
1.4005	0.193762	0.973126	0.162832
1.38683	0.20911	0.651538	0.45426
1.39115	0.186212	0.759645	0.442794
0.782229	0.450353	0.739351	0.42995
0.819121	0.475562	0.750749	0.431871
0.497305	0.595795	1.73164	0.0807574
0.48523	0.53391	1.05523	0.429192
0.524565	0.537375	1.09105	0.443299
0.509785	0.526896	1.14266	0.28408
0.49836	0.533216	1.16942	0.269724
0.715311	0.597841	0.777992	0.291094
0.694453	0.610453	0.773746	0.295138
0.76804	0.49214	0.907973	0.26038
0.775635	0.471102	0.832333	0.27098
0.84889	0.43393	0.859973	0.28374
0.81115	0.463396	0.84546	0.378648
0.827329	0.454538	0.673564	0.41907
0.581979	0.665634	0.60697	0.436799
1.31571	0.205826	0.626277	0.421465
1.41681	0.204658	0.80863	0.295445
1.39104	0.192801	0.888309	0.286319
1.37833	0.194833	0.857738	0.278452
0.837278	0.574997	0.876475	0.277395
0.75377	0.605348	0.884067	0.285504
0.730667	0.620246	0.903383	0.270027
0.812348	0.591488	0.898628	0.289524
0.642946	0.620872	0.894525	0.285221
0.813381	0.468794	0.593282	0.513229
0.766785	0.468626	0.559259	0.52174
0.826661	0.445475	0.66518	0.436154
1.06915	0.366858	1.02464	0.334898
1.05822	0.337995	1.01644	0.325856
1.05217	0.329658	0.980448	0.336135
1.21049	0.295575	0.639942	0.418357
1.06092	0.33184	0.668103	0.434132
1.05427	0.327744	0.646674	0.430738
0.865618	0.530062	0.611116	0.425115
0.795603	0.556132	0.634691	0.423205
0.737374	0.600448	0.641925	0.423571
0.815146	0.591687	0.657122	0.437595
0.764922	0.598857	0.663459	0.425357
0.778624	0.592947	0.665837	0.424156
0.78308	0.593825	0.674354	0.421372
0.7878	0.596931	0.668526	0.420458
0.207276	0.895931	1.04991	0.430822
0.279603	0.85797	0.552361	0.558418
0.16787	0.919113	0.507698	0.579822
1.00734	0.426899	1.04932	0.377126
0.942664	0.435495	1.10517	0.363483
0.972222	0.423597	1.07833	0.429527
1.01222	0.441588	2.25386	0.120384
1.4076	0.188855	0.516079	0.576722
1.46399	0.216057	0.47277	0.58113
1.39581	0.189178	0.77989	0.289499
1.46981	0.215026	0.756239	0.288342
1.41438	0.222665	1.05147	0.381059
1.35036	0.199552	1.05678	0.370315
1.47534	0.173325	1.05341	0.382338
1.43162	0.209549	1.0393	0.365586
1.42084	0.1922	1.06393	0.380005
1.39304	0.200753	1.01645	0.380906
1.43746	0.193484	1.0991	0.372446
1.44618	0.192741	1.10385	0.344808
1.38717	0.198856	1.04411	0.38302
1.20928	0.204266	0.97203	0.37951
1.18757	0.192292	1.03455	0.369171
1.23203	0.186668	1.07325	0.380215
1.24455	0.201176	0.674194	0.417661
1.25576	0.19721	0.724997	0.343266
1.08412	0.269299	0.73454	0.346163
1.13365	0.276446	0.710624	0.344245
1.09431	0.263766	0.694577	0.35316
1.07907	0.27848	0.750938	0.360159
0.587069	0.69116	0.894568	0.213345
0.632997	0.642793	0.710452	0.347083
0.516713	0.691373	0.755099	0.342284
0.526512	0.665356	0.726647	0.350514
0.593511	0.693313	0.734608	0.342811
0.43683	0.701422	0.725449	0.335419
0.472947	0.715298	0.643754	0.430808
0.960153	0.38499	0.395722	0.782058
0.766653	0.186183	0.422836	0.77003
0.20778	0.901774	0.403769	0.790083
0.563573	0.689482	0.365444	0.787907
1.04242	0.382427	0.369696	0.792253
1.05538	0.390134	0.360937	0.786223
1.02452	0.41015	0.391706	0.788994
1.07809	0.384555	0.950793	0.167322
0.811558	0.476318	0.96176	0.160176
0.824975	0.491034	0.96869	0.156192
0.86068	0.4906	0.504488	0.572163
0.797521	0.502322	1.04129	0.324511
0.846498	0.484971	1.0296	0.329064
0.151599	0.887615	1.07381	0.324425
0.782025	0.577599	1.03258	0.336374
0.843173	0.553528	1.15198	0.266064
0.873397	0.548415	1.17016	0.280254
0.882178	0.538651	1.16575	0.271673
0.812816	0.562916	1.16355	0.289631
0.877515	0.528258	1.14536	0.280127
0.748634	0.581064	1.17313	0.278309
0.84561	0.539747	1.15817	0.278763
0.893316	0.549643	1.20865	0.288115
0.791885	0.562825	1.18565	0.271364
0.875818	0.540716	1.20723	0.285015
0.909097	0.5142	0.722679	0.34684
0.803538	0.547611	0.773763	0.322402
0.842555	0.553108	0.708829	0.33352
0.66709	0.376981	0.762338	0.320583
0.683792	0.32675	0.747204	0.33843
0.808505	0.304588	0.734192	0.33787
0.873728	0.534129	0.751643	0.335029
0.790488	0.564165	0.735558	0.322868
0.854552	0.553495	0.729643	0.338993
1.05965	0.268104	0.730732	0.327382
0.715647	0.610261	1.23736	0.526875
0.753034	0.603307	1.33719	0.512263
0.795296	0.576807	1.2883	0.507422
0.675485	0.633792	1.05751	0.374906
0.686557	0.632692	1.0443	0.381681
0.738458	0.592777	0.741326	0.33481
0.653252	0.62799	0.702163	0.348533
1.08652	0.341024	0.8942	0.233055
1.1011	0.308146	0.910773	0.220472
0.427758	0.790484	0.903555	0.212743
0.403842	0.775302	1.05152	0.433475
0.127884	0.929221	1.05079	0.435368
0.118641	0.932829	0.678406	0.451199
0.385732	0.782734	0.639622	0.472678
0.545994	0.695256	0.512988	0.53364
0.573557	0.689275	0.584841	0.5222
0.483001	0.729254	0.580612	0.520051
0.584472	0.674675	0.553413	0.51127
0.533465	0.727099	0.51419	0.511716
0.582139	0.677208	0.585946	0.501074
0.546345	0.696716	0.583262	0.530394
0.565373	0.571185	0.568604	0.503283
0.531624	0.568703	0.59824	0.519977
0.565261	0.544806	1.12074	0.309064
0.576667	0.559289	1.07407	0.323857
0.544133	0.551589	1.12221	0.322409
0.564419	0.560403	1.03007	0.151374
0.848051	0.545998	1.14833	0.270484
0.866975	0.53537	0.673772	0.403552
0.80951	0.538821	0.67143	0.422037
0.842625	0.555268	0.6694	0.413815
0.814253	0.559869	0.752084	0.390156
0.860808	0.542445	0.750168	0.400137
0.103518	0.945239	0.736264	0.410157
0.20102	0.915065	0.750608	0.390035
0.363495	0.876404	0.504845	0.658665
0.122323	0.925811	0.450501	0.689692
0.180118	0.907346	0.987552	0.30796
0.215358	0.916094	1.04302	0.368389
0.159387	0.92558	1.00884	0.362101
0.44324	0.771016	1.05195	0.377365
0.420259	0.78278	1.00798	0.26337
1.43685	0.192978	0.99226	0.280664
0.935803	0.439162	0.71792	0.400498
0.936152	0.456525	0.674959	0.40882
0.907344	0.4377	0.650206	0.409555
0.925705	0.421234	0.670568	0.41209
0.946839	0.437611	0.66175	0.41644
0.738805	0.610648	0.722311	0.402792
0.684388	0.606511	0.703373	0.409935
0.713166	0.596519	0.649208	0.409925
0.802409	0.618954	0.53061	0.562533
0.801226	0.604145	0.51644	0.575289
0.703722	0.5841	0.526471	0.550034
0.547722	0.702359	0.507366	0.56769
0.425464	0.776113	0.493813	0.655177
0.475956	0.769619	0.480818	0.65306
0.387952	0.778708	0.470052	0.673294
0.50388	0.763024	0.471719	0.655871
0.402329	0.786667	0.485913	0.669534
0.221343	0.903468	0.51086	0.655163
0.104635	0.939494	0.472545	0.668468
1.09474	0.306473	0.454874	0.66385
0.171583	0.918273	0.49286	0.692328
0.556466	0.507103	0.49806	0.649987
0.556419	0.513876	0.490997	0.6627
0.534943	0.502855	0.761978	0.291863
0.475641	0.671815	0.818984	0.280528
1.35728	0.207536	0.770124	0.287889
1.38814	0.195042	0.705	0.342728
0.822807	0.455419	0.62458	0.474672
0.73151	0.458448	0.609995	0.445072
1.14521	0.333416	0.71411	0.342072
1.04289	0.346168	0.719781	0.351093
1.18474	0.322157	0.689226	0.34695
1.07819	0.331486	0.906045	0.208531
1.06741	0.413538	1.01585	0.378242
1.06946	0.396894	1.01893	0.373794
1.04541	0.412722	1.05831	0.368014
1.06005	0.400605	0.71477	0.334937
1.20184	0.184896	1.5796	0.178844
0.744538	0.612013	0.735309	0.346734
0.768068	0.576718	0.725542	0.331037
1.12398	0.376835	0.721711	0.336143
1.11339	0.35272	0.703179	0.32413
1.16554	0.368463	0.728257	0.328492
0.735689	0.598412	1.1696	0.268701
0.72459	0.611155	1.10601	0.276391
0.827642	0.580635	1.27171	0.291916
0.644134	0.618502	1.26029	0.278277
0.779394	0.588311	1.23901	0.285506
0.762177	0.597449	1.05551	0.424259
1.23942	0.266529	1.01992	0.420926
1.22233	0.271255	1.05846	0.431047
0.67915	0.698233	1.03343	0.415857
0.236855	0.907881	0.913421	0.207302
0.294405	0.868691	0.9658	0.200279
0.525888	0.692921	0.978106	0.183411
0.616864	0.704561	0.974329	0.203006
0.636965	0.651955	1.16627	0.268678
0.722999	0.575314	0.60158	0.46183
0.776241	0.607091	0.653995	0.46224
0.872829	0.548049	0.598737	0.455539
1.39174	0.19631	0.544353	0.512355
0.838125	0.551674	0.658477	0.484828
1.02865	0.502236	0.657259	0.505848
0.950626	0.433241	0.668845	0.499486
0.984107	0.40858	0.69799	0.480403
0.963451	0.449744	0.675417	0.484065
1.35024	0.243043	0.706799	0.498398
1.35489	0.269866	0.681151	0.490324
0.583358	0.691047	1.16598	0.272951
0.635125	0.678378	0.481998	0.576695
1.33509	0.188012	0.61337	0.542361
1.5174	0.235795	0.609052	0.547072
1.55002	0.246528	1.05691	0.359718
1.52163	0.226977	1.0624	0.363661
1.54345	0.244093	1.05813	0.371127
1.56028	0.223225	1.05448	0.357161
1.5371	0.256326	1.04934	0.367807
1.53064	0.247841	1.0553	0.365875
0.652977	0.678636	1.05873	0.362223
0.657089	0.662413	1.13187	0.356624
0.483499	0.697647	1.0501	0.150873
0.726855	0.630577	1.34781	0.258425
0.62422	0.685141	1.36115	0.27446
1.40476	0.196307	0.679943	0.408321
1.43048	0.193223	1.05228	0.363128
1.11139	0.318416	1.0672	0.316934
1.09562	0.332672	1.05579	0.321389
1.10159	0.319741	1.06799	0.301088
1.04187	0.325826	1.01778	0.328049
1.07625	0.341543	1.05448	0.320537
0.536769	0.683721	1.03356	0.32311
1.40366	0.187566	1.00483	0.305112
1.28317	0.249219	0.770984	0.279723
1.30251	0.267955	1.27256	0.506514
1.30093	0.253242	1.19003	0.490855
1.34962	0.257634	0.719516	0.329592
1.30458	0.263141	0.814658	0.320549
1.30503	0.255433	0.863524	0.316491
1.2316	0.271544	0.5563	0.507342
1.30776	0.249254	0.58214	0.495969
1.29219	0.267047	0.59872	0.509109
1.23673	0.266475	1.22971	0.510945
1.31662	0.30049	1.23109	0.502036
1.06636	0.314636	1.22659	0.510281
0.84327	0.396132	1.22165	0.51321
0.907927	0.424287	1.25685	0.50822
0.932775	0.382806	0.564115	0.495548
1.46503	0.216861	0.593624	0.510603
1.42419	0.196399	0.61492	0.491371
1.27247	0.20415	0.573246	0.491225
0.987064	0.428233	1.06639	0.420546
0.959435	0.44884	1.07941	0.423283
0.856448	0.527151	1.03761	0.423704
0.864864	0.464921	0.635676	0.473609
0.873012	0.45139	0.600861	0.520813
0.864367	0.469568	1.01215	0.177345
1.01631	0.418983	0.963801	0.157671
0.986248	0.415608	0.969464	0.161778
0.978811	0.457928	0.947066	0.185832
0.899275	0.447199	0.561454	0.516785
0.991037	0.40071	0.587606	0.499317
0.993729	0.414522	0.535875	0.513423
0.653561	0.611006	0.692471	0.490529
0.950491	0.42534	0.697333	0.48133
0.98749	0.437153	0.649034	0.503052
0.803456	0.531471	0.694163	0.542123
0.832344	0.544883	0.712193	0.532084
0.717552	0.612023	0.688307	0.536317
0.768458	0.591376	0.745563	0.520798
0.808266	0.578035	0.742845	0.526958
0.78429	0.607499	0.903353	0.493725
0.742765	0.590133	0.970723	0.462074
0.803005	0.571341	0.512155	0.66544
0.773044	0.589439	0.517147	0.652313
0.71147	0.585205	0.559006	0.654175
0.750652	0.598546	0.781096	0.296009
0.747143	0.595913	0.74973	0.286004
[truncated: 4,338 more rows]

## Sheet: 4E
Red (counts/ms/uW)	Green (counts/ms/uW)	Donor lifetime (ns)	ClusterID	NOTE ID# 28, 29, and 30 are donor-only populations
0.171139	0.233983	0.678326	18
0.130865	0.260358	0.739869	19
0.147188	0.298074	0.841357	19
0.128122	0.156299	0.907376	6
0.113376	0.299825	0.790233	20
0.226717	0.300272	1.07036	24
0.217609	0.288792	1.07808	24
0.0874444	0.169177	0.975628	11
0.0864979	0.179391	0.998463	11
0.20663	0.192597	0.564146	16
0.186202	0.0825318	0.596064	3
0.170045	0.0991172	0.625816	4
0.117544	0.296541	0.757779	20
0.122645	0.323029	0.878077	20
0.125522	0.317002	0.861673	20
0.117567	0.302396	0.893762	20
0.222183	0.169473	0.520308	15
0.222783	0.1783	0.536949	15
0.218193	0.157794	0.520183	15
0.220214	0.17579	0.572818	15
0.189433	0.188931	0.542307	16
0.212418	0.194533	0.560429	16
0.195936	0.184524	0.584137	16
0.0916771	0.32289	0.8988	21
0.0846396	0.320876	0.878552	21
0.0907109	0.353033	0.953285	21
0.108404	0.182231	1.00257	7
0.0901494	0.350638	0.98737	21
0.169442	0.368159	1.03582	26
0.186531	0.368014	1.09354	26
0.175434	0.36644	1.04335	26
0.166789	0.364111	1.04265	26
0.0435452	0.502898	1.53999	29
0.0667572	0.359443	0.956696	22
0.0665899	0.336378	0.950237	22
0.0565941	0.347984	0.940668	22
0.0710531	0.344623	0.966176	22
0.144138	0.269356	0.720145	19
0.141078	0.232855	0.695828	7
0.148648	0.256265	0.701974	19
0.156057	0.251768	0.757305	18
0.257883	0.134484	0.491273	14
0.264687	0.182237	0.733733	15
0.12156	0.292149	0.798573	20
0.199126	0.224672	0.626067	17
0.104284	0.150995	0.877497	7
0.119413	0.125817	0.6891	10
0.226781	0.175183	0.519174	15
0.21154	0.201825	0.550223	16
0.208163	0.192081	0.547917	16
0.204984	0.19721	0.549884	16
0.198733	0.18812	0.624672	16
0.204472	0.198513	0.552825	16
0.207046	0.186322	0.541976	16
0.218801	0.220758	0.663106	16
0.219288	0.208711	0.655258	16
0.145621	0.277188	0.679041	19
0.151141	0.327203	0.855154	20
0.148457	0.308952	0.827498	19
0.102858	0.363815	0.969292	21
0.0934654	0.364143	0.964065	21
0.0975811	0.374625	0.997907	21
0.0950348	0.361072	0.95845	21
0.209811	0.331342	1.07188	25
0.201689	0.334314	1.09954	25
0.205564	0.348925	1.05948	25
0.202256	0.339402	1.06116	25
0.19549	0.357185	1.07955	25
0.211891	0.352536	1.09559	25
0.0923532	0.364539	0.957927	21
0.0920215	0.360163	0.955471	21
0.237363	0.0256814	0.433829	1
0.232633	0.30159	1.04101	24
0.225035	0.299435	1.05336	24
0.148807	0.39336	1.14387	27
0.10515	0.141484	0.855461	10
0.220301	0.203596	0.570463	16
0.205201	0.203556	0.542308	16
0.226941	0.203334	0.555566	16
0.20797	0.204358	0.568573	16
0.220405	0.229001	0.698504	17
0.22541	0.219701	0.713422	16
0.188197	0.075758	0.50014	3
0.192172	0.0843563	0.503789	3
0.188426	0.0725288	0.475053	3
0.211779	0.202234	0.55232	16
0.211717	0.204404	0.540611	16
0.188312	0.193812	0.524912	16
0.208038	0.201905	0.556542	16
0.262226	0.252069	1.30061	23
0.269711	0.272388	1.28882	23
0.134959	0.164756	0.841331	6
0.132937	0.159195	0.852378	6
0.13347	0.169119	0.894188	6
0.176045	0.247335	0.666658	18
0.176221	0.273653	0.756172	18
0.175115	0.278163	0.764682	18
0.174244	0.266428	0.749005	18
0.157867	0.13215	0.735875	5
0.152241	0.396837	1.14184	27
0.143418	0.393882	1.10896	27
0.142038	0.350294	1.03712	20
0.144843	0.364197	1.05708	27
0.136815	0.364778	1.07475	27
0.152929	0.362963	1.07291	27
0.142107	0.363405	1.06491	27
0.159689	0.392996	1.14694	27
0.149315	0.394371	1.14577	27
0.150523	0.382976	1.1234	27
0.148648	0.400115	1.14821	27
0.149938	0.386844	1.13501	27
0.102427	0.136429	0.811434	10
0.104566	0.148235	0.88109	10
0.147787	0.39646	1.14652	27
0.138815	0.394408	1.14901	27
0.152161	0.391492	1.163	27
0.1493	0.382639	1.16515	27
0.0705527	0.370359	0.8775	22
0.0692738	0.353553	0.933193	22
0.0635934	0.340308	0.8775	22
0.0691352	0.365908	0.966854	22
0.068104	0.38855	1.03037	22
0.0733204	0.385793	0.990786	22
0.0679726	0.358058	0.8775	22
0.0686698	0.350059	0.926251	22
0.050933	0.246532	0.7908	13
0.0581276	0.311179	0.803821	9
0.075337	0.369421	0.874259	22
0.0752246	0.386024	0.943567	22
0.103541	0.400681	1.05512	21
0.0954139	0.389218	1.02882	21
0.10645	0.404132	1.03219	21
0.0950068	0.410027	1.05923	21
0.120304	0.291247	0.742133	20
0.114411	0.306306	0.745464	20
0.125263	0.31544	0.827381	20
0.123684	0.301123	0.75787	20
0.091218	0.330095	0.855158	21
0.0904363	0.337249	0.868203	21
0.113265	0.130635	0.711256	10
0.122526	0.131984	0.67196	10
0.120538	0.129526	0.67992	10
0.0468394	0.555434	1.50113	29
0.268777	0.138233	0.504503	14
0.271025	0.13539	0.450665	14
0.28881	0.142628	0.47323	14
0.273628	0.14514	0.51872	14
0.269213	0.148202	0.493221	14
0.286352	0.147419	0.550936	14
0.265197	0.142718	0.479277	14
0.26383	0.131667	0.492444	14
0.18702	0.120773	0.673246	4
0.187293	0.113354	0.669076	4
0.182473	0.115122	0.673007	4
0.0841172	0.339732	0.879313	21
0.0934884	0.338783	0.871193	21
0.091982	0.3432	0.882461	21
0.201008	0.35297	1.0532	25
0.298004	0.143841	0.470998	14
0.229864	0.168976	0.491364	15
0.185015	0.0774334	0.527397	3
0.0844821	0.322232	0.891763	21
0.0880021	0.323218	0.879229	21
0.113814	0.286175	0.754497	20
0.121392	0.285861	0.75778	20
0.106942	0.288686	0.737599	20
0.105555	0.270291	0.710633	8
0.0948732	0.271005	0.727341	8
0.110555	0.311101	0.832338	20
0.108984	0.300801	0.829227	20
0.0812139	0.221331	1.1868	8
0.26933	0.145897	0.501301	14
0.269814	0.13244	0.484471	14
0.258009	0.135248	0.4938	14
0.171499	0.147196	0.464859	5
0.160742	0.151076	0.46646	5
0.264303	0.137468	0.48831	14
0.24645	0.139533	0.454613	14
0.313984	0.1359	0.510703	14
0.274738	0.142571	0.516355	14
0.311612	0.170448	0.629265	14
0.231048	0.0255276	0.238973	1
0.236103	0.120099	0.498209	14
0.267785	0.117544	0.56254	14
0.063456	0.173814	1.01193	12
0.061041	0.173227	1.03071	12
0.155758	0.333503	0.951388	20
0.138419	0.275413	0.731113	19
0.232962	0.124712	0.671005	14
0.0447835	0.170983	1.00274	13
0.191727	0.351722	1.03598	25
0.186552	0.340707	1.04881	25
0.192556	0.345254	1.05148	25
0.185394	0.343481	1.07716	25
0.187934	0.342628	1.04025	25
0.182852	0.363106	1.06745	26
0.059588	0.202331	1.20633	13
0.192654	0.19921	0.537644	16
0.218021	0.206231	0.597816	16
0.21979	0.227317	0.663921	17
0.202192	0.226433	0.675599	17
0.213174	0.235377	0.675571	17
0.209905	0.209866	0.624406	16
0.190606	0.081655	0.517839	3
0.213007	0.235586	0.720242	17
0.144154	0.276162	0.711586	19
0.131977	0.280146	0.779974	19
0.146853	0.279348	0.708543	19
0.140215	0.282456	0.674801	19
0.145265	0.275663	0.70031	19
0.139576	0.265227	0.699012	19
0.138404	0.25506	0.674858	19
0.14323	0.283309	0.74427	19
0.203166	0.201787	0.547043	16
0.0583323	0.243747	1.30466	13
0.068611	0.254386	1.25755	9
0.0613268	0.256247	1.32226	9
0.0601972	0.24226	1.31879	13
0.216368	0.327423	0.986547	25
0.196234	0.31974	0.8775	25
0.200288	0.306727	0.936071	24
0.198761	0.29154	0.875545	24
0.196895	0.292569	0.8775	24
0.191447	0.268533	0.834859	18
0.199081	0.280268	0.878022	18
0.190325	0.282288	0.89241	18
0.196857	0.282968	0.884431	18
0.192561	0.281998	0.849643	18
0.227884	0.280301	0.8775	24
0.22983	0.356353	1.20379	25
0.243805	0.354725	1.2656	25
0.203026	0.356815	1.2378	25
0.269441	0.135516	0.493109	14
0.226976	0.0246144	0.152299	1
0.205636	0.337163	1.04956	25
0.196984	0.351351	1.01982	25
0.162282	0.133032	0.812407	5
0.164324	0.146586	0.733817	5
0.160585	0.127767	0.807739	5
0.160074	0.14609	0.793832	5
0.199715	0.232391	0.625061	17
0.179196	0.113009	0.708408	4
0.191909	0.111616	0.677431	4
0.233533	0.307137	0.867335	24
0.092111	0.333556	0.875231	21
0.164306	0.27516	0.685377	19
0.157934	0.274986	0.695246	19
0.160452	0.274059	0.695198	19
0.204346	0.34224	1.02477	25
0.0710075	0.186996	0.965153	12
0.0767269	0.199905	0.939877	12
0.193726	0.234394	0.586637	17
0.187392	0.252159	0.651673	18
0.0764871	0.427438	1.20034	22
0.0741071	0.413613	1.14733	22
0.0801752	0.425047	1.10995	22
0.148872	0.288246	0.746932	19
0.0452212	0.538608	1.49388	29
0.1441	0.284733	0.692801	19
0.261898	0.141258	0.512815	14
0.27121	0.137879	0.486759	14
0.15016	0.290682	0.751392	19
0.140672	0.290665	0.700237	19
0.273253	0.14874	0.517086	14
0.271398	0.132644	0.449529	14
0.264696	0.142973	0.47942	14
0.283228	0.165351	0.619903	14
0.235066	0.0287988	0.392777	1
0.1212	0.305106	0.764922	20
0.120516	0.287424	0.755006	20
0.122214	0.311505	0.785997	20
0.104971	0.312169	0.809993	21
0.104851	0.328685	0.853791	21
0.109908	0.299515	0.808696	20
0.109573	0.322085	0.824149	20
0.106253	0.310129	0.800482	20
0.119991	0.308945	0.786903	20
0.103833	0.310545	0.820918	21
0.110478	0.306017	0.783717	20
0.10368	0.309108	0.798283	21
0.203833	0.360248	1.07252	25
0.205315	0.345831	1.05141	25
0.245169	0.0283088	0.342985	1
0.235095	0.0301981	0.29971	1
0.198472	0.229649	0.603659	17
0.108327	0.250384	0.608907	8
0.160706	0.132303	0.772411	5
0.0476638	0.533579	1.50771	29
0.157057	0.132019	0.780024	5
0.259955	0.253962	1.25501	23
0.268314	0.256342	1.26854	23
0.0454344	0.533146	1.49108	29
0.0452484	0.543746	1.51659	29
0.151631	0.397971	1.14197	27
0.154906	0.422077	1.19901	27
0.153941	0.407491	1.13479	27
0.150857	0.384736	1.14735	27
0.160189	0.408667	1.11975	27
0.156605	0.40914	1.14215	27
0.149788	0.39696	1.1424	27
0.217931	0.352284	1.02369	25
0.203117	0.355939	1.06134	25
0.119053	0.198712	1.02059	7
0.117408	0.189472	0.979359	7
0.10505	0.165841	0.904673	7
0.205921	0.243852	0.624062	17
0.198184	0.231638	0.580541	17
0.186422	0.115535	0.678537	4
0.181079	0.114811	0.686733	4
0.0732743	0.342125	0.908977	22
0.0774567	0.369458	0.994114	22
0.0683416	0.375247	0.966849	22
0.0687992	0.35449	0.935408	22
0.240176	0.0200225	0.148466	1
0.230341	0.0266262	0.171932	1
0.249834	0.0272552	0.192691	1
0.235294	0.02487	0.22549	1
0.203714	0.352122	1.0498	25
0.189904	0.275958	0.824112	18
0.225677	0.245494	0.74675	17
0.192701	0.109938	0.669733	4
0.241563	0.0230656	0.166918	1
0.239606	0.314382	1.06025	24
0.206315	0.312541	1.12731	24
0.228687	0.309401	1.09148	24
0.175243	0.245566	0.63788	18
0.179177	0.255563	0.660214	18
0.189022	0.281154	0.766159	18
0.185738	0.302692	0.786901	19
0.190402	0.285595	0.732382	18
0.190929	0.281864	0.727148	18
0.169198	0.250354	0.668223	18
0.178998	0.25317	0.680203	18
0.125402	0.306606	0.766542	20
0.12584	0.322815	0.792106	20
0.124963	0.310781	0.77517	20
0.124369	0.311384	0.786795	20
0.209942	0.358791	1.054	25
0.207474	0.350469	1.03766	25
0.197046	0.355499	1.00816	25
0.217516	0.361771	1.06566	25
0.2052	0.358193	1.05005	25
0.227629	0.362714	1.07804	25
0.213413	0.356803	1.04314	25
0.212709	0.352162	1.08615	25
0.169598	0.142334	0.818847	5
0.24977	0.180128	0.525806	15
0.236248	0.180833	0.500761	15
0.234844	0.167816	0.480308	15
0.220743	0.170475	0.47876	15
0.217842	0.160269	0.443289	15
0.229639	0.192895	0.526627	15
0.224496	0.163578	0.48222	15
0.151684	0.288423	0.686217	19
0.221913	0.176254	0.523378	15
0.214569	0.204091	0.534728	16
0.208005	0.20364	0.547116	16
0.223402	0.20199	0.559641	16
0.109908	0.192495	0.949396	7
0.123496	0.195643	1.00042	7
0.114826	0.194443	0.993793	7
0.109391	0.186759	0.959731	7
0.117734	0.192937	0.971418	7
0.110778	0.190476	1.00255	7
0.124141	0.135032	0.694013	10
0.117255	0.135193	0.691364	10
0.111146	0.125684	0.735146	10
0.182555	0.251966	0.673332	18
0.154008	0.399543	1.14723	27
0.149284	0.417845	1.16046	27
0.153195	0.403897	1.1404	27
0.140789	0.381391	1.06764	27
0.0600021	0.233413	1.20593	13
0.184141	0.247603	0.648411	18
0.186353	0.244239	0.62922	18
0.19583	0.252065	0.65243	18
0.186724	0.246781	0.638526	18
0.180261	0.244291	0.63669	18
0.191204	0.242052	0.633253	17
0.192991	0.261678	0.66382	18
0.189649	0.262289	0.671362	18
0.17568	0.263323	0.673825	18
0.184186	0.261897	0.713048	18
0.122436	0.30733	0.774921	20
0.124581	0.30218	0.760897	20
0.193491	0.087097	0.553929	3
0.195853	0.0799536	0.551257	3
0.19038	0.0847496	0.634898	3
0.191243	0.0918544	0.621814	3
0.0553168	0.222933	1.09674	13
0.186428	0.220885	0.576154	17
0.203741	0.224755	0.550081	17
0.193015	0.215427	0.585304	17
0.204307	0.223106	0.561169	17
0.182013	0.249419	0.667688	18
0.17521	0.26695	0.676827	18
0.18021	0.249852	0.648669	18
0.173816	0.252879	0.646111	18
0.180708	0.253489	0.656507	18
0.164269	0.136684	0.826146	5
0.234748	0.180703	0.50723	15
0.226938	0.167144	0.490506	15
0.226062	0.178564	0.497148	15
0.175785	0.386503	1.02731	26
0.151531	0.410289	1.08617	27
0.151359	0.396858	1.09381	27
0.1646	0.13669	0.8114	5
0.121926	0.133977	0.670273	10
0.126318	0.124537	0.680284	10
0.284941	0.262665	1.23751	23
0.287719	0.25005	1.22709	23
0.0611473	0.257174	1.28801	9
0.232526	0.312713	1.04699	24
0.235537	0.289563	1.06338	24
0.219241	0.311727	1.0646	24
0.0573007	0.225382	1.21534	13
0.0767908	0.201019	0.930446	12
0.226412	0.179165	0.488295	15
0.2351	0.178774	0.484984	15
0.236798	0.190548	0.476465	15
0.239736	0.185358	0.494211	15
0.235546	0.190415	0.491897	15
0.238119	0.177282	0.511878	15
0.24216	0.183054	0.498496	15
0.233411	0.178944	0.500481	15
0.128606	0.309856	0.741608	20
0.114433	0.30791	0.734348	20
0.118764	0.282846	0.71697	20
0.115968	0.300996	0.726548	20
0.115068	0.315487	0.761018	20
0.117756	0.338871	0.855417	20
0.241221	0.0206955	0.163001	1
0.218212	0.214984	0.547967	16
0.219339	0.205839	0.538343	16
0.221133	0.230617	0.579641	17
0.222443	0.21003	0.536576	16
0.215649	0.223003	0.544487	16
0.275587	0.25581	1.23589	23
0.242174	0.0147326	0.138361	1
0.241239	0.0171418	0.204864	1
0.247935	0.0268248	0.309072	1
0.246266	0.0132218	0.0727359	1
0.284266	0.0127438	0.0814695	1
0.240088	0.32655	1.03034	24
0.235489	0.312297	1.03553	24
0.233792	0.294471	0.945758	24
0.155733	0.294257	0.695623	19
0.14601	0.26878	0.637301	19
0.153434	0.286433	0.675659	19
0.152532	0.268471	0.645703	19
0.148829	0.280699	0.632689	19
0.161826	0.301746	0.736331	19
0.154439	0.301618	0.774343	19
0.157175	0.317713	0.75664	19
0.157385	0.297574	0.774311	19
0.127289	0.315718	0.754647	20
0.134541	0.322814	0.759157	20
0.12842	0.320472	0.758882	20
0.123162	0.342402	0.838002	20
0.129512	0.320842	0.765419	20
0.127749	0.35055	0.825666	20
0.106161	0.353319	0.865783	21
0.109222	0.405024	0.947541	21
0.107448	0.381408	0.95832	21
0.110701	0.393233	0.970044	21
0.219783	0.0614465	0.397055	2
0.209093	0.0626764	0.401719	2
0.211413	0.0553963	0.344561	2
0.0936136	0.188772	0.939777	11
0.246388	0.0263682	0.199405	1
0.259433	0.02957	0.239831	1
0.0672176	0.374845	0.935447	22
0.0730236	0.420145	1.00684	22
0.0745293	0.409913	1.00931	22
0.070993	0.417342	1.02439	22
0.236873	0.327949	1.05047	24
0.23729	0.320709	1.04265	24
0.14251	0.330117	0.796264	20
0.129235	0.322718	0.763894	20
0.129395	0.321584	0.765598	20
0.130204	0.334853	0.789895	20
0.219914	0.375007	1.0385	25
0.210066	0.347719	1.00065	25
0.217515	0.368627	1.02154	25
0.23081	0.388576	0.979075	25
0.183601	0.263629	0.647901	18
0.19283	0.283849	0.652099	18
0.0765778	0.201249	0.967104	12
0.122777	0.199612	0.956346	7
0.214762	0.368266	1.00899	25
0.205726	0.375489	1.01155	25
0.128596	0.318112	0.753669	20
0.0949581	0.360086	0.884624	21
0.216237	0.369943	1.01338	25
0.218858	0.387887	1.06583	25
0.214857	0.36458	1.0314	25
0.214333	0.367667	1.04402	25
0.239727	0.319217	1.03117	24
0.194996	0.0863697	0.508464	3
0.203297	0.0883925	0.529478	3
0.193163	0.0901111	0.508846	3
0.201959	0.0860092	0.520046	3
0.078694	0.380027	0.887538	22
0.309092	0.179109	0.51228	14
0.164665	0.425603	1.11327	27
0.156578	0.412306	1.1598	27
0.057746	0.267211	1.32659	9
0.0677346	0.268596	1.30041	9
0.0641417	0.267889	1.31574	9
0.0627875	0.283813	1.33012	9
0.0556888	0.249412	1.23049	9
0.14153	0.398633	1.17859	27
0.0639487	0.267987	1.31081	9
0.153455	0.3087	0.718323	19
0.154718	0.300055	0.702631	19
0.1555	0.342198	0.823357	20
0.162481	0.339155	0.80673	26
0.161496	0.327859	0.805008	19
0.162521	0.330681	0.778208	19
0.234468	0.336219	1.00803	25
0.243101	0.35234	1.09691	25
0.237776	0.318355	1.0405	24
0.287073	0.274532	1.23993	23
0.286147	0.270926	1.20647	23
0.285229	0.262864	1.24793	23
0.186799	0.407265	1.02002	26
0.187178	0.396718	1.02573	26
0.194669	0.416037	1.01928	26
0.122328	0.200007	0.949676	7
0.125125	0.204755	1.00618	7
0.110661	0.18598	0.89955	7
0.0943594	0.355402	0.882852	21
0.101206	0.385358	0.849633	21
0.0953911	0.364311	0.885111	21
0.100337	0.360706	0.901328	21
0.095043	0.389783	0.938672	21
0.0946831	0.354174	0.860704	21
0.0962282	0.387143	0.95475	21
0.0911969	0.247643	1.21536	8
0.287243	0.155623	0.498587	14
0.283409	0.150722	0.512513	14
0.28858	0.180934	0.660671	14
0.285793	0.148505	0.502356	14
0.188242	0.41537	1.03767	26
0.191641	0.40006	1.0232	26
0.191167	0.406422	1.03448	26
0.122646	0.200076	1	7
0.252668	0.19743	0.584471	15
0.253871	0.22046	0.618773	23
0.239636	0.229889	0.639204	16
0.132487	0.328139	0.77756	20
0.135747	0.327438	0.777084	20
0.120501	0.319821	0.787534	20
0.136422	0.316872	0.747995	20
0.129411	0.32319	0.769138	20
0.133078	0.326689	0.739263	20
0.13349	0.353875	0.85831	20
0.142785	0.362053	0.895746	27
0.127983	0.362379	0.893505	20
0.23172	0.352159	1.04808	25
0.22727	0.351685	1.03816	25
0.0803139	0.358676	0.881776	22
0.0849418	0.372954	0.916363	22
0.0779391	0.383588	0.887412	22
0.0784626	0.346833	0.878996	22
0.0928074	0.363197	0.869875	21
0.0774863	0.355617	0.888756	22
0.0790559	0.362497	0.918718	22
0.0805059	0.348236	0.886043	22
0.0744053	0.363295	0.898849	22
0.0884876	0.393254	1.00595	22
0.110303	0.191342	0.94581	7
0.20101	0.0851427	0.540297	3
0.241758	0.332857	1.06313	24
0.233944	0.308915	1.0067	24
0.241554	0.344783	1.06243	25
0.242457	0.317427	1.05689	24
0.302805	0.408931	2.02375	25
0.316143	0.435867	2.06454	25
0.171501	0.143146	0.81934	5
0.224589	0.0383714	0.326437	1
0.224632	0.0371505	0.353326	1
0.226865	0.0232991	0.229472	1
0.241357	0.328575	1.03821	24
0.191725	0.117918	0.67077	4
0.186575	0.116711	0.695675	4
0.218957	0.373354	1.04466	25
0.165128	0.439846	1.17064	27
0.157091	0.42631	1.14648	27
0.159419	0.420134	1.13176	27
0.0719973	0.266662	1.31185	9
0.241192	0.303858	1.07473	24
0.0618743	0.237334	1.23177	13
0.184207	0.397984	1.04001	26
0.0865095	0.241263	1.19933	8
0.0884929	0.251951	1.19381	8
0.132125	0.323346	0.76974	20
0.209489	0.247174	0.604718	17
0.20503	0.248427	0.612196	17
0.211827	0.247436	0.619442	17
0.220838	0.271663	0.69298	24
0.219089	0.282848	0.709556	24
0.220525	0.271652	0.719767	24
0.221535	0.288831	0.759444	24
0.221302	0.310938	0.75687	24
0.212186	0.278672	0.731719	24
0.237555	0.281027	0.748208	24
0.096558	0.345728	0.920128	21
0.0972322	0.373497	0.921169	21
0.102262	0.401678	1.02077	21
0.243158	0.336054	1.04184	24
0.251306	0.362518	1.17047	25
0.189329	0.119127	0.685795	4
0.187166	0.121165	0.677915	4
0.188492	0.126614	0.728191	4
0.0760736	0.208294	0.997209	12
0.222524	0.23441	0.604797	17
0.226131	0.211645	0.570672	16
0.155141	0.0863276	0.543465	4
0.237226	0.215581	0.560752	16
0.225346	0.220154	0.550715	16
0.222474	0.207809	0.54258	16
0.224276	0.220407	0.57791	16
0.10222	0.191914	0.954146	11
0.191213	0.117849	0.7126	4
0.125639	0.147365	0.733177	10
0.127771	0.144145	0.691959	10
0.12875	0.141825	0.715474	10
0.128965	0.154804	0.729725	6
0.197129	0.125225	0.666181	4
0.196969	0.113081	0.650725	4
0.191382	0.124928	0.65569	4
0.0704074	0.39348	0.933133	22
0.0670936	0.389841	0.943581	22
0.253066	0.320536	1.03861	24
0.243746	0.332695	1.00813	24
0.23553	0.320369	1.07079	24
0.221973	0.333029	1.02792	25
0.240587	0.334039	1.0563	24
0.236642	0.320473	1.0455	24
0.246895	0.194868	0.519217	15
0.244816	0.185021	0.502619	15
0.246213	0.205894	0.529121	16
0.252873	0.187033	0.498976	15
0.23767	0.186083	0.499639	15
0.218814	0.234769	0.572215	17
0.231595	0.235453	0.576585	17
0.208524	0.234971	0.559096	17
0.218542	0.242896	0.597229	17
0.227096	0.278953	0.671922	24
0.234355	0.265543	0.681382	23
0.222067	0.266813	0.64236	17
0.233575	0.267721	0.684586	24
0.198856	0.0908848	0.593123	3
0.12635	0.150598	0.729648	10
0.127546	0.137283	0.725267	10
0.214072	0.360209	1.04209	25
0.219085	0.378659	1.05553	25
0.186304	0.580286	1.02832	27
0.189465	0.604785	1.02537	27
0.188991	0.606973	0.988372	27
0.138905	0.584914	0.991196	29
0.141085	0.581922	0.959226	27
0.131767	0.557942	0.920171	27
0.139171	0.583719	0.982702	29
0.142028	0.599816	0.982211	29
0.0572043	0.755227	1.28591	29
0.0564684	0.765953	1.32355	29
0.180481	0.581778	0.980486	27
0.157443	0.340216	0.901511	20
0.25847	0.0394671	0.307025	1
0.194378	0.0911393	0.519637	3
0.217037	0.0892269	0.51555	3
0.19945	0.0901453	0.505613	3
0.198546	0.112666	0.693161	4
0.203636	0.0972181	0.51735	3
0.203712	0.0884177	0.535354	3
0.209398	0.0961565	0.639018	3
0.160772	0.42842	1.15339	27
0.0680458	0.270411	1.30529	9
0.0664431	0.279942	1.30064	9
0.0673761	0.273796	1.31308	9
0.0602351	0.27723	1.28326	9
0.0649036	0.273826	1.3271	9
0.066873	0.279113	1.31323	9
0.0711434	0.294268	1.28847	9
0.0644282	0.284026	1.3652	9
0.066677	0.273317	1.32221	9
0.0686098	0.293167	1.32299	9
0.175159	0.238265	0.646022	18
0.171787	0.242359	0.621497	18
0.181425	0.246984	0.696969	18
0.0758022	0.18584	0.899181	12
0.228372	0.295761	1.00412	24
0.228902	0.2936	1.03368	24
0.225856	0.313016	1.05836	24
0.230069	0.29406	1.00778	24
0.111469	0.173594	0.919926	7
0.0677135	0.339484	0.970415	22
0.0665325	0.341118	0.927665	22
0.0667353	0.358184	0.941527	22
0.0576493	0.24434	1.26775	13
0.117359	0.17114	0.974765	7
0.200044	0.336055	1.00503	25
0.202778	0.320197	1.02582	25
0.203936	0.344369	0.999936	25
0.20196	0.322972	1.04826	25
0.19963	0.330069	0.968013	25
0.216923	0.335868	1.00941	25
0.158653	0.137941	0.775632	5
0.165432	0.128837	0.73885	5
0.16258	0.130107	0.744317	5
0.17108	0.124506	0.752176	5
0.272026	0.133885	0.464523	14
0.289845	0.139471	0.460488	14
0.271337	0.125012	0.466515	14
0.272369	0.12609	0.478003	14
0.271675	0.126423	0.438411	14
0.26751	0.139953	0.515797	14
0.269051	0.143278	0.492809	14
0.251439	0.130505	0.475746	14
0.206698	0.348585	1.01636	25
0.203088	0.335127	1.01276	25
0.209127	0.34129	1.00953	25
0.199321	0.338552	1.03351	25
0.204809	0.341992	1.00627	25
0.19171	0.315672	0.932538	25
0.0778289	0.212186	1.10359	12
0.0756855	0.227751	1.16622	8
0.0834379	0.214839	1.15593	12
0.0914409	0.221093	1.10475	8
0.232786	0.00895625	0.103574	1
0.246472	0.00145844	0.02	1
0.267465	0.162374	0.53065	14
0.269532	0.168269	0.597901	15
0.277484	0.165748	0.532908	14
0.123042	0.168888	0.925955	6
0.120506	0.185362	0.949143	7
0.108508	0.194307	1.01317	7
0.116195	0.188837	1.00186	7
0.113225	0.167549	0.912551	7
0.128446	0.288904	0.729584	20
0.11986	0.285542	0.742547	20
0.127453	0.2956	0.762636	20
0.12266	0.29095	0.748609	20
0.118044	0.325291	0.85982	20
0.130745	0.320279	0.8429	20
0.270492	0.241563	1.11201	23
0.254178	0.239443	1.18068	23
0.206284	0.190548	0.521941	16
0.210281	0.201423	0.536171	16
0.208724	0.216247	0.591345	16
0.21176	0.192741	0.528139	16
0.181269	0.245672	0.672969	18
0.180899	0.221985	0.638838	17
0.172188	0.242332	0.684275	18
0.176592	0.246325	0.644459	18
0.227045	0.301782	1.03575	24
0.223875	0.28643	1.02575	24
0.198777	0.343243	1.03242	25
0.213275	0.300971	1.02433	24
0.134177	0.186931	1.02018	7
0.130353	0.319835	0.839255	20
0.129467	0.319615	0.838806	20
0.270514	0.151357	0.584494	14
0.270085	0.158912	0.560785	14
0.24637	0.0363056	0.467037	1
0.0718567	0.219829	1.08716	12
0.0752687	0.205102	1.097	12
0.176259	0.272379	0.725878	18
0.170797	0.257123	0.688442	18
0.172467	0.233346	0.637703	18
0.183475	0.263479	0.750064	18
0.180363	0.2854	0.792761	18
0.167299	0.270566	0.78077	18
0.185804	0.250591	0.687988	18
0.183896	0.288413	0.808459	18
0.183161	0.269541	0.731213	18
0.178567	0.254917	0.668234	18
0.176505	0.240303	0.62188	18
0.261337	0.157945	0.489449	14
0.260241	0.125065	0.411874	14
0.218316	0.15003	0.474304	15
0.237014	0.127341	0.479852	14
0.216355	0.129849	0.484642	4
0.0596988	0.255457	1.30388	9
0.0615736	0.213982	1.24511	13
0.194027	0.0635917	0.424262	2
0.186724	0.0762244	0.498609	3
0.19088	0.0783147	0.53341	3
0.0918081	0.317322	0.873822	21
0.0867791	0.333846	0.898167	21
0.0917917	0.338539	0.881814	21
0.145471	0.265678	0.65685	19
0.14783	0.257755	0.747266	19
0.146391	0.269419	0.679079	19
0.146626	0.284635	0.738134	19
0.145675	0.263752	0.685096	19
0.139222	0.28021	0.697265	19
0.311758	0.288255	1.3909	23
0.301223	0.28304	1.37251	23
0.304906	0.275607	1.30066	23
0.299568	0.271062	1.28933	23
0.326896	0.282002	1.34996	23
0.308052	0.269612	1.33374	23
0.163888	0.158281	1.1401	5
0.210515	0.345382	1.12712	25
0.200296	0.36402	1.1255	25
0.202262	0.393659	1.17079	26
0.205744	0.336137	0.97701	25
0.20634	0.423036	1.31575	26
0.198929	0.401335	1.3435	26
0.205516	0.400659	1.30668	26
0.217494	0.421096	1.3796	26
0.206624	0.422366	1.36315	26
0.226292	0.255637	0.87295	17
0.212095	0.247262	0.9392	17
0.245487	0.239506	1.01022	23
0.232174	0.254372	1.05083	17
0.235111	0.219977	0.849182	16
0.239592	0.25815	1.07548	23
0.229124	0.243006	0.9571	17
0.229523	0.224253	0.834747	16
0.23753	0.232651	0.8775	16
0.19778	0.0780125	0.45645	3
0.185134	0.0724092	0.515389	3
0.124077	0.12088	0.640757	10
0.120477	0.132482	0.71246	10
0.116124	0.129876	0.697898	10
0.05786	0.244136	1.22462	13
0.19153	0.0742533	0.449232	3
0.0804655	0.207969	0.996721	12
0.0775608	0.19781	0.944663	12
0.0689777	0.375923	1.05962	22
0.225053	0.00514778	0.02	1
0.15986	0.409749	1.15589	27
0.152268	0.400716	1.14161	27
0.149691	0.396374	1.13067	27
0.157607	0.401523	1.15215	27
0.155607	0.408456	1.16611	27
0.150938	0.393659	1.20631	27
0.0896319	0.337069	0.909437	21
0.0969977	0.342635	0.881674	21
0.0910554	0.338551	0.879744	21
0.0940052	0.346159	0.908717	21
0.0877688	0.337373	0.878823	21
0.193764	0.381083	1.0276	26
0.181742	0.37009	1.03149	26
0.0942854	0.356918	0.949616	21
0.0899518	0.322911	0.859113	21
0.0893515	0.338676	0.885263	21
0.120841	0.139637	0.754386	10
0.117672	0.420983	1.12905	27
0.273866	0.253915	1.19592	23
0.274182	0.253682	1.1941	23
0.237309	0.162587	0.508008	15
0.242984	0.188644	0.502561	15
0.230426	0.165616	0.487894	15
0.229794	0.177266	0.508331	15
0.246124	0.208029	0.64884	16
0.150012	0.290523	0.715552	19
0.154865	0.279587	0.725205	19
0.147043	0.269958	0.702536	19
0.147915	0.275623	0.732603	19
0.146482	0.30293	0.725957	19
0.14344	0.280307	0.715208	19
0.140621	0.159462	0.811307	6
0.246696	0.0214556	0.175457	1
0.141878	0.155985	0.854841	6
0.185642	0.0731404	0.478565	3
0.180419	0.0797106	0.555139	3
0.182175	0.0669103	0.453767	3
0.204359	0.248063	0.670854	17
0.201876	0.222146	0.599335	17
0.179364	0.117365	0.663147	4
0.197747	0.225434	0.599711	17
0.156006	0.399685	1.12119	27
0.192899	0.373132	0.996154	26
0.232049	0.173732	0.509582	15
0.234661	0.19486	0.542329	15
0.229614	0.169463	0.481059	15
0.237144	0.171151	0.490375	15
0.235202	0.183096	0.579894	15
0.237422	0.204321	0.638059	16
0.073514	0.197407	1.01181	12
0.0657403	0.346672	0.933397	22
0.0710139	0.377014	1	22
0.187537	0.385583	1.01829	26
0.163897	0.369323	1.0267	26
0.187985	0.386706	1.10131	26
0.0927985	0.357974	0.95619	21
0.0943117	0.345985	0.865867	21
0.0898122	0.238629	1.21247	8
0.192212	0.378412	1.03919	26
0.267165	0.252852	1.19225	23
0.266931	0.243928	1.23745	23
0.266667	0.252471	1.21357	23
0.249881	0.245394	1.18252	23
0.207051	0.346449	1	25
0.160761	0.130734	0.736052	5
0.151497	0.113929	0.699761	5
0.159677	0.115858	0.705448	5
0.0753262	0.211445	1.02588	12
0.0848138	0.207413	1.00347	12
0.0611826	0.226539	1.10752	13
0.155105	0.403141	1.1475	27
0.163822	0.431553	1.1849	27
0.153736	0.396918	1.13119	27
0.16121	0.407714	1.14624	27
0.157305	0.425815	1.19699	27
0.154037	0.403332	1.1476	27
0.158613	0.414519	1.1407	27
0.158452	0.398774	1.13212	27
0.160262	0.419513	1.13914	27
0.154931	0.406922	1.16138	27
0.155704	0.380651	1.0973	27
0.156181	0.40865	1.13982	27
0.159847	0.387464	1.10936	27
0.159683	0.416415	1.14051	27
0.160262	0.403141	1.18809	27
0.13856	0.164916	0.805786	6
0.139931	0.167743	0.868507	6
0.234054	0.32267	1.01533	24
0.233531	0.305345	0.998967	24
0.230995	0.295429	1.01659	24
0.147901	0.291187	0.702889	19
0.234114	0.300159	0.985047	24
0.229495	0.302735	1.01222	24
0.229343	0.32126	1.06911	24
0.231765	0.298285	1.00621	24
0.236988	0.291648	1.02793	24
0.239582	0.311274	1.05151	24
0.233827	0.305839	1.01827	24
0.233208	0.31773	1.02852	24
0.232955	0.302951	1.02027	24
0.191536	0.378759	0.983176	26
0.12731	0.304037	0.769274	20
0.123522	0.302928	0.742522	20
0.0842553	0.307224	0.796836	21
0.112091	0.315168	0.790309	20
0.112617	0.333372	0.790703	21
0.111084	0.323337	0.778636	20
0.112274	0.294558	0.736117	20
0.109809	0.287313	0.74168	20
0.111781	0.291238	0.753051	20
0.112023	0.310834	0.770484	20
0.0801146	0.210107	1.0201	12
0.0829482	0.20383	0.969919	12
0.0754011	0.192858	0.978283	12
0.0852214	0.205109	0.976294	12
0.0610205	0.271802	1.41963	9
0.0641389	0.245534	1.32989	9
0.186846	0.376329	1.01863	26
0.187157	0.401638	1.03932	26
0.0756574	0.194769	1.00344	12
0.0767443	0.208135	0.960565	12
0.220373	0.202972	0.567172	16
0.189234	0.0737582	0.50195	3
0.182714	0.375141	1.03537	26
0.271961	0.252303	1.23325	23
0.268087	0.256424	1.25229	23
0.282788	0.143814	0.490615	14
0.285631	0.144467	0.488667	14
0.27579	0.127912	0.457886	14
0.274154	0.144459	0.474126	14
0.117995	0.182787	0.900188	7
0.293198	0.157332	0.567567	14
0.28966	0.146257	0.541937	14
0.271465	0.258517	1.18551	23
0.277266	0.253299	1.22273	23
0.205774	0.228915	0.549945	17
0.208106	0.194718	0.507682	16
0.289778	0.905703	1.2539	29
0.271387	0.778678	1.03067	27
0.195548	0.897428	1.22337	29
0.199315	0.883243	1.22353	29
0.189173	0.910161	1.24062	29
0.20073	0.91528	1.19835	29
0.18739	0.869744	1.21438	29
0.215389	0.946158	1.26758	29
0.198497	0.930733	1.26682	29
0.203952	0.973231	1.261	29
0.20127	0.920208	1.23014	29
0.194607	0.961421	1.29142	29
0.0896762	1.04419	1.3977	29
0.0888334	1.08947	1.48179	29
0.241564	0.182624	0.486285	15
0.238186	0.199732	0.563139	16
0.243574	0.173937	0.573942	15
0.229727	0.172138	0.491217	15
0.0739376	0.903938	1.18107	29
0.0708016	0.9039	1.21124	29
0.070465	0.910615	1.19901	29
0.0586665	0.759739	1.37762	29
0.259683	0.131842	0.493567	14
0.119595	0.288576	0.771485	20
0.0923469	0.179457	0.978405	11
0.0988026	0.320806	1.02092	21
0.225376	0.306772	1.04602	24
0.221163	0.289209	1.03573	24
0.231357	0.297556	1.03615	24
0.22241	0.296918	1.07185	24
0.222194	0.260283	0.988023	17
0.228423	0.313103	1.00743	24
0.228923	0.326506	1.22099	24
0.221061	0.288131	1.00343	24
0.155286	0.410054	1.17266	27
0.148453	0.381986	1.1538	27
0.147816	0.393982	1.16575	27
0.156238	0.395527	1.16234	27
0.146558	0.397837	1.18174	27
0.141037	0.387052	1.14408	27
0.157379	0.380791	1.13052	27
0.150715	0.400818	1.18519	27
0.274836	0.136935	0.475569	14
0.278937	0.149461	0.50004	14
0.273446	0.138062	0.500823	14
0.278826	0.144276	0.498938	14
0.181587	0.361704	1.03217	26
0.186539	0.359388	1.03513	26
0.196915	0.234585	0.640311	17
0.153247	0.418282	1.19503	27
0.0721541	0.354589	0.978874	22
0.204824	0.33902	1.0424	25
0.188128	0.341376	1.00224	25
0.159471	0.128057	0.849794	5
0.142099	0.2659	0.73286	19
0.141661	0.27665	0.810054	19
0.230255	0.313714	1.10553	24
0.146653	0.396035	1.13778	27
0.230683	0.168302	0.488416	15
0.181172	0.36492	1.03247	26
0.169961	0.365633	1.04278	26
0.162811	0.34832	1.03373	26
0.114261	0.195506	1.07476	7
0.222481	0.240363	0.771744	17
0.205691	0.0645195	0.473195	2
0.204282	0.251575	0.737194	17
0.21214	0.272546	0.749012	24
0.282094	0.148401	0.537344	14
0.146128	0.397553	1.16059	27
0.147629	0.388511	1.15164	27
0.176904	0.373275	1.05826	26
0.180875	0.385458	1.05244	26
0.187096	0.42011	1.20862	26
0.124812	0.324615	0.854403	20
0.0894822	0.216646	1.30349	12
0.265403	0.268874	1.40603	23
0.081264	0.196341	1.01917	12
0.266435	0.274317	1.20372	23
0.270933	0.258419	1.30566	23
0.267697	0.25109	1.19731	23
0.146687	0.287952	0.749603	19
0.202853	0.0604899	0.433941	2
0.214158	0.0751735	0.605237	3
0.195847	0.0581593	0.345139	2
0.120195	0.137459	0.686998	10
0.0934638	0.183252	1.02825	11
0.0967378	0.207096	1.00563	11
0.0926634	0.357373	0.967784	21
0.096047	0.339487	0.92314	21
0.0732805	0.189889	1.00941	12
0.079494	0.216735	1.15556	12
0.232356	0.0316156	0.376437	1
0.263675	0.193675	0.799901	15
0.0684689	0.366888	1.0041	22
0.153552	0.39027	1.12738	27
0.155042	0.385784	1.10089	27
0.149562	0.413477	1.1822	27
0.172885	0.370965	1.0743	26
0.168558	0.36712	1.1041	26
0.202392	0.0529399	0.386658	2
0.16042	0.157288	0.504315	5
0.210399	0.0603964	0.422157	2
0.200665	0.0543477	0.301243	2
0.174728	0.242058	0.68194	18
0.220122	0.207209	0.555009	16
0.141951	0.287199	0.759739	19
0.212332	0.218461	0.599732	16
0.20664	0.196798	0.549123	16
0.204372	0.244583	0.651512	17
0.156271	0.133167	0.847142	5
0.201139	0.340466	1.02346	25
0.21498	0.337022	1.03645	25
0.189451	0.178876	0.568088	16
0.0748153	0.183528	0.991868	12
0.0802425	0.200253	0.90636	12
0.0860706	0.191365	1.1282	11
0.171166	0.135806	0.840715	5
0.274549	0.139673	0.502658	14
0.25876	0.141292	0.529901	14
0.271622	0.134431	0.506194	14
0.265087	0.130463	0.578887	14
0.262733	0.129589	0.482633	14
0.153022	0.278929	0.763871	19
0.147633	0.268964	0.698395	19
0.15213	0.278519	0.709754	19
0.0680298	0.34969	0.940902	22
0.149959	0.388676	1.15507	27
0.141599	0.42034	1.22779	27
0.148483	0.38962	1.12754	27
0.152208	0.411494	1.19573	27
0.145474	0.38839	1.13957	27
0.153509	0.396635	1.20027	27
0.148214	0.395581	1.1494	27
0.122177	0.297349	0.763982	20
0.0711611	0.358618	0.949048	22
0.0728894	0.337723	0.933686	22
0.0768886	0.366562	0.964669	22
0.213796	0.2071	0.603548	16
0.224067	0.278189	0.981929	24
0.228789	0.282402	1.0189	24
0.0929545	0.327047	0.871142	21
0.127644	0.399565	1.32598	27
0.209356	0.431503	1.44337	26
0.20911	0.454709	1.51533	26
0.145245	0.413914	1.13574	27
0.298164	0.849616	1.50756	27
0.313379	0.857841	1.58697	27
0.311319	0.842084	1.51765	27
0.240905	0.0127262	0.10723	1
0.242895	0.0114182	0.02	1
0.174869	0.235251	0.668542	18
0.240678	0.290344	1.32195	24
0.278913	0.157717	0.576822	14
0.227876	0.314811	1.10686	24
0.232787	0.3359	1.12512	25
0.0968106	0.192762	0.936393	11
0.0931326	0.174541	0.951899	11
0.204535	0.349911	0.999844	25
0.206791	0.328052	1	25
0.200906	0.353986	1.03437	25
0.205418	0.340831	1.04784	25
0.150782	0.288856	0.747143	19
0.149979	0.265754	0.729734	19
0.156508	0.28261	0.785296	19
0.145325	0.264637	0.738652	19
0.221334	0.303876	1.14101	24
0.225153	0.279657	1.04609	24
0.134625	0.333654	0.89499	20
0.145432	0.351598	0.959609	20
0.200398	0.22249	0.615973	17
0.205831	0.230952	0.616665	17
0.201208	0.21684	0.582092	17
0.195037	0.222048	0.581328	17
0.201841	0.22726	0.621581	17
0.181587	0.219098	0.593649	17
0.186238	0.246858	0.720503	18
0.118043	0.301756	0.82241	20
0.11703	0.286496	0.740528	20
0.1326	0.286794	0.798869	19
0.212208	0.210406	0.593099	16
0.146698	0.339256	0.932266	20
0.149952	0.310879	0.857158	19
0.154288	0.332009	0.886797	20
0.152499	0.31314	0.8555	19
0.0751758	0.354067	0.914068	22
0.150701	0.395089	1.14643	27
0.152292	0.390783	1.14109	27
0.141714	0.387705	1.14483	27
0.15199	0.388092	1.14466	27
0.150535	0.382709	1.1201	27
0.192347	0.0661861	0.435299	2
0.186387	0.0663127	0.480858	3
0.111985	0.299712	0.807603	20
0.0698258	0.410617	1.04901	22
0.0750636	0.382963	1.02604	22
0.201009	0.350906	1.06372	25
0.209602	0.346359	1.08786	25
0.201705	0.340137	1.00531	25
0.200492	0.337887	1.0426	25
0.195047	0.325539	0.967274	25
0.266635	0.248829	1.24334	23
0.0744886	0.393631	1.0327	22
0.209647	0.343437	1.05969	25
0.209731	0.363992	1.05341	25
0.212299	0.35483	1.07247	25
0.203739	0.335441	1.06668	25
0.22222	0.281946	1.03275	24
0.225168	0.318302	1.12346	24
0.224514	0.281912	1.03297	24
0.196868	0.2187	0.591701	17
0.209324	0.232098	0.633594	17
0.203134	0.214827	0.558244	16
0.199574	0.234873	0.627036	17
0.149262	0.289121	0.724366	19
0.201173	0.230624	0.591711	17
0.194184	0.215659	0.587281	17
0.203885	0.23048	0.630848	17
0.213943	0.289117	0.853666	24
0.211614	0.271532	0.78842	17
0.22067	0.335142	0.92551	25
0.213275	0.270321	0.760919	17
0.213561	0.267063	0.76844	17
0.208848	0.267669	0.730433	17
0.250223	0.166102	0.495524	15
0.232756	0.165745	0.50469	15
0.124995	0.293765	0.735637	20
0.130237	0.318591	0.842593	20
0.127931	0.301334	0.808214	20
0.0951784	0.322042	0.866861	21
0.111405	0.292614	0.950215	20
0.130806	0.307229	0.756758	20
0.120457	0.298548	0.716923	20
0.129689	0.298496	0.760775	20
0.125198	0.322762	0.758821	20
0.135622	0.325648	0.8304	20
0.124983	0.295399	0.729767	20
0.131524	0.318971	0.756035	20
0.230084	0.295743	1.03556	24
0.223402	0.293528	1.12336	24
0.212419	0.268935	1.01453	17
0.158935	0.430696	1.20361	27
0.0661444	0.280617	1.36794	9
0.232587	0.325973	1.07188	24
0.229776	0.284419	1.00618	24
0.150876	0.370261	1.14312	27
0.151564	0.393884	1.16025	27
0.143365	0.404205	1.21015	27
0.148263	0.449499	1.26123	27
0.153756	0.401023	1.18267	27
0.10568	0.691671	1.15384	29
0.118613	0.696792	1.14843	29
0.123571	0.662375	1.12966	29
0.117213	0.684935	1.1223	29
0.122217	0.676184	1.12575	29
0.123433	0.682695	1.12985	29
0.117699	0.69722	1.13944	29
0.120545	0.671082	1.1147	29
0.118396	0.702189	1.14358	29
0.113866	0.698826	1.12281	29
0.120121	0.659351	1.09668	29
0.122497	0.658488	1.1213	29
0.116304	0.688183	1.08524	29
0.129661	0.687144	1.07978	29
0.125721	0.679511	1.15284	29
0.0689664	0.497176	1.17478	29
0.06856	0.494952	1.24793	29
0.0652674	0.481231	1.21748	29
0.124296	0.293629	0.757485	20
0.120121	0.190773	0.999928	7
0.111925	0.192431	0.967194	7
0.151366	0.398644	1.15638	27
0.149467	0.388781	1.16931	27
0.155555	0.394545	1.16024	27
0.154935	0.39395	1.18113	27
0.15892	0.428127	1.25463	27
0.154824	0.400972	1.17045	27
0.144843	0.354502	1.09066	20
0.16087	0.359604	1.10953	26
0.145043	0.356913	1.07935	27
0.140915	0.352555	1.03982	20
0.170997	0.129562	0.935256	5
0.220701	0.173444	0.561331	15
0.269433	0.257646	1.25425	23
0.270651	0.247322	1.1833	23
0.260474	0.244713	1.2567	23
0.339436	0.0947093	0.358352	14
0.0913185	0.366154	1	21
0.0906254	0.336819	0.918628	21
0.15224	0.283135	0.696682	19
0.14998	0.27899	0.679273	19
0.154085	0.299224	0.716831	19
0.154302	0.39613	1.133	27
0.158737	0.414436	1.2046	27
0.149625	0.273419	0.720321	19
0.147353	0.278827	0.72112	19
0.121753	0.31297	0.809328	20
0.192184	0.383025	0.99546	26
0.186842	0.361657	0.992171	26
0.199157	0.352432	1.03686	25
0.197743	0.3724	1.00786	26
0.193297	0.373187	1.00321	26
0.174705	0.370206	0.978925	26
0.21268	0.186071	0.525245	16
0.182384	0.117229	0.712326	4
0.200012	0.232935	0.605069	17
0.135945	0.164062	0.976751	6
0.178931	0.251786	0.660905	18
0.176815	0.236451	0.700781	18
0.182139	0.250834	0.670982	18
0.0917853	0.350257	0.900907	21
0.0781123	0.225059	1.14049	8
0.0872028	0.231959	1.25486	8
0.113835	0.183351	0.908797	7
0.0928532	0.343738	0.909618	21
0.238283	0.200654	0.534708	16
0.234424	0.208931	0.545711	16
0.236831	0.223257	0.632113	16
0.267923	0.274311	1.25466	23
0.263131	0.254039	1.21848	23
0.272195	0.245533	1.217	23
0.292511	0.266223	1.20043	23
0.0930502	0.345757	0.938952	21
0.104364	0.345484	0.853949	21
0.288005	0.252603	1.19257	23
0.260416	0.272711	1.31052	23
0.0850887	0.236394	1.334	8
0.0869731	0.255597	1.35611	8
0.195192	0.0794146	0.550999	3
0.248077	0.28822	1.05362	24
0.238692	0.30271	1.09079	24
0.153439	0.300839	0.76678	19
0.0693043	0.236943	1.36137	13
0.0686043	0.253741	1.40641	9
0.0712599	0.248014	1.35941	9
0.273682	0.263666	1.25208	23
0.289663	0.269758	1.25031	23
0.208207	0.223962	0.59817	17
0.196157	0.226451	0.584251	17
0.0816813	0.20136	0.901683	12
0.0836503	0.20334	0.994437	12
0.0738504	0.197946	0.987793	12
0.191583	0.270797	0.752066	18
0.175151	0.239646	0.623513	18
0.174654	0.260502	0.652178	18
0.188545	0.26759	0.680347	18
0.167701	0.243624	0.645186	18
0.0880807	0.178698	0.945803	11
0.179077	0.241964	0.653023	18
0.214297	0.213866	0.596452	16
0.2096	0.194046	0.55927	16
0.208627	0.201348	0.549966	16
0.223546	0.189485	0.525282	15
0.211337	0.198725	0.538937	16
0.211583	0.198308	0.541444	16
0.198142	0.0896156	0.596453	3
0.237929	0.154476	0.51358	15
0.229616	0.192305	0.633943	15
0.09349	0.186595	0.954302	11
0.0747345	0.195835	0.970204	12
0.0727401	0.211557	0.969918	12
0.0809854	0.210069	0.922264	12
0.209574	0.352603	1.05626	25
0.28079	0.283708	1.25028	23
0.272842	0.254513	1.22246	23
0.265705	0.286265	1.33349	23
0.273524	0.269679	1.24644	23
0.284967	0.24759	1.23106	23
0.274992	0.263793	1.27652	23
0.212243	0.376287	1.03468	25
0.219258	0.369528	1.10717	25
0.204436	0.364521	1.07991	25
0.220359	0.358682	1.0233	25
0.183781	0.359236	1.05994	26
0.180652	0.36743	1.03787	26
0.185915	0.344046	1.04372	25
0.234168	0.188292	0.593004	15
0.237843	0.162084	0.481653	15
0.072373	0.279432	1.47691	9
0.0684604	0.303399	1.49395	9
0.154041	0.284717	0.714833	19
0.147812	0.28028	0.775818	19
0.202032	0.233754	0.643206	17
0.181989	0.250692	0.665448	18
0.183439	0.256388	0.652166	18
0.276477	0.19932	0.663764	15
0.275944	0.134908	0.464125	14
0.159539	0.113666	0.664503	5
0.170992	0.116789	0.715534	4
0.162722	0.131782	0.78449	5
0.156435	0.124531	0.786662	5
0.19964	0.239449	0.606968	17
0.203341	0.263526	0.699521	18
0.198117	0.235592	0.628844	17
0.19884	0.240984	0.607892	17
0.122856	0.31458	0.783408	20
0.186571	0.386792	1.06066	26
0.185549	0.395818	1.08387	26
0.203552	0.42759	1.17778	26
0.15364	0.381862	1.12652	27
0.146721	0.410749	1.19089	27
0.157165	0.401884	1.1375	27
0.168622	0.430329	1.17304	27
0.164951	0.404173	1.2259	27
0.122965	0.306652	0.778683	20
0.124656	0.321528	0.845936	20
0.118249	0.337242	0.848144	20
0.132772	0.346863	0.894552	20
0.232042	0.179278	0.507669	15
0.223252	0.166831	0.533928	15
0.221558	0.166897	0.552029	15
0.183296	0.278375	0.770362	18
0.173993	0.283708	0.760066	18
0.189256	0.269227	0.743397	18
0.189972	0.287854	0.803899	18
0.150486	0.383371	1.10362	27
0.152994	0.401023	1.14228	27
0.156309	0.420038	1.1647	27
0.156672	0.407337	1.15645	27
0.0971276	0.351641	0.952632	21
0.096836	0.372316	0.964582	21
0.231889	0.1736	0.52502	15
0.239128	0.173771	0.532417	15
0.237219	0.167798	0.526751	15
0.125071	0.289545	0.702466	20
0.118619	0.299742	0.8286	20
0.125358	0.304108	0.781192	20
0.160786	0.125929	0.801816	5
0.16832	0.130052	0.756172	5
0.213385	0.19573	0.549961	16
0.226343	0.227648	0.659483	16
0.240511	0.187135	0.561376	15
0.160074	0.148714	0.861291	5
0.26849	0.248462	1.18842	23
0.273718	0.225253	1.09254	23
0.127097	0.308052	0.777809	20
0.129009	0.301588	0.800239	20
0.206941	0.268941	0.742192	18
0.184846	0.250445	0.63821	18
0.185504	0.251174	0.644934	18
0.174481	0.250684	0.653881	18
0.125001	0.188519	0.896194	7
0.117532	0.190206	1.02461	7
0.291073	0.287199	1.28626	23
0.26854	0.250019	1.16696	23
0.272433	0.246054	1.17526	23
0.0887136	0.333682	0.883168	21
0.0873634	0.344552	0.879721	21
0.0926919	0.354233	0.912191	21
0.0856847	0.238214	1.16331	8
0.231161	0.0259869	0.720595	1
0.379144	0.069008	0.432585	14
0.196562	0.265903	0.794509	18
0.180345	0.244046	0.735105	18
0.185726	0.28273	0.794709	18
0.174955	0.251256	0.782636	18
0.184241	0.277379	0.799757	18
0.24001	0.194257	0.554189	15
0.238453	0.225133	0.726364	16
0.235992	0.190692	0.588336	15
0.241215	0.20583	0.620875	16
0.273962	0.269233	1.39265	23
0.28351	0.148617	0.604772	14
0.267992	0.152766	0.575923	14
0.275633	0.135433	0.532847	14
0.201372	0.247	0.682199	17
0.197932	0.226957	0.637106	17
0.192362	0.0788189	0.470281	3
0.19403	0.0942992	0.709494	3
0.227184	0.185818	0.605908	15
0.216189	0.375803	1.09159	25
0.210644	0.365055	1.0898	25
0.212431	0.339183	1.07467	25
0.205856	0.365818	1.09355	25
0.20095	0.375199	1.24567	26
0.242384	0.206957	0.62287	16
0.0829541	0.369869	0.945749	22
0.196182	0.0890333	0.671473	3
0.19878	0.101249	0.532072	4
0.197638	0.248793	0.704807	17
0.205802	0.246915	0.665932	17
0.169093	0.145715	0.898051	5
0.0936503	0.360375	0.996622	21
0.0904197	0.338708	0.919921	21
0.0923423	0.354426	0.893796	21
0.106435	0.383366	0.982667	21
0.207266	0.357021	1.06671	25
0.212174	0.375551	1.16296	25
0.205569	0.355305	1.09891	25
0.10551	0.358652	0.91911	21
0.127849	0.306388	0.778309	20
0.13216	0.310563	0.818388	20
0.130233	0.336704	0.783998	20
0.12124	0.316528	0.818934	20
0.12638	0.305934	0.796513	20
0.118792	0.307639	0.803871	20
0.120992	0.320628	0.838053	20
0.125844	0.346578	0.854985	20
0.130752	0.313799	0.764455	20
0.125929	0.309025	0.770623	20
0.211736	0.33653	1.02207	25
0.168312	0.124091	0.806139	5
0.169779	0.150006	0.842441	5
0.0893093	0.239057	1.22989	8
0.0933105	0.445845	1.07962	22
0.0935623	0.470671	1.12089	29
0.194621	0.256367	0.635705	18
0.173946	0.272527	0.71004	18
0.182314	0.261486	0.67106	18
0.185208	0.259844	0.710281	18
0.184991	0.291477	0.702857	18
0.182522	0.258794	0.675673	18
0.218065	0.351404	1.00303	25
0.210707	0.350945	1.05143	25
0.217095	0.361901	1.02446	25
0.207634	0.342647	1.01048	25
0.215895	0.368363	1.09192	25
0.208193	0.347914	1.0435	25
0.210233	0.361883	1.08111	25
0.203443	0.227504	0.5775	17
0.190269	0.412256	1.10976	26
0.197406	0.392316	1.13086	26
0.187981	0.42799	1.19632	26
0.184246	0.397136	1.08581	26
0.164663	0.145378	0.916282	5
0.188081	0.228741	0.587103	17
0.205873	0.232232	0.603658	17
0.20751	0.227925	0.586956	17
0.198089	0.242187	0.609926	17
0.0989415	0.220603	1.04496	8
0.0969328	0.190101	0.924433	11
0.0945997	0.188476	1.00567	11
0.233064	0.182536	0.516832	15
0.240331	0.196648	0.554319	15
0.23056	0.167501	0.504544	15
0.238714	0.169805	0.464076	15
0.0842832	0.232416	0.713452	8
0.21403	0.200692	0.534027	16
0.224277	0.201731	0.530325	16
0.193856	0.0736346	0.441413	3
0.192754	0.0945815	0.551686	3
0.189321	0.0756916	0.465867	3
0.179768	0.424299	1.10216	27
0.186557	0.387459	0.990829	26
0.190354	0.40879	1.0568	26
0.179986	0.38282	1.01366	26
0.0905317	0.185836	0.967182	11
0.129302	0.286716	0.771601	20
0.125778	0.289986	0.777117	20
0.261043	0.244137	1.18174	23
0.266918	0.258367	1.25177	23
0.132118	0.148189	0.826833	10
0.196408	0.229393	0.593259	17
0.200778	0.245455	0.747016	17
0.179643	0.266463	0.697597	18
0.170883	0.247242	0.640955	18
0.164367	0.236853	0.624456	18
0.174878	0.254113	0.715651	18
0.172415	0.244991	0.636947	18
0.242324	0.0233196	0.212523	1
0.0707362	0.239374	1.28777	13
0.228596	0.29612	1.00888	24
0.23086	0.274083	1.04333	24
0.22615	0.304236	1.04944	24
0.220456	0.274614	1.00487	24
0.222374	0.153063	0.508678	15
0.0677826	0.340218	0.959195	22
0.0931067	0.351657	0.871204	21
0.0824527	0.22424	1.24755	8
0.188887	0.33944	0.96595	25
0.189341	0.382361	1.04647	26
0.186854	0.352903	1.05199	26
0.204427	0.338131	1.02197	25
0.150079	0.376834	1.15052	27
0.154985	0.38138	1.11813	27
0.145209	0.414332	1.1931	27
0.194956	0.347877	1.06902	25
0.205683	0.310266	1.02724	24
0.204295	0.345225	1.11217	25
0.0869426	0.17764	0.978239	11
0.149848	0.396942	1.1147	27
0.0910737	0.327138	0.945822	21
0.0931284	0.326746	0.925283	21
0.0949537	0.335604	0.883658	21
0.0918163	0.319459	0.84743	21
0.101329	0.343532	0.92069	21
0.267332	0.248798	1.18909	23
0.269829	0.253636	1.15457	23
0.197403	0.227486	0.617275	17
0.199908	0.496658	1.47238	27
0.201052	0.47976	1.47068	27
0.185504	0.478277	1.3911	27
0.192023	0.507339	1.46864	27
0.177526	0.354319	0.998156	26
0.183418	0.370969	1.00982	26
0.170662	0.241358	0.680371	18
0.195878	0.359998	1.06572	25
0.190503	0.361425	0.996026	26
0.212713	0.275191	0.872127	24
0.205107	0.252444	0.747999	17
0.113943	0.175915	1.03232	7
0.201285	0.353608	1.05353	25
0.195715	0.221966	0.584771	17
0.210294	0.25718	0.965589	17
0.241786	0.0711308	3.46096	2
0.171941	0.345076	1.03739	26
0.166801	0.350385	1.02183	26
0.149115	0.337201	0.990484	20
0.123563	0.206885	1.30939	7
0.194112	0.138953	1.61237	5
0.0859608	0.236406	1.5148	8
0.160539	0.375035	1.05571	27
0.165516	0.353889	0.98141	26
0.171707	0.378277	1.01094	26
0.102342	0.186667	0.922149	11
0.230026	0.321904	0.892037	24
0.224562	0.343989	0.962264	25
0.185926	0.292792	0.864051	18
0.195504	0.296579	0.912123	24
0.211484	0.314215	0.893804	24
0.189661	0.312326	0.873666	25
0.192185	0.29182	0.900421	18
0.198032	0.301168	0.922304	24
0.196717	0.287699	0.870353	18
0.196381	0.302398	0.89178	24
0.193078	0.240176	0.623521	17
0.185886	0.196272	0.656865	16
0.196264	0.217729	0.645995	17
0.189856	0.205535	0.646223	16
0.219273	0.283903	0.872147	24
0.223453	0.287615	0.872252	24
0.214645	0.286524	0.782836	24
0.188338	0.342427	1.03757	25
0.188563	0.442054	1.33578	26
0.19852	0.460944	1.32522	26
0.185462	0.45794	1.28989	27
0.198192	0.457841	1.31746	26
0.145306	0.430673	1.28027	27
0.152689	0.391026	1.13874	27
0.148553	0.411641	1.17904	27
0.156758	0.398974	1.11153	27
0.0817514	0.349071	0.958636	21
0.0786751	0.321932	0.906665	21
0.282635	0.129262	0.581815	14
0.211664	0.196602	0.550761	16
0.219037	0.188519	0.521608	16
0.21335	0.194234	0.545614	16
0.134169	0.15734	0.866901	6
0.194585	0.0849607	0.521658	3
0.177171	0.11851	0.681579	4
0.17844	0.103197	0.689383	4
0.182457	0.103749	0.637387	4
0.177994	0.112033	0.711547	4
0.21581	0.16438	0.567583	15
0.227951	0.199712	0.601987	16
0.187023	0.354986	0.976478	26
0.184323	0.359206	1.04172	26
0.17831	0.369364	1.02553	26
0.221246	0.306161	1.02753	24
0.229482	0.301416	1.01839	24
0.219248	0.322773	1.10875	24
0.122171	0.30275	0.792686	20
0.222719	0.307994	1.1301	24
0.176863	0.376123	1.02063	26
0.179717	0.369453	1.0068	26
0.169766	0.357743	1.01922	26
0.175383	0.358288	0.951837	26
0.183971	0.377574	1.01781	26
0.190019	0.371175	1.01346	26
0.188772	0.37122	1.03875	26
0.180321	0.344604	0.996615	26
0.198447	0.0963543	0.547214	3
0.290037	0.157036	0.537238	14
0.29769	0.151003	0.525724	14
0.286078	0.140725	0.551589	14
0.286673	0.155553	0.57522	14
0.288802	0.148936	0.541905	14
0.295321	0.140725	0.575037	14
0.288964	0.140472	0.587688	14
0.318219	0.153277	0.510235	14
0.0844716	0.337151	0.92461	21
0.0742356	0.318494	0.890108	22
0.07331	0.403889	1.15498	22
0.145255	0.324039	0.9386	20
0.0755071	0.24077	1.33079	8
0.256102	0.0600843	2.31184	2
0.239693	0.210996	0.699578	16
0.231249	0.227253	0.743731	16
0.239069	0.217434	0.695422	16
0.25513	0.241991	0.98696	23
0.246597	0.224144	0.751802	16
0.27504	0.218854	0.804012	23
0.247718	0.236139	0.889705	23
0.220952	0.274902	0.807059	24
0.206193	0.282005	0.829749	24
0.196511	0.26943	0.824421	18
0.196981	0.364564	1.24065	25
0.192778	0.390598	1.19852	26
0.210239	0.391691	1.26142	26
0.206527	0.426115	1.29786	26
0.201384	0.383047	1.17621	26
0.204663	0.372894	1.21043	25
0.205515	0.375133	1.20438	25
0.199513	0.425113	1.2719	26
0.208746	0.391283	1.27459	26
0.195934	0.388071	1.19694	26
0.215274	0.38413	1.19055	25
0.206997	0.390477	1.26168	26
0.213321	0.423809	1.32251	26
0.204778	0.402598	1.29419	26
0.204069	0.363172	1.08616	25
0.205801	0.380537	1.19769	25
0.195884	0.355999	1.21955	25
0.201488	0.382975	1.21317	26
0.231496	0.374564	1.19188	25
0.190314	0.375155	1.1248	26
0.209498	0.377209	1.22464	25
0.209034	0.361721	1.20283	25
0.212371	0.364842	1.12943	25
0.121831	0.291024	0.790232	20
0.128864	0.315566	0.82033	20
0.126503	0.2954	0.753766	20
0.148744	0.284486	0.774586	19
0.0714535	0.259132	1.26595	9
0.275673	0.273636	1.20203	23
0.215828	0.100078	0.679339	3
0.216993	0.112696	0.715885	4
0.197754	0.0927641	0.585051	3
0.19888	0.102599	0.622339	4
0.277472	0.130449	0.420063	14
0.28379	0.125668	0.434849	14
0.265204	0.242863	1.18245	23
0.264895	0.259795	1.2727	23
0.271664	0.242096	1.18952	23
0.266937	0.254372	1.25129	23
0.160193	0.115566	0.773124	5
0.16341	0.131574	0.768483	5
0.0715978	0.294889	1.34405	9
0.241328	0.0249237	0.205284	1
0.240159	0.031442	0.474324	1
0.14548	0.280101	0.704115	19
0.150071	0.267903	0.722076	19
0.14015	0.279965	0.753313	19
0.250538	0.184286	0.530529	15
0.243985	0.21237	0.615491	16
0.250887	0.188302	0.585314	15
0.250696	0.194935	0.598469	15
0.259681	0.216758	0.605444	23
0.240511	0.20936	0.625173	16
0.234618	0.209079	0.637878	16
0.249167	0.186582	0.595704	15
0.234756	0.158446	0.491522	15
0.25439	0.1924	0.658476	15
0.255099	0.213537	0.673765	16
0.265938	0.231924	0.943635	23
0.267356	0.220893	0.953738	23
0.158631	0.398906	1.1284	27
0.197588	0.226851	0.575595	17
0.0945861	0.335011	0.906915	21
0.0990203	0.361822	0.896392	21
0.0922572	0.32785	0.872132	21
0.0942383	0.359501	0.959977	21
0.0868543	0.332687	0.880718	21
0.124347	0.292865	0.731313	20
0.1221	0.302394	0.758949	20
0.230399	0.299893	1	24
0.1665	0.119611	0.741261	5
0.139034	0.321315	0.792933	20
0.210027	0.355191	1.06463	25
0.210736	0.374902	1.11869	25
0.216089	0.334094	0.988717	25
0.156095	0.396991	1.10825	27
0.185788	0.244389	0.637096	18
0.162972	0.239628	0.615482	18
0.200267	0.341856	1.03777	25
0.201875	0.319881	1.02943	25
0.21905	0.355749	0.975375	25
0.210411	0.342238	1.02593	25
0.20314	0.344201	1.02697	25
0.348669	0.0868569	0.280672	14
0.341285	0.0929909	0.300436	14
0.32383	0.0808979	0.306215	14
0.121411	0.289269	0.759403	20
0.200645	0.243756	0.664362	17
0.200863	0.224016	0.581394	17
0.195474	0.404619	1.12442	26
0.184323	0.405028	1.13396	26
0.184101	0.373699	1.0023	26
0.196004	0.373781	1.02057	26
0.185026	0.38763	1.02154	26
0.148219	0.280097	0.711533	19
0.144218	0.268357	0.711981	19
0.190982	0.355364	1.04508	26
0.18994	0.367782	1.0392	26
0.185754	0.374847	1.02586	26
0.180813	0.406087	1.07027	26
0.181121	0.363361	1.02757	26
0.200515	0.379069	1.02352	26
0.177696	0.417642	1.08468	27
0.180954	0.370493	0.996825	26
0.187337	0.366644	0.999589	26
0.198619	0.436555	1.10851	26
0.184309	0.370691	1.01169	26
0.156615	0.127715	0.734365	5
0.173352	0.12012	0.697363	4
0.16466	0.12621	0.718472	5
0.163736	0.148986	0.872198	5
0.232916	0.30057	1.07085	24
0.184248	0.238789	0.681308	18
0.292497	0.148532	0.497533	14
0.187449	0.260192	0.660613	18
0.265292	0.145444	0.480888	14
0.272796	0.193356	0.675433	15
0.0590972	0.218885	1.18217	13
0.179835	0.260843	0.670188	18
0.0609164	0.265557	1.31816	9
0.211241	0.248436	0.622277	17
0.213456	0.241142	0.625698	17
0.308683	0.562241	1.35994	25
0.172627	0.142309	0.798661	5
0.163226	0.133744	0.861781	5
0.218551	0.24171	0.58653	17
0.194801	0.238104	0.643753	17
0.216083	0.241093	0.607258	17
0.0873832	0.198695	0.92985	12
0.0815009	0.295802	1.34488	9
0.076658	0.303555	1.33939	9
0.0798648	0.293915	1.31091	9
0.0839845	0.194574	0.974246	12
0.205313	0.0579748	0.385993	2
0.202903	0.0579491	0.422074	2
0.234675	0.0270419	0.208306	1
0.0665013	0.37649	0.954964	22
0.0705782	0.369832	0.944244	22
0.0697111	0.361346	0.94316	22
0.0730715	0.382506	0.960013	22
0.0749206	0.385936	0.913296	22
0.0733312	0.400611	1.00588	22
0.073391	0.421192	1.00159	22
0.0622276	0.271873	1.31332	9
0.0983616	0.370642	0.884368	21
0.0916644	0.351811	0.88618	21
0.226102	0.245954	0.681781	17
0.0842302	0.190092	0.979407	11
0.214105	0.24578	0.604701	17
0.0830474	0.183844	0.994927	11
0.0821244	0.185259	0.980335	11
0.0823298	0.18554	0.986646	11
0.0713838	0.196472	1.0103	12
0.0667918	0.368126	0.914628	22
0.0732531	0.382239	0.916395	22
0.0660178	0.276247	1.24901	9
0.0611939	0.256852	1.26826	9
0.0920528	0.356237	0.879192	21
0.178257	0.355981	1.10231	26
0.167677	0.349293	1.06391	26
0.236996	0.187147	0.580464	15
0.209316	0.0579491	0.363263	2
0.206119	0.0617366	0.38038	2
0.19881	0.365178	1.0334	25
0.170751	0.133091	0.816846	5
0.0687702	0.365847	0.929022	22
0.14709	0.425538	1.11623	27
0.147668	0.182362	0.891332	6
0.148359	0.292391	0.688661	19
0.0618057	0.656599	1.11122	29
0.177683	0.418986	1.06217	27
0.179973	0.408678	1.0801	26
0.0744692	0.179067	0.937295	12
0.109358	0.124131	0.643408	10
0.256641	0.131915	0.462656	14
0.391447	0.633118	1.04274	25
0.14111	0.412928	1.15962	27
0.204481	0.276778	1.05026	18
0.199722	0.242607	0.612269	17
0.170581	0.138246	0.849758	5
0.198191	0.0875049	0.518212	3
0.146197	0.164022	0.83219	6
0.150115	0.420695	1.15772	27
0.193083	0.305612	0.762535	24
0.216545	0.376065	1.05069	25
0.210588	0.374521	1.02389	25
0.172508	0.150155	0.836769	5
0.258198	0.209611	0.563148	15
0.299593	0.203591	0.569996	23
0.213117	0.369394	1.04523	25
0.0594749	0.234522	1.14588	13
0.0579207	0.225666	1.05258	13
0.0555513	0.236707	1.08979	13
0.198998	0.0878675	0.535267	3
0.239009	0.325306	1.05413	24
0.147778	0.426491	1.11637	27
0.214915	0.220504	0.574543	16
0.206881	0.247292	0.600663	17
0.0747659	0.18053	1.09683	12
0.0534302	0.200914	1.09483	13
0.0677165	0.178535	0.924384	12
0.294577	0.14014	0.541785	14
0.277266	0.139109	0.521338	14
0.202542	0.0202082	0.123629	1
0.282914	0.259006	1.27049	23
0.258871	0.236239	1.27405	23
0.103557	0.27361	0.788337	8
0.229615	0.25119	1.44556	17
0.233932	0.220103	1.20893	16
0.152909	0.185905	0.669631	6
0.187707	0.178413	0.554965	16
0.16261	0.165375	0.580755	6
0.195959	0.191872	0.591248	16
0.181984	0.186843	0.65445	16
0.152751	0.0950658	0.808089	4
0.114899	0.260082	0.777175	8
0.18173	0.176712	0.535715	16
0.109479	0.213049	0.732546	11
0.21037	0.200115	0.5543	16
0.0728184	0.194818	0.994788	12
0.0432751	0.545451	1.50763	29
0.198386	0.0801831	0.496865	3
0.180935	0.257253	0.673447	18
0.0806053	0.200369	1.01695	12
0.118999	0.131299	0.667905	10
0.115861	0.188209	0.97023	7
0.0732757	0.194648	0.964382	12
0.0474126	0.602779	1.60836	29
0.0471335	0.632649	1.57104	29
0.211939	0.377657	1.12832	25
0.193919	0.360652	1.00454	26
0.210993	0.359661	1.05264	25
0.236374	0.176832	0.50247	15
0.0659523	0.202509	0.974486	12
0.0769749	0.203452	0.952436	12
0.094245	0.349291	0.864677	21
0.097045	0.386011	0.952501	21
0.10737	0.384764	0.99782	21
0.0975284	0.395626	1.01406	21
0.0854923	0.237065	1.20096	8
0.21215	0.358448	1.03864	25
0.0445579	0.550096	1.49073	29
0.0446986	0.548057	1.52068	29
0.0457579	0.563834	1.50144	29
0.0472969	0.483086	1.57882	29
0.153281	0.300274	0.728903	19
0.148421	0.287287	0.695496	19
0.137667	0.280919	0.716857	19
0.152329	0.293476	0.708262	19
0.241043	0.186854	0.503106	15
0.240325	0.180665	0.493007	15
0.232548	0.187674	0.542411	15
0.0857738	0.246592	1.22559	8
0.0803743	0.246846	1.24706	8
0.0856445	0.259654	1.27995	8
0.0825819	0.246049	1.25897	8
0.056088	0.217888	1.02707	13
0.226914	0.316659	1.00802	24
0.186471	0.086313	0.561301	3
0.181548	0.0823507	0.51518	3
0.148594	0.279002	0.746149	19
0.249611	0.349944	1.27976	25
0.248475	0.365421	1.28523	25
0.199219	0.297711	0.752799	24
0.0670281	0.252465	1.37483	9
0.0678775	0.254266	1.38862	9
0.139953	0.170862	0.85782	6
0.209708	0.0358814	0.20621	1
0.279406	0.254199	1.21045	23
0.0557077	0.255841	1.17196	9
0.281609	0.14653	0.491536	14
0.28673	0.155872	0.52045	14
0.0934989	0.245388	1.21377	8
0.210713	0.241818	0.617978	17
0.149878	0.410534	1.07558	27
0.212419	0.244544	0.619719	17
0.197892	0.244899	0.615392	17
0.206736	0.248677	0.637863	17
0.156975	0.415632	1.15824	27
0.17019	0.470093	1.48967	27
0.168773	0.484375	1.50084	27
0.161214	0.445468	1.44456	27
0.0488212	0.587229	1.81711	29
0.0487692	0.613641	1.80432	29
0.186349	0.270002	0.702318	18
0.181083	0.269813	0.693861	18
0.0684775	0.371239	0.950303	22
0.0694686	0.385426	0.920118	22
0.0657219	0.37043	0.956239	22
0.0683317	0.36911	0.94544	22
0.0713884	0.391815	0.971415	22
0.0699489	0.375533	0.961238	22
0.0697753	0.387947	0.998662	22
0.0706233	0.374438	0.949126	22
0.078654	0.216106	1.00093	12
0.0895767	0.256624	1.26792	8
0.0461803	0.557001	1.51787	29
0.0446166	0.551296	1.51516	29
0.166695	0.138456	0.803295	5
0.148823	0.291745	0.700424	19
0.153095	0.302787	0.758027	19
0.165125	0.307406	0.81945	19
0.0433528	0.515415	1.39946	29
0.0433232	0.527553	1.42729	29
0.0552554	0.765221	1.26982	29
0.0553117	0.73847	1.30309	29
0.0564888	0.710006	1.1748	29
0.05311	0.704643	1.18312	29
0.0533376	0.701653	1.17942	29
0.0463627	0.60535	1.43084	29
0.0438341	0.570212	1.50205	29
0.27877	0.267447	1.15731	23
0.302682	0.27082	1.19406	23
0.298965	0.285202	1.26475	23
0.311416	0.278334	1.1822	23
0.204621	0.0654683	0.290216	2
0.216199	0.0595632	0.311716	2
0.1785	0.0579976	0.273399	2
0.242311	0.184989	0.541298	15
0.151176	0.289993	0.70452	19
0.153836	0.295254	0.716323	19
0.154388	0.297687	0.739114	19
0.150665	0.308724	0.714775	19
0.155798	0.301177	0.743171	19
0.159355	0.33024	0.819471	19
0.15667	0.337328	0.81516	20
0.145874	0.182782	0.862214	6
0.13908	0.168126	0.913602	6
0.142677	0.182025	0.914799	6
0.219532	0.36907	1.04529	25
0.20898	0.320738	0.869636	24
0.19891	0.316781	0.859363	25
[truncated: 8,056 more rows]
