# Supplementary material for: Single-molecule fluorescence multiplexing by multi-parameter spectroscopic detection of nanostructured FRET labels
Source: Nat Nanotechnol. 2024 May 15;19(8):1150–7. doi: 10.1038/s41565-024-01672-8 (PMC11329371; doi:10.1038/s41565-024-01672-8)
Supplement: Supplementary file 8 — Statistical source data for Fig. 5d,e. [file 41565_2024_1672_MOESM8_ESM.xlsx]

## Sheet: 5D
STD_x (um)	STD_y (um)
0.309767	0.240191
0.276099	0.225291
0.276635	0.254188
0.346824	0.30903
0.345824	0.309267
0.375343	0.312715
0.282058	0.224199
0.247274	0.210741
0.24767	0.2305
0.257201	0.236714
0.276789	0.217053
0.283701	0.245743
0.264908	0.237487
0.27459	0.224778
0.266494	0.216789
0.298833	0.238789
0.266116	0.223154
0.269106	0.234258
0.28295	0.224472
0.294938	0.214159
0.260237	0.234718
0.263349	0.228632
0.271173	0.240084
0.24246	0.230346
0.290468	0.216507
0.270334	0.221071
0.292595	0.203272
0.265095	0.233191
0.265865	0.23748
0.276698	0.229036
0.274977	0.222515
0.284027	0.228441
0.294704	0.241327
0.290767	0.211857
0.248301	0.234939
0.255654	0.25475
0.274387	0.223985
0.253015	0.206411
0.27907	0.208987
0.28894	0.221542
0.254769	0.240083
0.286577	0.214009
0.243654	0.247574
0.250907	0.220618
0.272933	0.207103
0.232632	0.213568
0.26924	0.212872
0.267419	0.236703
0.247244	0.205446
0.278133	0.243076
0.303215	0.241537
0.270372	0.221697
0.262778	0.237413
0.263034	0.238119
0.273823	0.228126
0.275772	0.218636
0.274258	0.209713
0.258104	0.21057
0.237771	0.223175
0.244928	0.234194
0.292632	0.220719
0.270444	0.2155
0.257597	0.222877
0.261765	0.193937
0.252528	0.24013
0.235901	0.228617
0.280966	0.251416
0.273773	0.226899
0.277267	0.222938
0.27379	0.22477
0.275016	0.239067
0.275439	0.235811
0.259753	0.260901
0.261292	0.235416
0.286972	0.219999
0.269462	0.235123
0.28143	0.247061
0.268444	0.258703
0.304249	0.293008
0.306967	0.309575
0.33519	0.276637
0.263932	0.226353
0.272775	0.217443
0.279094	0.226058
0.269298	0.21905
0.334034	0.2352
0.277605	0.245033
0.250738	0.199451
0.268647	0.204304
0.27221	0.214646
0.277081	0.22133
0.270384	0.216319
0.250749	0.215678
0.289202	0.250537
0.271817	0.220264
0.27914	0.246264
0.243106	0.227288
0.269462	0.22791
0.282136	0.211547
0.261042	0.232754
0.256705	0.210206
0.279284	0.242
0.26175	0.254222
0.27421	0.241975
0.273601	0.246013
0.265634	0.234823
0.266193	0.235239
0.273638	0.250519
0.27727	0.249009
0.260441	0.224966
0.245468	0.235209
0.282313	0.200778
0.33206	0.271394
0.300273	0.267334
0.250936	0.23014
0.295544	0.226779
0.288994	0.242121
0.277895	0.217465
0.260252	0.200374
0.278474	0.220289
0.233516	0.229433
0.24511	0.221549
0.314963	0.232603
0.248059	0.219075
0.267115	0.24005
0.264946	0.217209
0.272169	0.251023
0.260737	0.219033
0.258785	0.210442
0.258924	0.219192
0.243166	0.222082
0.31293	0.262218
0.306505	0.250609
0.32228	0.24244
0.31846	0.276185
0.307821	0.262763
0.331365	0.239639
0.296885	0.250451
0.307827	0.312986
0.319352	0.276345
0.325362	0.240385
0.32351	0.272561
0.337806	0.279296
0.329126	0.285101
0.337421	0.327208
0.298975	0.283583
0.272748	0.237411
0.283165	0.217826
0.3008	0.225096
0.288736	0.251776
0.254862	0.233438
0.296564	0.253287
0.294523	0.279612
0.275713	0.231851
0.27096	0.23504
0.260227	0.236961
0.250644	0.236113
0.273307	0.258041
0.272023	0.240273
0.303706	0.229473
0.261689	0.209292
0.309101	0.220257
0.263044	0.230543
0.27656	0.239778
0.268555	0.247399
0.276744	0.258404
0.2716	0.224504
0.325059	0.236555
0.275864	0.226326
0.266408	0.253704
0.269582	0.215861
0.283772	0.21686
0.310247	0.228288
0.269654	0.235674
0.307253	0.238543
0.27507	0.239727
0.256785	0.216692
0.276656	0.218084
0.269991	0.222369
0.25297	0.214954
0.250798	0.202198
0.292657	0.222334
0.291433	0.242476
0.260484	0.205717
0.31011	0.223327
0.246575	0.179994
0.250376	0.23661
0.352358	0.309977
0.290216	0.314618
0.297363	0.268095
0.287472	0.320953
0.294583	0.242045
0.262931	0.217794
0.332942	0.31235
0.288398	0.230751
0.288307	0.229924
0.29399	0.237601
0.27341	0.217166
0.255897	0.241116
0.279313	0.20778
0.297821	0.245842
0.317807	0.247067
0.296508	0.236369
0.285071	0.227495
0.294149	0.246994
0.301027	0.241568
0.28656	0.237034
0.264471	0.225811
0.246648	0.225387
0.275128	0.209032
0.297625	0.22506
0.297315	0.261893
0.274116	0.246835
0.280832	0.245133
0.31262	0.219567
0.287479	0.254501
0.308058	0.222546
0.295796	0.225958
0.283824	0.226102
0.323258	0.301497
0.324385	0.285776
0.316533	0.294086
0.292905	0.282346
0.284535	0.241258
0.300796	0.241645
0.334224	0.236213
0.253105	0.225808
0.271038	0.219118
0.295202	0.218165
0.286764	0.190769
0.252376	0.196705
0.276439	0.227899
0.255674	0.218144
0.284699	0.243622
0.282099	0.216184
0.2787	0.193104
0.277972	0.221246
0.247515	0.227902
0.278762	0.207214
0.288049	0.231591
0.276606	0.200394
0.27604	0.222024
0.261879	0.226423
0.265435	0.217782
0.265263	0.249218
0.313752	0.240881
0.259215	0.216145
0.276753	0.228046
0.293437	0.203368
0.238916	0.243927
0.310571	0.28627
0.283432	0.267663
0.299196	0.242029
0.26181	0.241282
0.27822	0.222068
0.290799	0.253562
0.267617	0.232857
0.279144	0.224038
0.269508	0.205994
0.294162	0.268161
0.282916	0.227925
0.286296	0.239548
0.272594	0.217591
0.314344	0.237422
0.297731	0.260445
0.293644	0.243634
0.311216	0.254262
0.326863	0.254172
0.282189	0.221249
0.298218	0.210732
0.30897	0.224504
0.290508	0.237527
0.267448	0.223574
0.29322	0.243266
0.301895	0.282535
0.298401	0.311362
0.302198	0.301172
0.306285	0.297688
0.333813	0.316309
0.277465	0.217193
0.269272	0.247583
0.261222	0.223393
0.255016	0.229067
0.284551	0.243217
0.266036	0.210337
0.265086	0.230526
0.282599	0.224932
0.249971	0.253968
0.274578	0.253809
0.261971	0.25847
0.265195	0.237999
0.259265	0.227731
0.257035	0.216601
0.25752	0.213978
0.285633	0.219158
0.251041	0.251657
0.29914	0.285502
0.296511	0.238443
0.271335	0.246021
0.26465	0.236355
0.27187	0.230907
0.252923	0.236304
0.267709	0.215163
0.298672	0.2613
0.259355	0.225256
0.287241	0.270161
0.273009	0.224004
0.319532	0.318702
0.292983	0.298183
0.32468	0.291757
0.281486	0.295828
0.299669	0.236875
0.284642	0.230648
0.276406	0.225454
0.250634	0.212839
0.285238	0.225881
0.275545	0.229643
0.261353	0.233234
0.256999	0.236309
0.25238	0.230886
0.30112	0.223558
0.261517	0.219113
0.258805	0.253074
0.254028	0.228594
0.341014	0.206641
0.251814	0.225614
0.292397	0.231841
0.292134	0.223227
0.258968	0.206216
0.287624	0.23209
0.276711	0.235482
0.293027	0.238978
0.281608	0.226013
0.266647	0.222768
0.251529	0.221848
0.251269	0.222634
0.273781	0.232036
0.297065	0.238415
0.300867	0.231131
0.283715	0.230522
0.27561	0.242891
0.273297	0.207327
0.282906	0.214055
0.300363	0.200953
0.275749	0.231397
0.261608	0.264971
0.274097	0.214957
0.25655	0.228786
0.270609	0.237392
0.27163	0.220842
0.263619	0.249164
0.270932	0.258243
0.259562	0.217114
0.263724	0.237393
0.261219	0.238775
0.266624	0.23563
0.273505	0.237641
0.278957	0.211156
0.267967	0.246091
0.302532	0.235861
0.25156	0.218839
0.262706	0.204891
0.272759	0.232511
0.253502	0.235885
0.244252	0.222072
0.30552	0.240258
0.274487	0.217032
0.278251	0.236187
0.287622	0.231274
0.262849	0.215244
0.276961	0.204382
0.302484	0.224849
0.270208	0.225068
0.254894	0.236814
0.277806	0.245816
0.285533	0.242902
0.277664	0.25015
0.270514	0.232971
0.279263	0.210708
0.281942	0.207416
0.265363	0.220749
0.30574	0.292674
0.293137	0.227616
0.282767	0.236503
0.283448	0.241509
0.293264	0.253337
0.311413	0.238202
0.304791	0.255849
0.297261	0.245092
0.249872	0.250822
0.245869	0.260984
0.2952	0.250828
0.255425	0.230882
0.284772	0.262909
0.295692	0.262544
0.279819	0.230532
0.297404	0.241773
0.268661	0.245202
0.272029	0.243998
0.297791	0.250961
0.287713	0.239933
0.314254	0.218577
0.325087	0.248899
0.273819	0.225307
0.239153	0.23734
0.263217	0.239438
0.318037	0.320559
0.305923	0.318265
0.294594	0.253987
0.313887	0.290144
0.267314	0.281234
0.329006	0.258184
0.312618	0.306611
0.320596	0.327423
0.299825	0.266849
0.318291	0.266998
0.279698	0.228935
0.360723	0.329763
0.266811	0.254634
0.280473	0.228215
0.273095	0.237881
0.263493	0.235867
0.297781	0.222123
0.278185	0.234485
0.304825	0.235147
0.304568	0.228824
0.290185	0.245541
0.279387	0.250304
0.272365	0.230238
0.311866	0.239248
0.261511	0.240441
0.265823	0.23588
0.271739	0.236177
0.289228	0.225164
0.250466	0.245189
0.29075	0.234142
0.297951	0.244913
0.284992	0.261077
0.297775	0.266711
0.310928	0.22928
0.260202	0.2608
0.262192	0.242068
0.273365	0.239335
0.285599	0.235554
0.302745	0.250388
0.307099	0.226719
0.273995	0.228879
0.275423	0.221215
0.339387	0.212875
0.266387	0.240619
0.275451	0.30029
0.285565	0.239762
0.280137	0.223592
0.328763	0.31043
0.320875	0.29517
0.326951	0.254936
0.329744	0.309549
0.318813	0.294818
0.278027	0.239392
0.288339	0.225
0.30425	0.228835
0.246248	0.230555
0.266662	0.213157
0.290019	0.220929
0.25757	0.211004
0.24909	0.225066
0.27572	0.227078
0.26	0.226749
0.269216	0.218561
0.264433	0.233181
0.242057	0.211817
0.263398	0.204224
0.321796	0.261509
0.319098	0.260146
0.319035	0.291663
0.328134	0.249075
0.31521	0.266188
0.31333	0.259042
0.290177	0.284681
0.288146	0.298843
0.289652	0.245812
0.309265	0.276071
0.272103	0.239876
0.328059	0.280264
0.31734	0.271354
0.290405	0.254871
0.318144	0.286071
0.319154	0.265039
0.327414	0.275122
0.316778	0.311089
0.290966	0.253366
0.260237	0.240772
0.265579	0.22864
0.253064	0.228212
0.273591	0.213283
0.322792	0.22393
0.251657	0.226393
0.299059	0.234096
0.281423	0.257866
0.33464	0.246825
0.305777	0.233977
0.272173	0.233509
0.30678	0.234298
0.318759	0.236118
0.251387	0.223157
0.310908	0.223403
0.2813	0.220228
0.313605	0.23365
0.263373	0.250857
0.281421	0.258807
0.323945	0.260778
0.319948	0.263722
0.306893	0.300692
0.295446	0.273249
0.315565	0.266574
0.328337	0.258634
0.326649	0.317557
0.339925	0.268846
0.326407	0.306492
0.330396	0.295052
0.33627	0.298296
0.256848	0.210567
0.299035	0.245109
0.262155	0.245534
0.262057	0.259835
0.25641	0.245206
0.286527	0.257228
0.275143	0.21793
0.289004	0.217588
0.273565	0.209587
0.279195	0.23191
0.269488	0.231027
0.25613	0.21754
0.304498	0.222338
0.262358	0.241005
0.231168	0.235628
0.29958	0.239281
0.297478	0.22193
0.302893	0.228331
0.31056	0.248303
0.292912	0.258849
0.278794	0.223864
0.274425	0.23089
0.262218	0.246494
0.27982	0.232869
0.256744	0.242716
0.270207	0.243634
0.29405	0.23431
0.250132	0.228202
0.258063	0.240974
0.258474	0.251549
0.291388	0.221116
0.27351	0.223459
0.301689	0.236627
0.308665	0.230799
0.262198	0.234644
0.269276	0.238103
0.26101	0.233295
0.280051	0.227942
0.25893	0.218854
0.248748	0.262143
0.261775	0.238425
0.297236	0.249841
0.268841	0.238131
0.277024	0.233561
0.288491	0.232658
0.262488	0.217109
0.266801	0.224068
0.297677	0.233362
0.32004	0.220281
0.354037	0.304415
0.324492	0.269524
0.293746	0.267784
0.330255	0.280504
0.356348	0.301894
0.269211	0.290691
0.348459	0.31553
0.33546	0.328391
0.278308	0.244666
0.303501	0.255505
0.258024	0.210607
0.26041	0.220547
0.255638	0.259631
0.261281	0.234938
0.290118	0.2534
0.250107	0.244793
0.290081	0.234504
0.283762	0.253311
0.269186	0.225539
0.283693	0.22534
0.271805	0.241813
0.265184	0.253583
0.284827	0.234977
0.240486	0.243754
0.278366	0.249339
0.28889	0.246063
0.274616	0.217175
0.293088	0.23972
0.281794	0.212897
0.254932	0.215658
0.310687	0.231985
0.297117	0.248628
0.257347	0.229296
0.243263	0.226192
0.256389	0.257076
0.294446	0.245621
0.276961	0.247752
0.277606	0.237172
0.28416	0.240193
0.273662	0.22926
0.270856	0.219653
0.278136	0.224965
0.263531	0.221194
0.26305	0.234265
0.248928	0.264073
0.283073	0.252571
0.260613	0.257527
0.242457	0.220681
0.257503	0.243195
0.319659	0.22662
0.26408	0.244217
0.269661	0.231309
0.264335	0.226278
0.268054	0.229866
0.298125	0.211947
0.261971	0.218643
0.273258	0.241727
0.268922	0.232314
0.244832	0.238756
0.255592	0.207769
0.274329	0.214007
0.262722	0.232565
0.319677	0.229457
0.279532	0.232838
0.24871	0.226558
0.276221	0.238797
0.280304	0.220119
0.324179	0.27187
0.260413	0.222861
0.286762	0.233472
0.276173	0.239757
0.247183	0.223573
0.268406	0.213168
0.283785	0.257864
0.263773	0.222832
0.272816	0.272415
0.256658	0.23181
0.251745	0.223792
0.274702	0.211801
0.270445	0.218315
0.297095	0.263261
0.297216	0.273362
0.301352	0.285659
0.324317	0.311706
0.30198	0.263053
0.313045	0.316608
0.310816	0.287734
0.346466	0.3356
0.339955	0.329639
0.262268	0.222626
0.254306	0.246351
0.280147	0.248854
0.27327	0.229933
0.256089	0.218289
0.252227	0.219285
0.269438	0.229441
0.270423	0.208213
0.250874	0.227485
0.265049	0.223755
0.236784	0.223969
0.306753	0.20674
0.279414	0.227186
0.267734	0.239404
0.27385	0.241592
0.26799	0.200682
0.249768	0.23802
0.270105	0.224009
0.282892	0.219417
0.251303	0.191579
0.251927	0.251748
0.248493	0.217767
0.270152	0.23043
0.24476	0.219924
0.269252	0.244068
0.243209	0.244242
0.232353	0.220738
0.240098	0.211738
0.27847	0.237958
0.269926	0.232831
0.256938	0.232729
0.27675	0.20494
0.260667	0.218143
0.273378	0.250766
0.261752	0.211366
0.321578	0.336997
0.297506	0.274814
0.345369	0.270513
0.336486	0.238623
0.312422	0.292876
0.29345	0.294386
0.309589	0.312033
0.315503	0.268425
0.344566	0.296345
0.334401	0.243832
0.304167	0.292094
0.288043	0.266383
0.315358	0.304934
0.347389	0.268201
0.293498	0.333667
0.303104	0.300912
0.306028	0.296681
0.291351	0.310764
0.315175	0.312262
0.303619	0.264944
0.291324	0.263565
0.24773	0.239482
0.270005	0.247579
0.257368	0.235804
0.277394	0.227537
0.267552	0.222379
0.255193	0.21688
0.275482	0.249278
0.267221	0.241721
0.269167	0.231309
0.300493	0.267017
0.283954	0.280978
0.312613	0.265234
0.314563	0.276356
0.31756	0.29134
0.317248	0.288051
0.299298	0.281195
0.345309	0.256205
0.315243	0.28409
0.256095	0.222124
0.283745	0.229781
0.265371	0.248464
0.2681	0.234458
0.272744	0.236315
0.30746	0.239026
0.312453	0.25532
0.300573	0.265464
0.29144	0.249375
0.316743	0.285268
0.282162	0.294822
0.296541	0.2734
0.336708	0.265
0.29713	0.264063
0.289977	0.248501
0.29251	0.289579
0.303166	0.288781
0.304709	0.276489
0.300461	0.290224
0.296569	0.292985
0.273468	0.270988
0.293086	0.257909
0.301903	0.278522
0.290801	0.292175
0.316599	0.267418
0.281182	0.254997
0.319196	0.285388
0.288256	0.263318
0.327711	0.253621
0.339546	0.292048
0.267277	0.268458
0.343853	0.282308
0.323643	0.307533
0.270414	0.294063
0.353505	0.274699
0.312531	0.303513
0.287099	0.291773
0.306266	0.310264
0.296952	0.304395
0.319862	0.292448
0.324243	0.295254
0.316667	0.276508
0.270438	0.230734
0.247698	0.218231
0.303939	0.260589
0.284718	0.253519
0.276961	0.238433
0.304511	0.245351
0.308877	0.273595
0.305394	0.263228
0.268722	0.25765
0.287569	0.258308
0.287658	0.255733
0.336457	0.302739
0.255811	0.226044
0.296213	0.227368
0.272441	0.221035
0.235416	0.21363
0.277855	0.239326
0.272644	0.232117
0.278505	0.231998
0.251058	0.226931
0.289847	0.225618
0.275475	0.252082
0.274442	0.220688
0.27396	0.217328
0.333492	0.255279
0.319233	0.268354
0.26999	0.244611
0.26771	0.264282
0.240261	0.221839
0.272745	0.240456
0.30009	0.214372
0.250769	0.243609
0.256132	0.225046
0.268024	0.24705
0.314759	0.216563
0.276904	0.223377
0.312756	0.234018
0.271964	0.226453
0.316601	0.239899
0.305324	0.268005
0.280149	0.222695
0.298759	0.237493
0.292775	0.231452
0.298012	0.233828
0.261978	0.230905
0.30051	0.23531
0.290839	0.220929
0.269536	0.198775
0.262658	0.217614
0.267331	0.221361
0.277083	0.230369
0.25982	0.224101
0.280958	0.259544
0.258989	0.22723
0.287388	0.259062
0.290148	0.225916
0.259727	0.255142
0.24956	0.222094
0.312161	0.316354
0.335205	0.287604
0.314536	0.283062
0.312804	0.283472
0.294207	0.262094
0.351632	0.28874
0.284116	0.259502
0.308774	0.230073
0.309488	0.221829
0.314242	0.255832
0.303353	0.259366
0.294732	0.214481
0.267133	0.239397
0.328728	0.20948
0.257474	0.211816
0.294574	0.230589
0.253607	0.234957
0.26476	0.208787
0.272803	0.243262
0.284143	0.226763
0.284153	0.240957
0.255456	0.253443
0.34688	0.272118
0.281075	0.293597
0.327089	0.321969
0.286277	0.218915
0.268464	0.254647
0.252223	0.236969
0.272165	0.228582
0.307623	0.241483
0.320943	0.247248
0.263662	0.226743
0.284695	0.256572
0.308942	0.253807
0.273748	0.24882
0.294086	0.25675
0.269794	0.229425
0.257521	0.238626
0.27195	0.268272
0.296827	0.257709
0.271919	0.237012
0.272763	0.235705
0.298681	0.246495
0.255685	0.241333
0.276827	0.257321
0.27967	0.215608
0.287883	0.219152
0.278069	0.227867
0.250067	0.220199
0.309197	0.252518
0.273991	0.229972
0.267359	0.237768
0.274247	0.250207
0.288169	0.219759
0.259582	0.230183
0.27308	0.263041
0.269626	0.238406
0.29451	0.263895
0.280042	0.229635
0.296202	0.220162
0.323446	0.304913
0.322097	0.295552
0.341533	0.316847
0.355879	0.287615
0.337555	0.270364
0.302799	0.310615
0.356731	0.286802
0.280096	0.241117
0.2815	0.240895
0.268322	0.229721
0.240713	0.215595
0.277536	0.231478
0.284462	0.252118
0.284912	0.25488
0.279859	0.211889
0.270608	0.237906
0.299904	0.323023
0.322246	0.335394
0.373291	0.280702
0.317151	0.318525
0.353617	0.284503
0.322799	0.290119
0.327977	0.378526
0.332194	0.28454
0.34064	0.308502
0.331747	0.320635
0.330891	0.291618
0.321327	0.373745
0.30229	0.277006
0.308642	0.286255
0.277071	0.245716
0.304613	0.247047
0.268921	0.249993
0.279328	0.267164
0.278256	0.248243
0.273078	0.251137
0.295288	0.253354
0.284671	0.265428
0.275688	0.241761
0.290027	0.233872
0.35591	0.327823
0.316671	0.309007
0.312207	0.305121
0.274745	0.249477
0.252549	0.227303
0.295735	0.236339
0.263338	0.229874
0.28713	0.249766
0.292754	0.245301
0.281672	0.241812
0.254899	0.248327
0.286704	0.246718
0.275676	0.238546
0.279866	0.218578
0.302173	0.231166
0.301253	0.243057
0.294082	0.237901
0.271837	0.287149
0.281803	0.287837
0.27103	0.237129
0.233115	0.236384
0.285102	0.249024
0.273419	0.255435
0.293733	0.239348
0.255418	0.236594
0.264508	0.244783
0.260544	0.247381
0.255135	0.231605
0.260275	0.243267
0.301978	0.252977
0.283829	0.227235
0.266964	0.230506
0.251866	0.250766
0.312988	0.226809
0.248937	0.235257
0.255204	0.224541
0.266923	0.261699
0.290341	0.267785
0.347485	0.293362
0.35438	0.280683
0.344863	0.338595
0.313091	0.290975
0.324281	0.316756
0.320778	0.310435
0.297643	0.332639
0.266774	0.233441
0.39464	0.343528
0.336388	0.333375
0.322488	0.320885
0.31192	0.318703
0.32257	0.321603
0.280458	0.249139
0.249207	0.214326
0.272161	0.256265
0.250119	0.243557
0.265761	0.2226
0.261867	0.233578
0.273276	0.222181
0.283358	0.249075
0.276521	0.259234
0.281099	0.236648
0.27789	0.254006
0.276143	0.241981
0.293265	0.239844
0.269964	0.241144
0.25121	0.28069
0.262765	0.218038
0.239782	0.231727
0.236443	0.233659
0.282206	0.255865
0.312519	0.237821
0.27864	0.227664
0.264818	0.2342
0.262178	0.242689
0.259801	0.265195
0.25595	0.248773
0.25133	0.243898
0.313901	0.235769
0.27123	0.265796
0.275482	0.231588
0.26807	0.256412
0.262218	0.268728
0.26676	0.220232
0.282613	0.222454
0.268432	0.228684
0.25384	0.234727
0.274068	0.250217
0.251945	0.246969
0.284109	0.255682
0.273036	0.229469
0.270254	0.222026
0.227912	0.232285
0.278421	0.25132
0.292517	0.242402
0.263667	0.225203
0.339728	0.285026
0.318132	0.288889
0.309919	0.28266
0.308702	0.266658
0.319751	0.311919
0.302714	0.257943
0.26349	0.255769
0.263292	0.223566
0.263936	0.26655
0.268574	0.237611
0.27307	0.248519
0.288971	0.278371
0.252644	0.242434
0.237316	0.244707
0.274772	0.254332
0.2918	0.254607
0.379067	0.293739
0.367572	0.279829
0.301464	0.315881
0.321097	0.325396
0.304523	0.244033
0.297515	0.245498
0.271092	0.252695
0.302904	0.23891
0.365618	0.368372
0.365114	0.313053
0.324707	0.345092
0.285382	0.280776
0.327687	0.327815
0.328825	0.313214
0.271118	0.23059
0.303417	0.285266
0.297978	0.286009
0.301492	0.27797
0.249372	0.253959
0.298335	0.293257
0.250958	0.230689
0.297656	0.266353
0.276462	0.245529
0.283595	0.256748
0.284047	0.273378
0.314078	0.294132
0.315603	0.264047
0.282239	0.275661
0.3404	0.280423
0.299638	0.255129
0.303065	0.246024
0.271288	0.222954
0.309565	0.264026
0.302435	0.258926
0.336505	0.295891
0.275958	0.263629
0.258457	0.246167
0.27493	0.22885
0.280181	0.229014
0.315041	0.243086
0.263695	0.242702
0.26493	0.255927
0.272351	0.2458
0.247589	0.256068
0.234266	0.252073
0.278155	0.238277
0.303332	0.265847
0.312097	0.247995
0.253918	0.246658
0.268349	0.25079
0.269529	0.241078
0.258706	0.227726
0.276855	0.268553
0.297082	0.242067
0.284077	0.252429
0.304751	0.250511
0.276113	0.235233
0.319168	0.259739
0.284574	0.251034
0.257996	0.269915
0.251455	0.216283
0.278002	0.256393
0.244441	0.227535
0.255957	0.244885
0.255226	0.251129
0.264924	0.236759
0.268261	0.259714
0.267415	0.233234
0.252314	0.216183
0.285104	0.229059
0.280018	0.233101
0.307176	0.330222
0.289191	0.291591
0.359969	0.298838
0.299478	0.26758
0.280178	0.285837
0.346048	0.279683
0.291718	0.283343
0.307897	0.269648
0.342228	0.335384
0.340613	0.290567
0.319686	0.310217
0.354213	0.30762
0.307038	0.308892
0.32559	0.289888
0.361233	0.285996
0.334643	0.311098
0.344038	0.313502
0.310491	0.305562
0.339164	0.328688
0.361788	0.36487
0.303677	0.296639
0.323386	0.380229
0.330051	0.306465
0.31407	0.328749
0.294604	0.305226

## Sheet: 5E
BinCenters_Red (counts/uW/ms)	hist_Red_free	hist_Red_bound	BinCenters_Green (counts/uW/ms)	hist_Green_free	hist_Green_bound
0.002	0	0	0.004	4.46429	4.35323
0.006	0	0	0.008	13.3929	12.4378
0.01	0	0	0.012	48.3631	29.5398
0.014	0	0	0.016	75.8929	69.6517
0.018	0	0	0.02	33.4821	77.1144
0.022	0	0	0.024	49.1071	32.3383
0.026	0	0	0.028	11.9048	13.6816
0.03	0	0	0.032	1.4881	4.66418
0.034	0	0	0.036	6.69643	1.86567
0.038	0	0	0.04	1.4881	1.86567
0.042	0	0	0.044	0.744048	1.55473
0.046	0	0	0.048	1.4881	0.310945
0.05	0	0	0.052	0	0
0.054	0	0	0.056	0	0
0.058	0	0	0.06	0	0
0.062	0	0	0.064	0	0
0.066	0	0	0.068	0	0
0.07	0	0	0.072	0	0
0.074	0	0	0.076	0	0
0.078	0	0	0.08	0	0
0.082	0	0	0.084	0	0
0.086	0	0	0.088	0	0
0.09	0	0	0.092	0	0
0.094	0	0	0.096	0	0
0.098	0.744048	0.310945	0.1	0	0
0.102	0	0	0.104	0	0
0.106	0	0	0.108	0	0
0.11	0	0	0.112	0	0
0.114	0	0	0.116	0	0
0.118	0	0	0.12	0	0
0.122	0	0.932836	0.124	0	0
0.126	0	1.55473	0.128	0	0
0.13	4.46429	1.24378	0.132	0	0
0.134	11.1607	4.35323	0.136	0	0
0.138	14.1369	15.2363	0.14	0	0
0.142	11.9048	20.8333	0.144	0	0
0.146	71.4286	66.5423	0.148	0	0
0.15	77.381	66.5423	0.152	0	0
0.154	29.7619	27.6741	0.156	0	0
0.158	16.369	24.2537	0.16	0	0
0.162	7.44048	12.4378	0.164	0	0
0.166	2.97619	7.46269	0.168	0	0
0.17	0	0.621891	0.172	0	0
0.174	0	0	0.176	0	0
0.178	0	0	0.18	0	0
0.182	0.744048	0	0.184	0	0
0.186	1.4881	0	0.188	0	0
0.19	0	0	0.192	0	0
0.194	0	0	0.196	0	0
0.198	0	0	0.2	0	0
			0.204	0	0
			0.208	0	0
			0.212	0	0
			0.216	0	0
