# Supplementary material for: Single-molecule fluorescence multiplexing by multi-parameter spectroscopic detection of nanostructured FRET labels
Source: Nat Nanotechnol. 2024 May 15;19(8):1150–7. doi: 10.1038/s41565-024-01672-8 (PMC11329371; doi:10.1038/s41565-024-01672-8)
Supplement: Supplementary file 9 — Statistical source data for Fig. 6b,c. [file 41565_2024_1672_MOESM9_ESM.xlsx]

## Sheet: 6B
Red Counts (all)	Green Counts (all)	Red Counts (Unbound)	Green Counts (Unbound)	Red Counts (EGFP_bound)	Green Counts (EGFP_bound)	Red Counts (FLUC_bound)	Green Counts (FLUC_bound)
0.141208	0.115322	0.213709	0.0148894	0.141208	0.115322	0.182345	0.0179835
0.141208	0.115322	0.206857	0.0176666	0.141208	0.115322	0.19645	0.0150781
0.141208	0.115322	0.206857	0.0176666	0.141208	0.115322	0.205777	0.0144031
0.141208	0.115322	0.188987	0.0171671	0.141208	0.115322	0.205777	0.0144031
0.141208	0.115322	0.208945	0.0140772	0.141208	0.115322	0.205777	0.0144031
0.141208	0.115322	0.208945	0.0140772	0.141208	0.115322	0.194588	0.0173067
0.141208	0.115322	0.173067	0.0139975	0.141208	0.115322	0.194588	0.0173067
0.141208	0.115322	0.212907	0.0282985	0.141208	0.115322	0.210021	0.01904
0.163304	0.0636579	0.197635	0.0259074	0.136248	0.0960012	0.210021	0.01904
0.164147	0.0686967	0.195182	0.027108	0.136248	0.0960012	0.210021	0.01904
0.146718	0.0545478	0.21829	0.0229204	0.141386	0.11349	0.210021	0.01904
0.136248	0.0960012	0.129176	0.0138102	0.141386	0.11349	0.210021	0.01904
0.136248	0.0960012	0.135979	0.0123236	0.141386	0.11349	0.210021	0.01904
0.141386	0.11349	0.125716	0.0128518	0.141386	0.11349	0.210021	0.01904
0.141386	0.11349	0.144247	0.0106724	0.141386	0.11349	0.210021	0.01904
0.141386	0.11349	0.14567	0.0165351	0.141386	0.11349	0.210021	0.01904
0.141386	0.11349	0.14567	0.0165351	0.141386	0.11349	0.210021	0.01904
0.141386	0.11349	0.206389	0.0238397	0.141386	0.11349	0.210021	0.01904
0.141386	0.11349	0.206389	0.0238397	0.141386	0.11349	0.210021	0.01904
0.141386	0.11349	0.206389	0.0238397	0.139239	0.108739	0.210021	0.01904
0.141386	0.11349	0.20552	0.0231679	0.141905	0.10322	0.210021	0.01904
0.141386	0.11349	0.20552	0.0231679	0.143728	0.113003	0.210021	0.01904
0.15061	0.0640744	0.20552	0.0231679	0.143728	0.113003	0.210021	0.01904
0.15061	0.0640744	0.197356	0.0241195	0.135048	0.106732	0.208161	0.0188761
0.158732	0.0677722	0.197356	0.0241195	0.135048	0.106732	0.208161	0.0188761
0.158732	0.0677722	0.21148	0.019554	0.135048	0.106732	0.208161	0.0188761
0.158732	0.0677722	0.222465	0.0235327	0.135048	0.106732	0.213349	0.0198807
0.155008	0.0694759	0.20552	0.0185454	0.157235	0.112278	0.213349	0.0198807
0.155008	0.0694759	0.216248	0.0234872	0.157235	0.112278	0.213349	0.0198807
0.172797	0.0591879	0.222249	0.0182519	0.157235	0.112278	0.213349	0.0198807
0.139239	0.108739	0.208013	0.0226169	0.157235	0.112278	0.213349	0.0198807
0.213709	0.0148894	0.222407	0.0139942	0.144063	0.113219	0.213349	0.0198807
0.182345	0.0179835	0.235402	0.0192606	0.144063	0.113219	0.213349	0.0198807
0.154831	0.0651207	0.234115	0.0226659	0.144063	0.113219	0.213349	0.0198807
0.141905	0.10322	0.234115	0.0226659	0.144063	0.113219	0.213349	0.0198807
0.143728	0.113003	0.217008	0.0348461	0.144063	0.113219	0.213349	0.0198807
0.143728	0.113003	0.221886	0.0200342	0.144063	0.113219	0.213349	0.0198807
0.135048	0.106732	0.20375	0.0158619	0.144063	0.113219	0.213349	0.0198807
0.135048	0.106732	0.224479	0.0232153	0.144063	0.113219	0.213349	0.0198807
0.135048	0.106732	0.258959	0.02532	0.144063	0.113219	0.213349	0.0198807
0.135048	0.106732	0.253161	0.0222743	0.144063	0.113219	0.213349	0.0198807
0.157235	0.112278	0.226064	0.0185935	0.144063	0.113219	0.213349	0.0198807
0.157235	0.112278	0.226064	0.0185935	0.144063	0.113219	0.210323	0.0103451
0.157235	0.112278	0.213254	0.0199981	0.144063	0.113219	0.210323	0.0103451
0.157235	0.112278	0.226447	0.0247781	0.138511	0.107377	0.210323	0.0103451
0.163951	0.0700811	0.226447	0.0247781	0.138511	0.107377	0.213364	0.0177551
0.163951	0.0700811	0.226447	0.0247781	0.138511	0.107377	0.213364	0.0177551
0.144063	0.113219	0.229074	0.0245561	0.128693	0.0867536	0.213364	0.0177551
0.144063	0.113219	0.211888	0.0109881	0.128693	0.0867536	0.213364	0.0177551
0.144063	0.113219	0.211888	0.0109881	0.148801	0.119357	0.213364	0.0177551
0.144063	0.113219	0.203543	0.0379973	0.148801	0.119357	0.213364	0.0177551
0.144063	0.113219	0.203543	0.0379973	0.148801	0.119357	0.213364	0.0177551
0.144063	0.113219	0.189205	0.0134678	0.148801	0.119357	0.213364	0.0177551
0.144063	0.113219	0.205574	0.0226269	0.157496	0.112035	0.215501	0.0277564
0.144063	0.113219	0.21493	0.0199035	0.157496	0.112035	0.215501	0.0277564
0.144063	0.113219	0.21934	0.0474942	0.157496	0.112035	0.215501	0.0277564
0.144063	0.113219	0.199186	0.0148713	0.144479	0.113601	0.215501	0.0277564
0.144063	0.113219	0.199186	0.0148713	0.144479	0.113601	0.210151	0.0214316
0.144063	0.113219	0.199186	0.0148713	0.144479	0.113601	0.210151	0.0214316
0.144063	0.113219	0.199476	0.0140523	0.144479	0.113601	0.210151	0.0214316
0.138511	0.107377	0.211351	0.0184251	0.144479	0.113601	0.210151	0.0214316
0.138511	0.107377	0.21084	0.0180096	0.144479	0.113601	0.210151	0.0214316
0.138511	0.107377	0.2067	0.0146086	0.144479	0.113601	0.210151	0.0214316
0.128693	0.0867536	0.2067	0.0146086	0.144479	0.113601	0.210151	0.0214316
0.128693	0.0867536	0.2067	0.0146086	0.144479	0.113601	0.210151	0.0214316
0.148801	0.119357	0.209677	0.0190649	0.144479	0.113601	0.210151	0.0214316
0.148801	0.119357	0.209677	0.0190649	0.144479	0.113601	0.232085	0.0268508
0.148801	0.119357	0.209677	0.0190649	0.144479	0.113601	0.211608	0.0196825
0.148801	0.119357	0.0965733	0.0102142	0.144479	0.113601	0.211608	0.0196825
0.157496	0.112035	0.0965733	0.0102142	0.144479	0.113601	0.211608	0.0196825
0.157496	0.112035	0.210736	0.0172317	0.144479	0.113601	0.216118	0.016496
0.157496	0.112035	0.210736	0.0172317	0.144479	0.113601	0.216118	0.016496
0.144479	0.113601	0.206706	0.0224913	0.144479	0.113601	0.223906	0.0175543
0.144479	0.113601	0.206706	0.0224913	0.144479	0.113601	0.223906	0.0175543
0.144479	0.113601	0.206706	0.0224913	0.144479	0.113601	0.212167	0.0177309
0.144479	0.113601	0.206539	0.0143017	0.144479	0.113601	0.220063	0.0234774
0.144479	0.113601	0.206272	0.010572	0.144479	0.113601	0.198055	0.0173562
0.144479	0.113601	0.189535	0.0188906	0.144479	0.113601	0.198055	0.0173562
0.144479	0.113601	0.214968	0.0154189	0.144479	0.113601	0.212907	0.0282985
0.144479	0.113601	0.207441	0.0153931	0.144479	0.113601	0.212907	0.0282985
0.144479	0.113601	0.22073	0.0160515	0.144479	0.113601	0.216803	0.0182476
0.144479	0.113601	0.22073	0.0160515	0.144479	0.113601	0.216803	0.0182476
0.144479	0.113601	0.242421	0.0297953	0.144479	0.113601	0.204036	0.0315805
0.144479	0.113601	0.209548	0.0119447	0.144479	0.113601	0.204036	0.0315805
0.144479	0.113601	0.209548	0.0119447	0.144479	0.113601	0.23056	0.0154044
0.144479	0.113601	0.199928	0.00943842	0.144479	0.113601	0.23056	0.0154044
0.144479	0.113601	0.194574	0.0134598	0.144479	0.113601	0.23056	0.0154044
0.144479	0.113601	0.208315	0.0207166	0.144479	0.113601	0.23056	0.0154044
0.144479	0.113601	0.214608	0.0210459	0.144819	0.106314	0.208209	0.0203713
0.144479	0.113601	0.214608	0.0210459	0.144819	0.106314	0.208209	0.0203713
0.144479	0.113601	0.216105	0.00948589	0.144819	0.106314	0.199228	0.0161207
0.144479	0.113601	0.216105	0.00948589	0.144819	0.106314	0.199228	0.0161207
0.144479	0.113601	0.205624	0.00864097	0.124501	0.113969	0.219137	0.0205639
0.144479	0.113601	0.216809	0.0152283	0.147601	0.111901	0.219137	0.0205639
0.144479	0.113601	0.221122	0.0168955	0.147601	0.111901	0.219137	0.0205639
0.144479	0.113601	0.206217	0.00933969	0.147601	0.111901	0.219137	0.0205639
0.144479	0.113601	0.21148	0.0175268	0.147601	0.111901	0.219137	0.0205639
0.144479	0.113601	0.21148	0.0175268	0.147601	0.111901	0.207068	0.0193702
0.144479	0.113601	0.213713	0.0102239	0.139318	0.10277	0.207068	0.0193702
0.144479	0.113601	0.213713	0.0102239	0.139318	0.10277	0.207068	0.0193702
0.144479	0.113601	0.22501	0.0290898	0.147685	0.115432	0.207068	0.0193702
0.144479	0.113601	0.216903	0.011638	0.147685	0.115432	0.207068	0.0193702
0.144479	0.113601	0.243413	0.0262384	0.127397	0.120178	0.207068	0.0193702
0.144479	0.113601	0.235813	0.0190078	0.127397	0.120178	0.207068	0.0193702
0.144479	0.113601	0.226368	0.0185553	0.134099	0.119295	0.215967	0.0137981
0.162861	0.0815557	0.218398	0.0215141	0.134099	0.119295	0.21829	0.0229204
0.162861	0.0815557	0.205738	0.0226106	0.151022	0.119297	0.21829	0.0229204
0.162861	0.0815557	0.225394	0.0125697	0.151022	0.119297	0.21829	0.0229204
0.162861	0.0815557	0.225394	0.0125697	0.151022	0.119297	0.21829	0.0229204
0.16622	0.0872651	0.195081	0.0287636	0.151022	0.119297	0.21829	0.0229204
0.16622	0.0872651	0.23551	0.020185	0.151022	0.119297	0.21829	0.0229204
0.144819	0.106314	0.213846	0.0217799	0.151022	0.119297	0.21829	0.0229204
0.144819	0.106314	0.21189	0.0109194	0.151022	0.119297	0.21829	0.0229204
0.144819	0.106314	0.220024	0.0167124	0.151022	0.119297	0.21829	0.0229204
0.144819	0.106314	0.202204	0.0139746	0.151022	0.119297	0.21829	0.0229204
0.124501	0.113969	0.210524	0.0149012	0.151022	0.119297	0.21829	0.0229204
0.147601	0.111901	0.206524	0.0115946	0.151022	0.119297	0.21829	0.0229204
0.147601	0.111901	0.202524	0.0112426	0.151022	0.119297	0.21829	0.0229204
0.147601	0.111901	0.203004	0.0190284	0.151022	0.119297	0.207174	0.0225794
0.147601	0.111901	0.197496	0.00844029	0.151022	0.119297	0.207174	0.0225794
0.147601	0.111901	0.197496	0.00844029	0.151022	0.119297	0.21069	0.0124745
0.139318	0.10277	0.197496	0.00844029	0.151022	0.119297	0.214774	0.0286478
0.139318	0.10277	0.197496	0.00844029	0.151022	0.119297	0.214774	0.0286478
0.19645	0.0150781	0.188904	0.00607457	0.151022	0.119297	0.214774	0.0286478
0.160807	0.0602067	0.209999	0.0123823	0.151022	0.119297	0.214774	0.0286478
0.15902	0.0732109	0.209999	0.0123823	0.151022	0.119297	0.214774	0.0286478
0.15902	0.0732109	0.189596	0.0172906	0.151022	0.119297	0.214774	0.0286478
0.146602	0.055612	0.202462	0.0188101	0.151022	0.119297	0.227612	0.0189813
0.146602	0.055612	0.213938	0.0116625	0.151022	0.119297	0.227612	0.0189813
0.147685	0.115432	0.20363	0.0179364	0.151022	0.119297	0.227612	0.0189813
0.147685	0.115432	0.210794	0.0107693	0.151022	0.119297	0.21464	0.0205544
0.127397	0.120178	0.212863	0.0236807	0.151022	0.119297	0.21464	0.0205544
0.127397	0.120178	0.113054	0.0236116	0.151022	0.119297	0.21464	0.0205544
0.206857	0.0176666	0.113054	0.0236116	0.151022	0.119297	0.21464	0.0205544
0.206857	0.0176666	0.193216	0.0143552	0.151022	0.119297	0.209604	0.030609
0.188987	0.0171671	0.193216	0.0143552	0.1636	0.118051	0.222465	0.0235327
0.205777	0.0144031	0.187373	0.0155274	0.1636	0.118051	0.222465	0.0235327
0.205777	0.0144031	0.187373	0.0155274	0.1636	0.118051	0.222465	0.0235327
0.205777	0.0144031	0.17139	0.0156267	0.1636	0.118051	0.222465	0.0235327
0.194588	0.0173067	0.204626	0.0148994	0.1636	0.118051	0.222465	0.0235327
0.194588	0.0173067	0.1744	0.0127064	0.150678	0.118649	0.222465	0.0235327
0.210021	0.01904	0.207123	0.017954	0.150678	0.118649	0.222465	0.0235327
0.210021	0.01904	0.198148	0.0151008	0.150678	0.118649	0.222465	0.0235327
0.210021	0.01904	0.198148	0.0151008	0.150678	0.118649	0.223929	0.0285747
0.210021	0.01904	0.198148	0.0151008	0.150678	0.118649	0.223929	0.0285747
0.210021	0.01904	0.198148	0.0151008	0.150678	0.118649	0.223929	0.0285747
0.210021	0.01904	0.198148	0.0151008	0.150678	0.118649	0.223929	0.0285747
0.210021	0.01904	0.198148	0.0151008	0.150678	0.118649	0.223929	0.0285747
0.210021	0.01904	0.198148	0.0151008	0.150678	0.118649	0.219685	0.0169676
0.210021	0.01904	0.198133	0.0167475	0.150678	0.118649	0.215904	0.0211157
0.210021	0.01904	0.198133	0.0167475	0.150678	0.118649	0.215904	0.0211157
0.210021	0.01904	0.198133	0.0167475	0.150678	0.118649	0.215904	0.0211157
0.210021	0.01904	0.198133	0.0167475	0.150678	0.118649	0.215904	0.0211157
0.210021	0.01904	0.198133	0.0167475	0.150678	0.118649	0.215904	0.0211157
0.210021	0.01904	0.186954	0.0227081	0.150678	0.118649	0.215904	0.0211157
0.210021	0.01904	0.186954	0.0227081	0.150678	0.118649	0.215904	0.0211157
0.210021	0.01904	0.203754	0.0109186	0.150678	0.118649	0.215904	0.0211157
0.208161	0.0188761	0.203754	0.0109186	0.150678	0.118649	0.236617	0.0230787
0.208161	0.0188761	0.21006	0.0106214	0.150678	0.118649	0.236617	0.0230787
0.208161	0.0188761	0.21006	0.0106214	0.150678	0.118649	0.213298	0.0206248
0.168153	0.060538	0.21006	0.0106214	0.150678	0.118649	0.223406	0.0164835
0.213349	0.0198807	0.204554	0.0191592	0.150678	0.118649	0.223406	0.0164835
0.213349	0.0198807	0.204554	0.0191592	0.150678	0.118649	0.222407	0.0154571
0.213349	0.0198807	0.202177	0.0181992	0.150678	0.118649	0.229326	0.0154784
0.213349	0.0198807	0.193322	0.0137649	0.150678	0.118649	0.229326	0.0154784
0.213349	0.0198807	0.193322	0.0137649	0.150678	0.118649	0.229326	0.0154784
0.213349	0.0198807	0.221034	0.0180849	0.150678	0.118649	0.23442	0.0347295
0.213349	0.0198807	0.221034	0.0180849	0.150678	0.118649	0.235402	0.0192606
0.213349	0.0198807	0.221034	0.0180849	0.150678	0.118649	0.235402	0.0192606
0.213349	0.0198807	0.20099	0.0250813	0.150678	0.118649	0.235479	0.0236105
0.213349	0.0198807	0.201398	0.0257116	0.150678	0.118649	0.235479	0.0236105
0.213349	0.0198807	0.201398	0.0257116	0.150678	0.118649	0.237157	0.0283183
0.213349	0.0198807	0.212237	0.0114356	0.150678	0.118649	0.237157	0.0283183
0.213349	0.0198807	0.212237	0.0114356	0.150678	0.118649	0.234115	0.0226659
0.213349	0.0198807	0.209057	0.026719	0.150678	0.118649	0.234115	0.0226659
0.213349	0.0198807	0.209057	0.026719	0.150678	0.118649	0.234115	0.0226659
0.213349	0.0198807	0.209057	0.026719	0.150678	0.118649	0.234115	0.0226659
0.210323	0.0103451	0.209057	0.026719	0.150678	0.118649	0.234115	0.0226659
0.210323	0.0103451	0.202208	0.015533	0.150678	0.118649	0.234115	0.0226659
0.210323	0.0103451	0.199254	0.0175449	0.150678	0.118649	0.234115	0.0226659
0.213364	0.0177551	0.199254	0.0175449	0.145941	0.112639	0.234115	0.0226659
0.213364	0.0177551	0.199254	0.0175449	0.145941	0.112639	0.234115	0.0226659
0.213364	0.0177551	0.184845	0.0170449	0.145941	0.112639	0.234115	0.0226659
0.213364	0.0177551	0.184845	0.0170449	0.145941	0.112639	0.234115	0.0226659
0.213364	0.0177551	0.184845	0.0170449	0.145941	0.112639	0.225905	0.0175417
0.213364	0.0177551	0.205173	0.0235094	0.145941	0.112639	0.227766	0.0238867
0.213364	0.0177551	0.200055	0.0101137	0.145941	0.112639	0.258959	0.02532
0.213364	0.0177551	0.200055	0.0101137	0.145941	0.112639	0.258959	0.02532
0.215501	0.0277564	0.200055	0.0101137	0.145941	0.112639	0.258959	0.02532
0.215501	0.0277564	0.200055	0.0101137	0.151184	0.122035	0.258959	0.02532
0.215501	0.0277564	0.203248	0.0227923	0.149425	0.127074	0.256845	0.0408137
0.215501	0.0277564	0.206354	0.0203449	0.134256	0.115008	0.249836	0.0156744
0.210151	0.0214316	0.205918	0.00916254	0.134256	0.115008	0.249836	0.0156744
0.210151	0.0214316	0.205918	0.00916254	0.134256	0.115008	0.266625	0.0283678
0.210151	0.0214316	0.21378	0.0187782	0.134256	0.115008	0.266625	0.0283678
0.210151	0.0214316	0.216208	0.0156085	0.134256	0.115008	0.255382	0.0184134
0.210151	0.0214316	0.216208	0.0156085	0.147888	0.116487	0.255382	0.0184134
0.210151	0.0214316	0.216208	0.0156085	0.147888	0.116487	0.255382	0.0184134
0.210151	0.0214316	0.216208	0.0156085	0.147888	0.116487	0.262536	0.0243001
0.210151	0.0214316	0.216208	0.0156085	0.147888	0.116487	0.262536	0.0243001
0.210151	0.0214316	0.216208	0.0156085	0.147888	0.116487	0.262536	0.0243001
0.232085	0.0268508	0.204954	0.0121649	0.147888	0.116487	0.262536	0.0243001
0.116291	0.0433823	0.207142	0.0301037	0.147888	0.116487	0.262536	0.0243001
0.124329	0.0433401	0.195754	0.0363249	0.147888	0.116487	0.262536	0.0243001
0.211608	0.0196825	0.202905	0.0143755	0.147888	0.116487	0.253161	0.0222743
0.211608	0.0196825	0.202905	0.0143755	0.147888	0.116487	0.253161	0.0222743
0.211608	0.0196825	0.19619	0.022754	0.147888	0.116487	0.253161	0.0222743
0.216118	0.016496	0.209945	0.0305579	0.147888	0.116487	0.271706	0.0148476
0.216118	0.016496	0.191411	0.00849252	0.147888	0.116487	0.271706	0.0148476
0.142488	0.0646026	0.19486	0.0179155	0.147888	0.116487	0.226064	0.0185935
0.170186	0.0766686	0.202954	0.0443782	0.147888	0.116487	0.229101	0.0264694
0.155193	0.0730284	0.204842	0.0156209	0.147888	0.116487	0.229101	0.0264694
0.155193	0.0730284	0.21073	0.0263015	0.147888	0.116487	0.226917	0.0220227
0.223906	0.0175543	0.191138	0.00988532	0.150165	0.123845	0.226917	0.0220227
0.223906	0.0175543	0.191138	0.00988532	0.150165	0.123845	0.226917	0.0220227
0.134099	0.119295	0.213682	0.0222836	0.150165	0.123845	0.236717	0.0212308
0.134099	0.119295	0.209409	0.0184874	0.150165	0.123845	0.251276	0.0286785
0.151022	0.119297	0.209409	0.0184874	0.150165	0.123845	0.226447	0.0247781
0.151022	0.119297	0.209409	0.0184874	0.150165	0.123845	0.226447	0.0247781
0.151022	0.119297	0.210895	0.0170744	0.150165	0.123845	0.226447	0.0247781
0.151022	0.119297	0.210895	0.0170744	0.15184	0.117985	0.229074	0.0245561
0.151022	0.119297	0.210895	0.0170744	0.15184	0.117985	0.229074	0.0245561
0.151022	0.119297	0.214724	0.0291037	0.15184	0.117985	0.229074	0.0245561
0.151022	0.119297	0.211624	0.0165949	0.15184	0.117985	0.229074	0.0245561
0.151022	0.119297	0.200042	0.0164107	0.15184	0.117985	0.229074	0.0245561
0.151022	0.119297	0.19312	0.0129132	0.15184	0.117985	0.201236	0.0200422
0.151022	0.119297	0.210743	0.0178518	0.15184	0.117985	0.214728	0.021272
0.151022	0.119297	0.210743	0.0178518	0.146558	0.105483	0.214728	0.021272
0.151022	0.119297	0.212828	0.0166352	0.146558	0.105483	0.214728	0.021272
0.151022	0.119297	0.211086	0.0132191	0.148959	0.126673	0.214728	0.021272
0.151022	0.119297	0.211445	0.0112272	0.15549	0.118786	0.214728	0.021272
0.151022	0.119297	0.211685	0.0145731	0.15549	0.118786	0.214728	0.021272
0.151022	0.119297	0.192867	0.0142987	0.15549	0.118786	0.214728	0.021272
0.151022	0.119297	0.192867	0.0142987	0.153168	0.119438	0.214728	0.021272
0.151022	0.119297	0.192867	0.0142987	0.153168	0.119438	0.214728	0.021272
0.151022	0.119297	0.192867	0.0142987	0.153168	0.119438	0.207557	0.0164662
0.151022	0.119297	0.207755	0.0107799	0.153168	0.119438	0.227387	0.0394327
0.151022	0.119297	0.212417	0.0205312	0.153168	0.119438	0.209577	0.0209319
0.151022	0.119297	0.212417	0.0205312	0.153168	0.119438	0.213309	0.0203307
0.151022	0.119297	0.201444	0.0241061	0.153168	0.119438	0.213309	0.0203307
0.151022	0.119297	0.198239	0.0151063	0.153168	0.119438	0.213309	0.0203307
0.151022	0.119297	0.198239	0.0151063	0.153168	0.119438	0.214259	0.0205761
0.151022	0.119297	0.19509	0.041392	0.153168	0.119438	0.205574	0.0226269
0.151022	0.119297	0.206509	0.048126	0.153168	0.119438	0.196389	0.0191415
0.151022	0.119297	0.206522	0.0141604	0.155995	0.131992	0.196389	0.0191415
0.151022	0.119297	0.206522	0.0141604	0.151357	0.112542	0.210886	0.0203921
0.1636	0.118051	0.206522	0.0141604	0.151357	0.112542	0.21493	0.0199035
0.1636	0.118051	0.206522	0.0141604	0.151357	0.112542	0.21493	0.0199035
0.1636	0.118051	0.206522	0.0141604	0.151357	0.112542	0.21493	0.0199035
0.1636	0.118051	0.206522	0.0141604	0.151357	0.112542	0.224356	0.019917
0.1636	0.118051	0.183546	0.00235777	0.151357	0.112542	0.21934	0.0474942
0.150678	0.118649	0.214918	0.0294254	0.151357	0.112542	0.218656	0.017877
0.150678	0.118649	0.10554	0.0233996	0.151357	0.112542	0.218656	0.017877
0.150678	0.118649	0.20762	0.017358	0.151357	0.112542	0.218656	0.017877
0.150678	0.118649	0.20762	0.017358	0.154295	0.139801	0.218656	0.017877
0.150678	0.118649	0.211373	0.0196409	0.154295	0.139801	0.218656	0.017877
0.150678	0.118649	0.211373	0.0196409	0.143741	0.113065	0.215932	0.0148713
0.150678	0.118649	0.213174	0.0112932	0.146095	0.104201	0.215932	0.0148713
0.150678	0.118649	0.203503	0.016678	0.146095	0.104201	0.215932	0.0148713
0.150678	0.118649	0.214268	0.017091	0.146095	0.104201	0.215932	0.0148713
0.150678	0.118649	0.194841	0.0239129	0.147163	0.117631	0.211351	0.0184251
0.150678	0.118649	0.194841	0.0239129	0.147163	0.117631	0.211351	0.0184251
0.150678	0.118649	0.207954	0.0251642	0.147163	0.117631	0.211351	0.0184251
0.150678	0.118649	0.207954	0.0251642	0.147163	0.117631	0.211351	0.0184251
0.150678	0.118649	0.207954	0.0251642	0.147163	0.117631	0.211351	0.0184251
0.150678	0.118649	0.207954	0.0251642	0.147163	0.117631	0.211351	0.0184251
0.150678	0.118649	0.207954	0.0251642	0.147163	0.117631	0.211351	0.0184251
0.150678	0.118649	0.208989	0.0148031	0.151405	0.114176	0.211351	0.0184251
0.150678	0.118649	0.173424	0.0215983	0.151405	0.114176	0.219731	0.00912965
0.150678	0.118649	0.173424	0.0215983	0.151405	0.114176	0.219731	0.00912965
0.150678	0.118649	0.173424	0.0215983	0.151405	0.114176	0.219731	0.00912965
0.150678	0.118649	0.166552	0.00793708	0.151405	0.114176	0.215548	0.0281212
0.150678	0.118649	0.177315	0.00589378	0.151405	0.114176	0.215548	0.0281212
0.150678	0.118649	0.157663	0.0117169	0.153931	0.122965	0.211812	0.0161081
0.150678	0.118649	0.20259	0.0347004	0.153931	0.122965	0.211812	0.0161081
0.150678	0.118649	0.172156	0.0167674	0.153931	0.122965	0.211812	0.0161081
0.150678	0.118649	0.172156	0.0167674	0.153931	0.122965	0.211812	0.0161081
0.150678	0.118649	0.172156	0.0167674	0.153931	0.122965	0.211812	0.0161081
0.150678	0.118649	0.191077	0.0139006	0.153931	0.122965	0.211812	0.0161081
0.150678	0.118649	0.191077	0.0139006	0.153931	0.122965	0.200411	0.018446
0.150678	0.118649	0.184351	0.0162604	0.153931	0.122965	0.21084	0.0180096
0.150678	0.118649	0.184351	0.0162604	0.144073	0.113071	0.21084	0.0180096
0.150678	0.118649	0.17747	0.00474867	0.144073	0.113071	0.21084	0.0180096
0.150678	0.118649	0.174323	0.0134567	0.161902	0.120682	0.21084	0.0180096
0.150678	0.118649	0.174323	0.0134567	0.161902	0.120682	0.21084	0.0180096
0.150678	0.118649	0.182367	0.0287108	0.161902	0.120682	0.21084	0.0180096
0.150678	0.118649	0.16813	0.0102237	0.149092	0.119135	0.21084	0.0180096
0.150678	0.118649	0.16813	0.0102237	0.149092	0.119135	0.21084	0.0180096
0.150678	0.118649	0.17806	0.0121561	0.149092	0.119135	0.21084	0.0180096
0.150678	0.118649	0.192995	0.0114457	0.149092	0.119135	0.21084	0.0180096
0.150678	0.118649	0.174571	0.00088394	0.149092	0.119135	0.21084	0.0180096
0.123391	0.110324	0.202628	0.0296836	0.149092	0.119135	0.21084	0.0180096
0.123391	0.110324	0.172357	7.87867e-05	0.149092	0.119135	0.21084	0.0180096
0.123391	0.110324	0.186722	0.0250751	0.149092	0.119135	0.21084	0.0180096
0.136093	0.103804	0.186722	0.0250751	0.149092	0.119135	0.21084	0.0180096
0.136093	0.103804	0.186722	0.0250751	0.149092	0.119135	0.222897	0.0161021
0.136093	0.103804	0.183895	0.00792254	0.149092	0.119135	0.222897	0.0161021
0.136093	0.103804	0.169257	0.00866709	0.149092	0.119135	0.222897	0.0161021
0.208945	0.0140772	0.182784	0.037921	0.152142	0.125282	0.222897	0.0161021
0.208945	0.0140772	0.179326	0.0225319	0.152142	0.125282	0.222897	0.0161021
0.173067	0.0139975	0.179326	0.0225319	0.152142	0.125282	0.222897	0.0161021
0.13918	0.119103	0.179326	0.0225319	0.152142	0.125282	0.222897	0.0161021
0.13918	0.119103	0.179326	0.0225319	0.160989	0.126179	0.222897	0.0161021
0.13918	0.119103	0.153418	0.0119365	0.145045	0.112714	0.222897	0.0161021
0.136149	0.0980812	0.153418	0.0119365	0.153998	0.108267	0.222897	0.0161021
0.136149	0.0980812	0.170143	0.0249379	0.153998	0.108267	0.222897	0.0161021
0.144164	0.121929	0.192732	0.0399339	0.153998	0.108267	0.222897	0.0161021
0.137705	0.109074	0.170399	0.0344808	0.153998	0.108267	0.222897	0.0161021
0.137705	0.109074	0.170399	0.0344808	0.155394	0.120383	0.200021	0.0184043
0.137705	0.109074	0.183602	0.0173714	0.155394	0.120383	0.200021	0.0184043
0.137705	0.109074	0.183602	0.0173714	0.155382	0.129333	0.200021	0.0184043
0.147242	0.121259	0.171619	0.0117535	0.155382	0.129333	0.200021	0.0184043
0.147242	0.121259	0.171619	0.0117535	0.155382	0.129333	0.200021	0.0184043
0.134003	0.103298	0.16928	0.00341442	0.146032	0.129269	0.200021	0.0184043
0.134003	0.103298	0.173684	0.0231817	0.146032	0.129269	0.200021	0.0184043
0.17546	0.0604206	0.173684	0.0231817	0.154009	0.120394	0.200021	0.0184043
0.17546	0.0604206	0.173684	0.0231817	0.154009	0.120394	0.200021	0.0184043
0.165864	0.0679923	0.173684	0.0231817	0.151911	0.109382	0.200021	0.0184043
0.165864	0.0679923	0.173684	0.0231817	0.151911	0.109382	0.200021	0.0184043
0.157728	0.0555958	0.173684	0.0231817	0.151911	0.109382	0.2067	0.0146086
0.170006	0.0671397	0.173684	0.0231817	0.153135	0.12167	0.2067	0.0146086
0.170006	0.0671397	0.164426	0.016987	0.153135	0.12167	0.2067	0.0146086
0.145941	0.112639	0.164426	0.016987	0.153135	0.12167	0.2067	0.0146086
0.145941	0.112639	0.162432	0.0117845	0.153135	0.12167	0.2067	0.0146086
0.145941	0.112639	0.165178	0.022802	0.153135	0.12167	0.209677	0.0190649
0.145941	0.112639	0.165178	0.022802	0.153135	0.12167	0.209677	0.0190649
0.145941	0.112639	0.172081	0.0105271	0.153135	0.12167	0.209677	0.0190649
0.145941	0.112639	0.172081	0.0105271	0.153135	0.12167	0.209677	0.0190649
0.145941	0.112639	0.17157	0.0217447	0.153135	0.12167	0.209677	0.0190649
0.145941	0.112639	0.167449	0.00342327	0.153135	0.12167	0.209677	0.0190649
0.145941	0.112639	0.167449	0.00342327	0.153135	0.12167	0.209677	0.0190649
0.155979	0.0653212	0.203483	0.03492	0.153135	0.12167	0.209677	0.0190649
0.170448	0.0702626	0.172629	0.0287801	0.155805	0.132944	0.209677	0.0190649
0.164757	0.0675269	0.180487	0.0190524	0.153408	0.126758	0.209677	0.0190649
0.164757	0.0675269	0.163508	0.023637	0.15656	0.138008	0.209677	0.0190649
0.164757	0.0675269	0.167071	0.0138088	0.167859	0.136444	0.209677	0.0190649
0.164757	0.0675269	0.163304	0.0636579	0.158284	0.132853	0.209677	0.0190649
0.164757	0.0675269	0.164147	0.0686967	0.158284	0.132853	0.209677	0.0190649
0.164757	0.0675269	0.146718	0.0545478	0.149274	0.133418	0.211571	0.04132
0.175055	0.0665836	0.15061	0.0640744	0.149274	0.133418	0.209287	0.0123581
0.175055	0.0665836	0.15061	0.0640744	0.153164	0.10423	0.227563	0.0159319
0.175055	0.0665836	0.158732	0.0677722	0.153164	0.10423	0.214968	0.0154189
0.16607	0.0716825	0.158732	0.0677722	0.153895	0.123832	0.214968	0.0154189
0.156694	0.0776771	0.158732	0.0677722	0.153895	0.123832	0.214968	0.0154189
0.166458	0.0669798	0.155008	0.0694759	0.158747	0.124548	0.214968	0.0154189
0.151184	0.122035	0.155008	0.0694759	0.158747	0.124548	0.214968	0.0154189
0.151184	0.122035	0.172797	0.0591879	0.158747	0.124548	0.214968	0.0154189
0.151184	0.122035	0.154831	0.0651207	0.158747	0.124548	0.214968	0.0154189
0.151184	0.122035	0.163951	0.0700811	0.155679	0.122311	0.214968	0.0154189
0.151184	0.122035	0.163951	0.0700811	0.155679	0.122311	0.214968	0.0154189
0.151184	0.122035	0.162861	0.0815557	0.155679	0.122311	0.214968	0.0154189
0.151184	0.122035	0.162861	0.0815557	0.154665	0.110685	0.214968	0.0154189
0.151184	0.122035	0.162861	0.0815557	0.156182	0.134637	0.223948	0.013857
0.151184	0.122035	0.162861	0.0815557	0.156182	0.134637	0.223948	0.013857
0.151184	0.122035	0.16622	0.0872651	0.15292	0.11733	0.223948	0.013857
0.151184	0.122035	0.16622	0.0872651	0.146564	0.124089	0.223948	0.013857
0.1438	0.122916	0.160807	0.0602067	0.146564	0.124089	0.223948	0.013857
0.1438	0.122916	0.15902	0.0732109	0.146564	0.124089	0.205118	0.021071
0.1438	0.122916	0.15902	0.0732109	0.163795	0.121028	0.221434	0.0205354
0.1438	0.122916	0.146602	0.055612	0.163795	0.121028	0.207441	0.0153931
0.1438	0.122916	0.146602	0.055612	0.163795	0.121028	0.207441	0.0153931
0.1438	0.122916	0.168153	0.060538	0.152347	0.114977	0.207441	0.0153931
0.1438	0.122916	0.116291	0.0433823	0.152347	0.114977	0.207441	0.0153931
0.1438	0.122916	0.124329	0.0433401	0.15356	0.118968	0.236679	0.0125295
0.1438	0.122916	0.142488	0.0646026	0.15356	0.118968	0.200511	0.020185
0.146406	0.118661	0.170186	0.0766686	0.15356	0.118968	0.200511	0.020185
0.146406	0.118661	0.155193	0.0730284	0.131909	0.117113	0.22073	0.0160515
0.146406	0.118661	0.155193	0.0730284	0.131909	0.117113	0.22073	0.0160515
0.146406	0.118661	0.17546	0.0604206	0.156605	0.12439	0.22073	0.0160515
0.146406	0.118661	0.17546	0.0604206	0.156605	0.12439	0.22073	0.0160515
0.146406	0.118661	0.165864	0.0679923	0.156605	0.12439	0.22073	0.0160515
0.146406	0.118661	0.165864	0.0679923	0.156605	0.12439	0.210439	0.0177786
0.149425	0.127074	0.157728	0.0555958	0.156605	0.12439	0.219759	0.0203086
0.149425	0.127074	0.170006	0.0671397	0.156605	0.12439	0.219759	0.0203086
0.149425	0.127074	0.170006	0.0671397	0.156605	0.12439	0.219759	0.0203086
0.149425	0.127074	0.155979	0.0653212	0.156605	0.12439	0.219759	0.0203086
0.149425	0.127074	0.170448	0.0702626	0.156605	0.12439	0.228795	0.0097257
0.149425	0.127074	0.164757	0.0675269	0.156605	0.12439	0.228795	0.0097257
0.134256	0.115008	0.164757	0.0675269	0.156605	0.12439	0.228795	0.0097257
0.134256	0.115008	0.164757	0.0675269	0.156605	0.12439	0.228795	0.0097257
0.134256	0.115008	0.164757	0.0675269	0.156605	0.12439	0.222512	0.0190117
0.134256	0.115008	0.164757	0.0675269	0.156605	0.12439	0.222512	0.0190117
0.134256	0.115008	0.164757	0.0675269	0.156605	0.12439	0.222512	0.0190117
0.212167	0.0177309	0.175055	0.0665836	0.156605	0.12439	0.243985	0.0212795
0.220063	0.0234774	0.175055	0.0665836	0.156605	0.12439	0.243985	0.0212795
0.198055	0.0173562	0.175055	0.0665836	0.156605	0.12439	0.221122	0.0168955
0.198055	0.0173562	0.16607	0.0716825	0.162784	0.134541	0.206217	0.00933969
0.212907	0.0282985	0.156694	0.0776771	0.162784	0.134541	0.221736	0.010374
0.212907	0.0282985	0.166458	0.0669798	0.162784	0.134541	0.243413	0.0262384
0.212907	0.0282985	0.161664	0.0562033	0.162784	0.134541	0.243413	0.0262384
0.216803	0.0182476	0.161664	0.0562033	0.162784	0.134541	0.243413	0.0262384
0.216803	0.0182476	0.169727	0.0700999	0.145786	0.120045	0.243413	0.0262384
0.204036	0.0315805	0.168054	0.0723634	0.15982	0.121504	0.243413	0.0262384
0.204036	0.0315805	0.168054	0.0723634	0.186761	0.13339	0.243413	0.0262384
0.23056	0.0154044	0.17176	0.0665836	0.186761	0.13339	0.243413	0.0262384
0.23056	0.0154044	0.17176	0.0665836	0.158887	0.127015	0.243413	0.0262384
0.23056	0.0154044	0.164263	0.0653633	0.158887	0.127015	0.226368	0.0185553
0.23056	0.0154044	0.164263	0.0653633	0.158887	0.127015	0.226368	0.0185553
0.208209	0.0203713	0.164263	0.0653633	0.155013	0.119179	0.226368	0.0185553
0.208209	0.0203713	0.164263	0.0653633	0.164785	0.115878	0.226368	0.0185553
0.199228	0.0161207	0.164263	0.0653633	0.144764	0.116488	0.226368	0.0185553
0.199228	0.0161207	0.164263	0.0653633	0.144764	0.116488	0.229623	0.0291968
0.219137	0.0205639	0.167506	0.073355	0.144764	0.116488	0.218398	0.0215141
0.219137	0.0205639	0.167506	0.073355	0.15869	0.122491	0.218398	0.0215141
0.219137	0.0205639	0.167506	0.073355	0.156566	0.11674	0.203738	0.0125079
0.219137	0.0205639	0.167506	0.073355	0.156566	0.11674	0.203738	0.0125079
0.219137	0.0205639	0.160859	0.0572417	0.148172	0.128477	0.203738	0.0125079
0.207068	0.0193702	0.161046	0.0632239	0.15996	0.126039	0.203738	0.0125079
0.207068	0.0193702	0.161046	0.0632239	0.15996	0.126039	0.215338	0.0152746
0.207068	0.0193702	0.161046	0.0632239	0.15996	0.126039	0.215338	0.0152746
0.207068	0.0193702	0.161046	0.0632239	0.15996	0.126039	0.215338	0.0152746
0.207068	0.0193702	0.156073	0.0668875	0.15996	0.126039	0.202401	0.015064
0.207068	0.0193702	0.156073	0.0668875	0.15996	0.126039	0.202401	0.015064
0.207068	0.0193702	0.16567	0.069171	0.15996	0.126039	0.202401	0.015064
0.161664	0.0562033	0.16567	0.069171	0.15996	0.126039	0.202401	0.015064
0.161664	0.0562033	0.16567	0.069171	0.15996	0.126039	0.202401	0.015064
0.197635	0.0259074	0.16567	0.069171	0.15996	0.126039	0.217084	0.0115146
0.195182	0.027108	0.167207	0.0637586	0.15996	0.126039	0.204731	0.0163272
0.128938	0.129341	0.167207	0.0637586	0.15996	0.126039	0.202524	0.0112426
0.215967	0.0137981	0.167207	0.0637586	0.15996	0.126039	0.202524	0.0112426
0.169727	0.0700999	0.174687	0.0696247	0.158992	0.117347	0.202524	0.0112426
0.144983	0.11182	0.174687	0.0696247	0.158992	0.117347	0.202524	0.0112426
0.144983	0.11182	0.174687	0.0696247	0.160053	0.117975	0.202524	0.0112426
0.144983	0.11182	0.174687	0.0696247	0.160053	0.117975	0.202524	0.0112426
0.168054	0.0723634	0.166466	0.06791	0.160053	0.117975	0.202524	0.0112426
0.168054	0.0723634	0.166466	0.06791	0.160053	0.117975	0.202524	0.0112426
0.17176	0.0665836	0.166466	0.06791	0.160053	0.117975	0.202107	0.0198079
0.17176	0.0665836	0.166466	0.06791	0.160053	0.117975	0.202107	0.0198079
0.164263	0.0653633	0.169403	0.0692778	0.160053	0.117975	0.201738	0.0122079
0.164263	0.0653633	0.169403	0.0692778	0.160053	0.117975	0.201738	0.0122079
0.164263	0.0653633	0.169403	0.0692778	0.155473	0.127478	0.201738	0.0122079
0.164263	0.0653633	0.169403	0.0692778	0.155473	0.127478	0.201738	0.0122079
0.164263	0.0653633	0.167031	0.0791785	0.155473	0.127478	0.201738	0.0122079
0.164263	0.0653633	0.167031	0.0791785	0.155473	0.127478	0.201738	0.0122079
0.167506	0.073355	0.167031	0.0791785	0.155473	0.127478	0.201738	0.0122079
0.167506	0.073355	0.167031	0.0791785	0.155473	0.127478	0.21082	0.0283207
0.167506	0.073355	0.167031	0.0791785	0.155024	0.117101	0.202423	0.0155412
0.167506	0.073355	0.167031	0.0791785	0.155024	0.117101	0.202423	0.0155412
0.160859	0.0572417	0.157106	0.0599108	0.155024	0.117101	0.202423	0.0155412
0.161046	0.0632239	0.168348	0.0736937	0.155024	0.117101	0.202423	0.0155412
0.161046	0.0632239	0.159058	0.0588461	0.153071	0.116398	0.202423	0.0155412
0.161046	0.0632239	0.159058	0.0588461	0.153071	0.116398	0.202423	0.0155412
0.161046	0.0632239	0.161557	0.0705284	0.153071	0.116398	0.202423	0.0155412
0.156073	0.0668875	0.161557	0.0705284	0.148296	0.125103	0.202423	0.0155412
0.156073	0.0668875	0.161557	0.0705284	0.183275	0.127209	0.202423	0.0155412
0.21829	0.0229204	0.161557	0.0705284	0.156453	0.125977	0.202423	0.0155412
0.21829	0.0229204	0.161557	0.0705284	0.156453	0.125977	0.202423	0.0155412
0.21829	0.0229204	0.161557	0.0705284	0.156453	0.125977	0.221564	0.0248746
0.21829	0.0229204	0.161557	0.0705284	0.156453	0.125977	0.203004	0.0190284
0.21829	0.0229204	0.161557	0.0705284	0.156453	0.125977	0.203004	0.0190284
0.21829	0.0229204	0.171715	0.0652426	0.156453	0.125977	0.203004	0.0190284
0.21829	0.0229204	0.173923	0.0730586	0.156453	0.125977	0.212044	0.0151146
0.21829	0.0229204	0.173923	0.0730586	0.156453	0.125977	0.201861	0.0132174
0.21829	0.0229204	0.170995	0.0775262	0.158724	0.124539	0.201861	0.0132174
0.21829	0.0229204	0.170995	0.0775262	0.158724	0.124539	0.217689	0.00899661
0.21829	0.0229204	0.167629	0.07202	0.158724	0.124539	0.217689	0.00899661
0.21829	0.0229204	0.167629	0.07202	0.158724	0.124539	0.217689	0.00899661
0.21829	0.0229204	0.167629	0.07202	0.158724	0.124539	0.217689	0.00899661
0.21829	0.0229204	0.172599	0.0680694	0.158724	0.124539	0.217689	0.00899661
0.207174	0.0225794	0.168194	0.0771178	0.158724	0.124539	0.217689	0.00899661
0.207174	0.0225794	0.168194	0.0771178	0.158724	0.124539	0.217689	0.00899661
0.16567	0.069171	0.172689	0.0687087	0.154734	0.122789	0.218675	0.0140981
0.16567	0.069171	0.172689	0.0687087	0.154734	0.122789	0.216071	0.0217635
0.16567	0.069171	0.172689	0.0687087	0.154734	0.122789	0.21562	0.0110284
0.16567	0.069171	0.172689	0.0687087	0.154734	0.122789	0.21562	0.0110284
0.147299	0.11058	0.172689	0.0687087	0.154734	0.122789	0.21541	0.00345485
0.147299	0.11058	0.172689	0.0687087	0.154734	0.122789	0.21541	0.00345485
0.147299	0.11058	0.17767	0.0780733	0.154734	0.122789	0.21541	0.00345485
0.147299	0.11058	0.163985	0.0723945	0.154734	0.122789	0.213052	0.0170666
0.142021	0.116731	0.163985	0.0723945	0.154734	0.122789	0.213052	0.0170666
0.142021	0.116731	0.176176	0.0641261	0.154734	0.122789	0.213052	0.0170666
0.14001	0.110771	0.176176	0.0641261	0.154734	0.122789	0.213052	0.0170666
0.139398	0.136631	0.176176	0.0641261	0.154734	0.122789	0.209578	0.00216153
0.139398	0.136631	0.176176	0.0641261	0.154734	0.122789	0.218863	0.0265216
0.139736	0.111664	0.176492	0.0697321	0.154734	0.122789	0.217646	0.00290248
0.129176	0.0138102	0.176492	0.0697321	0.154734	0.122789	0.217646	0.00290248
0.135979	0.0123236	0.176492	0.0697321	0.148905	0.120434	0.217646	0.00290248
0.125716	0.0128518	0.176492	0.0697321	0.160625	0.122712	0.217646	0.00290248
0.144247	0.0106724	0.164927	0.067376	0.160625	0.122712	0.202532	0.0198914
0.14567	0.0165351	0.164927	0.067376	0.164635	0.123821	0.202532	0.0198914
0.14567	0.0165351	0.166766	0.066155	0.164635	0.123821	0.202532	0.0198914
0.147888	0.116487	0.171404	0.0705637	0.164635	0.123821	0.202532	0.0198914
0.147888	0.116487	0.171404	0.0705637	0.149818	0.126839	0.202532	0.0198914
0.147888	0.116487	0.171404	0.0705637	0.157654	0.131461	0.202532	0.0198914
0.147888	0.116487	0.170398	0.0663036	0.171955	0.129292	0.202532	0.0198914
0.147888	0.116487	0.170398	0.0663036	0.156455	0.123954	0.203614	0.0127119
0.147888	0.116487	0.191032	0.0808247	0.156455	0.123954	0.203614	0.0127119
0.147888	0.116487	0.186274	0.0720697	0.156455	0.123954	0.203614	0.0127119
0.147888	0.116487	0.155541	0.0764958	0.162881	0.125574	0.203614	0.0127119
0.147888	0.116487	0.174342	0.0776447	0.158041	0.12769	0.213938	0.0116625
0.147888	0.116487	0.174342	0.0776447	0.158041	0.12769	0.213938	0.0116625
0.147888	0.116487	0.174438	0.0684182	0.158041	0.12769	0.211804	0.0132956
0.147888	0.116487	0.175772	0.0726799	0.158041	0.12769	0.211804	0.0132956
0.147888	0.116487	0.15356	0.0623912	0.158041	0.12769	0.211804	0.0132956
0.147888	0.116487	0.181834	0.0877478	0.158041	0.12769	0.203233	0.0193889
0.147888	0.116487	0.168219	0.072164	0.158041	0.12769	0.210404	0.0149746
0.147888	0.116487	0.176319	0.0735727	0.158041	0.12769	0.210404	0.0149746
0.147888	0.116487	0.176319	0.0735727	0.158041	0.12769	0.209576	0.0207031
0.147888	0.116487	0.153748	0.0679796	0.158041	0.12769	0.209576	0.0207031
0.167207	0.0637586	0.180997	0.070018	0.158041	0.12769	0.204427	0.0132301
0.167207	0.0637586	0.180997	0.070018	0.142214	0.107846	0.213227	0.00831161
0.167207	0.0637586	0.179841	0.0824651	0.142214	0.107846	0.213227	0.00831161
0.174687	0.0696247	0.179841	0.0824651	0.161065	0.124265	0.213227	0.00831161
0.174687	0.0696247	0.171924	0.0657321	0.161065	0.124265	0.20363	0.0179364
0.174687	0.0696247	0.170851	0.0654192	0.161065	0.124265	0.20363	0.0179364
0.174687	0.0696247	0.166729	0.057827	0.163363	0.128627	0.20363	0.0179364
0.166466	0.06791	0.175087	0.0792956	0.161826	0.128453	0.20363	0.0179364
0.166466	0.06791	0.203481	0.0489205	0.161826	0.128453	0.210794	0.0107693
0.166466	0.06791	0.172753	0.0695227	0.161826	0.128453	0.213184	0.0191642
0.166466	0.06791	0.172753	0.0695227	0.161826	0.128453	0.213184	0.0191642
0.150165	0.123845	0.172753	0.0695227	0.146901	0.0869834	0.213184	0.0191642
0.150165	0.123845	0.172753	0.0695227	0.145385	0.0876006	0.238713	0.0224746
0.150165	0.123845	0.176936	0.0676549	0.145385	0.0876006	0.238713	0.0224746
0.150165	0.123845	0.169487	0.0701566	0.148234	0.114064	0.212863	0.0236807
0.150165	0.123845	0.178558	0.0736733	0.148234	0.114064	0.212863	0.0236807
0.150165	0.123845	0.142454	0.0691145	0.148234	0.114064	0.213564	0.00767457
0.150165	0.123845	0.142454	0.0691145	0.150638	0.121126	0.213564	0.00767457
0.15184	0.117985	0.167989	0.0644872	0.140288	0.115438	0.213564	0.00767457
0.15184	0.117985	0.167555	0.0692415	0.140288	0.115438	0.201055	0.0234986
0.15184	0.117985	0.167555	0.0692415	0.163236	0.109236	0.201055	0.0234986
0.15184	0.117985	0.179459	0.0739542	0.163236	0.109236	0.201055	0.0234986
0.15184	0.117985	0.179459	0.0739542	0.163236	0.109236	0.222474	0.0328049
0.15184	0.117985	0.164507	0.0804911	0.137984	0.110636	0.207123	0.017954
0.15184	0.117985	0.164507	0.0804911	0.137984	0.110636	0.207123	0.017954
0.146558	0.105483	0.167839	0.0666384	0.137984	0.110636	0.207123	0.017954
0.146558	0.105483	0.167839	0.0666384	0.137984	0.110636	0.207123	0.017954
0.148959	0.126673	0.167839	0.0666384	0.137984	0.110636	0.207123	0.017954
0.15549	0.118786	0.167839	0.0666384	0.15131	0.109608	0.207123	0.017954
0.15549	0.118786	0.165598	0.0684865	0.139136	0.111894	0.207123	0.017954
0.15549	0.118786	0.165598	0.0684865	0.139136	0.111894	0.207123	0.017954
0.21069	0.0124745	0.163597	0.0635798	0.139136	0.111894	0.216725	0.0256163
0.206389	0.0238397	0.186339	0.0722168	0.137275	0.144855	0.216725	0.0256163
0.206389	0.0238397	0.205029	0.0724762	0.146689	0.114494	0.203949	0.0184921
0.206389	0.0238397	0.179423	0.0696988	0.146689	0.114494	0.203949	0.0184921
0.153168	0.119438	0.179423	0.0696988	0.146689	0.114494	0.203949	0.0184921
0.153168	0.119438	0.179423	0.0696988	0.153638	0.114405	0.203949	0.0184921
0.153168	0.119438	0.179423	0.0696988	0.153638	0.114405	0.203949	0.0184921
0.153168	0.119438	0.179423	0.0696988	0.162634	0.120134	0.203949	0.0184921
0.153168	0.119438	0.189521	0.0813154	0.162634	0.120134	0.203949	0.0184921
0.153168	0.119438	0.177017	0.0680395	0.135777	0.110178	0.203949	0.0184921
0.153168	0.119438	0.177017	0.0680395	0.135777	0.110178	0.217396	0.0355081
0.153168	0.119438	0.200971	0.0794276	0.135777	0.110178	0.217396	0.0355081
0.153168	0.119438	0.173334	0.0707473	0.135777	0.110178	0.21073	0.0239409
0.153168	0.119438	0.173334	0.0707473	0.135777	0.110178	0.21073	0.0239409
0.153168	0.119438	0.170009	0.0864564	0.135777	0.110178	0.21073	0.0239409
0.155995	0.131992	0.176345	0.0842558	0.135777	0.110178	0.18303	0.0212925
0.151357	0.112542	0.176345	0.0842558	0.149253	0.119058	0.20458	0.0199997
0.151357	0.112542	0.183884	0.0672674	0.149253	0.119058	0.200751	0.0117957
0.151357	0.112542	0.152064	0.0664879	0.149253	0.119058	0.200751	0.0117957
0.151357	0.112542	0.152064	0.0664879	0.149253	0.119058	0.200751	0.0117957
0.151357	0.112542	0.179612	0.0627182	0.149253	0.119058	0.200751	0.0117957
0.151357	0.112542	0.16088	0.0728192	0.149253	0.119058	0.200751	0.0117957
0.151357	0.112542	0.140731	0.0823886	0.149253	0.119058	0.194687	0.00747156
0.151357	0.112542	0.166201	0.0694361	0.149253	0.119058	0.194687	0.00747156
0.151357	0.112542	0.166201	0.0694361	0.149253	0.119058	0.211297	0.0336735
0.154295	0.139801	0.166201	0.0694361	0.149253	0.119058	0.211297	0.0336735
0.154295	0.139801	0.166201	0.0694361	0.149253	0.119058	0.202177	0.0181992
0.169403	0.0692778	0.168353	0.0685509	0.149253	0.119058	0.202177	0.0181992
0.169403	0.0692778	0.159726	0.0608166	0.149253	0.119058	0.202177	0.0181992
0.169403	0.0692778	0.18572	0.0697955	0.149253	0.119058	0.202177	0.0181992
0.169403	0.0692778	0.18572	0.0697955	0.148882	0.118805	0.202177	0.0181992
0.167031	0.0791785	0.18572	0.0697955	0.148882	0.118805	0.208861	0.0134449
0.167031	0.0791785	0.18572	0.0697955	0.148439	0.138343	0.208861	0.0134449
0.167031	0.0791785	0.170768	0.064951	0.148439	0.138343	0.208861	0.0134449
0.167031	0.0791785	0.16318	0.0699194	0.139614	0.0990818	0.208861	0.0134449
0.167031	0.0791785	0.16318	0.0699194	0.139614	0.0990818	0.208861	0.0134449
0.167031	0.0791785	0.174888	0.0804946	0.139614	0.0990818	0.197645	0.0261722
0.157106	0.0599108	0.174888	0.0804946	0.148374	0.113428	0.212237	0.0114356
0.168348	0.0736937	0.161305	0.0650574	0.148374	0.113428	0.202208	0.015533
0.20552	0.0231679	0.161305	0.0650574	0.148374	0.113428	0.205173	0.0235094
0.20552	0.0231679	0.161199	0.0619358	0.148374	0.113428	0.200055	0.0101137
0.20552	0.0231679	0.161199	0.0619358	0.148374	0.113428	0.20585	0.020838
0.197356	0.0241195	0.161199	0.0619358	0.148374	0.113428	0.192554	0.0127592
0.197356	0.0241195	0.160764	0.0590209	0.149436	0.12776	0.192554	0.0127592
0.139061	0.1213	0.1653	0.0695534	0.149436	0.12776	0.195754	0.0363249
0.139061	0.1213	0.147443	0.0792652	0.149436	0.12776	0.202905	0.0143755
0.139061	0.1213	0.279115	0.0656953	0.149436	0.12776	0.202905	0.0143755
0.147752	0.116014	0.279115	0.0656953	0.149436	0.12776	0.202905	0.0143755
0.147752	0.116014	0.279115	0.0656953	0.147057	0.107056	0.202905	0.0143755
0.137584	0.10976	0.196568	0.0493023	0.16997	0.125557	0.19619	0.022754
0.137584	0.10976	0.275898	0.0713572	0.145416	0.118668	0.215982	0.0175973
0.137584	0.10976	0.315744	0.0836113	0.145416	0.118668	0.215982	0.0175973
0.124791	0.106203	0.165186	0.0679954	0.145416	0.118668	0.215982	0.0175973
0.143741	0.113065	0.165186	0.0679954	0.145416	0.118668	0.215982	0.0175973
0.143741	0.113065	0.167578	0.0680611	0.145416	0.118668	0.203538	0.0172202
0.143741	0.113065	0.175918	0.053913	0.145416	0.118668	0.203538	0.0172202
0.143741	0.113065	0.153079	0.0445943	0.145416	0.118668	0.203538	0.0172202
0.143741	0.113065	0.162517	0.0683109	0.145416	0.118668	0.203538	0.0172202
0.143741	0.113065	0.178849	0.0788798	0.145416	0.118668	0.203538	0.0172202
0.143741	0.113065	0.166131	0.0671189	0.145416	0.118668	0.209945	0.0305579
0.143741	0.113065	0.178423	0.0622929	0.145416	0.118668	0.209945	0.0305579
0.143741	0.113065	0.150247	0.0685661	0.145416	0.118668	0.209945	0.0305579
0.143741	0.113065	0.182512	0.0667054	0.145416	0.118668	0.213765	0.0230906
0.143741	0.113065	0.182512	0.0667054	0.145416	0.118668	0.21282	0.0193782
0.143741	0.113065	0.182512	0.0667054	0.145416	0.118668	0.21282	0.0193782
0.146095	0.104201	0.164488	0.064014	0.145498	0.0990818	0.21282	0.0193782
0.146095	0.104201	0.165502	0.0713255	0.145498	0.0990818	0.21282	0.0193782
0.146095	0.104201	0.165502	0.0713255	0.145498	0.0990818	0.19486	0.0179155
0.147163	0.117631	0.165502	0.0713255	0.145498	0.0990818	0.19486	0.0179155
0.147163	0.117631	0.165502	0.0713255	0.145498	0.0990818	0.19486	0.0179155
0.147163	0.117631	0.166945	0.07279	0.145498	0.0990818	0.19486	0.0179155
0.147163	0.117631	0.161337	0.0627875	0.148194	0.103695	0.204842	0.0156209
0.147163	0.117631	0.161337	0.0627875	0.148194	0.103695	0.230993	0.0182052
0.147163	0.117631	0.159444	0.0756368	0.146152	0.117936	0.230993	0.0182052
0.147163	0.117631	0.159444	0.0756368	0.146152	0.117936	0.230993	0.0182052
0.214774	0.0286478	0.159444	0.0756368	0.146152	0.117936	0.230993	0.0182052
0.214774	0.0286478	0.164133	0.059018	0.146152	0.117936	0.207624	0.0155853
0.214774	0.0286478	0.164133	0.059018	0.146152	0.117936	0.207624	0.0155853
0.214774	0.0286478	0.156186	0.064389	0.146152	0.117936	0.207624	0.0155853
0.214774	0.0286478	0.156186	0.064389	0.146152	0.117936	0.215	0.0437343
0.214774	0.0286478	0.178439	0.0668193	0.146152	0.117936	0.215	0.0437343
0.21148	0.019554	0.178439	0.0668193	0.146152	0.117936	0.215	0.0437343
0.136026	0.113772	0.178439	0.0668193	0.146152	0.117936	0.220052	0.0170009
0.146605	0.114575	0.152866	0.0788624	0.146152	0.117936	0.220052	0.0170009
0.146605	0.114575	0.152866	0.0788624	0.146152	0.117936	0.220052	0.0170009
0.159058	0.0588461	0.152866	0.0788624	0.146152	0.117936	0.220052	0.0170009
0.159058	0.0588461	0.133673	0.0740199	0.146152	0.117936	0.22203	0.0222051
0.161557	0.0705284	0.133673	0.0740199	0.146152	0.117936	0.22203	0.0222051
0.161557	0.0705284	0.140864	0.0796639	0.146152	0.117936	0.22203	0.0222051
0.161557	0.0705284	0.140864	0.0796639	0.136127	0.116434	0.22203	0.0222051
0.161557	0.0705284	0.140864	0.0796639	0.136127	0.116434	0.104825	0.0189746
0.161557	0.0705284	0.15771	0.0903298	0.136127	0.116434	0.210895	0.0170744
0.161557	0.0705284	0.159036	0.067481	0.136127	0.116434	0.210895	0.0170744
0.161557	0.0705284	0.159036	0.067481	0.146908	0.116689	0.210895	0.0170744
0.161557	0.0705284	0.159036	0.067481	0.146908	0.116689	0.210895	0.0170744
0.171715	0.0652426	0.159036	0.067481	0.146908	0.116689	0.210895	0.0170744
0.144973	0.116072	0.172876	0.0727201	0.146908	0.116689	0.210895	0.0170744
0.139339	0.134396	0.161848	0.0661491	0.147642	0.0978059	0.210895	0.0170744
0.151405	0.114176	0.174538	0.073375	0.146458	0.111764	0.210895	0.0170744
0.151405	0.114176	0.162709	0.0623824	0.146458	0.111764	0.210895	0.0170744
0.151405	0.114176	0.162709	0.0623824	0.146458	0.111764	0.210895	0.0170744
0.151405	0.114176	0.162709	0.0623824	0.146458	0.111764	0.210895	0.0170744
0.151405	0.114176	0.16815	0.075026	0.146458	0.111764	0.18697	0.0184947
0.151405	0.114176	0.16815	0.075026	0.146458	0.111764	0.209041	0.0322296
0.153931	0.122965	0.16815	0.075026	0.146458	0.111764	0.225393	0.0138704
0.153931	0.122965	0.17408	0.0715514	0.146458	0.111764	0.223344	0.0183842
0.153931	0.122965	0.17408	0.0715514	0.146458	0.111764	0.19312	0.0129132
0.153931	0.122965	0.159504	0.0692473	0.146458	0.111764	0.19312	0.0129132
0.153931	0.122965	0.159504	0.0692473	0.146458	0.111764	0.210743	0.0178518
0.153931	0.122965	0.159504	0.0692473	0.146458	0.111764	0.210743	0.0178518
0.153931	0.122965	0.168406	0.0607801	0.146458	0.111764	0.210743	0.0178518
0.153931	0.122965	0.168406	0.0607801	0.146458	0.111764	0.210743	0.0178518
0.144073	0.113071	0.168406	0.0607801	0.151097	0.139273	0.210743	0.0178518
0.144073	0.113071	0.168406	0.0607801	0.162566	0.122337	0.210743	0.0178518
0.161902	0.120682	0.167076	0.0678573	0.162566	0.122337	0.210743	0.0178518
0.161902	0.120682	0.167076	0.0678573	0.156899	0.130744	0.210743	0.0178518
0.161902	0.120682	0.167076	0.0678573	0.145392	0.125916	0.210743	0.0178518
0.173923	0.0730586	0.167076	0.0678573	0.145392	0.125916	0.210743	0.0178518
0.173923	0.0730586	0.145477	0.0709205	0.145392	0.125916	0.210743	0.0178518
0.170995	0.0775262	0.168353	0.0647688	0.145392	0.125916	0.210743	0.0178518
0.170995	0.0775262	0.168353	0.0647688	0.145392	0.125916	0.215766	0.012906
0.167629	0.07202	0.167794	0.0730203	0.145006	0.116809	0.218406	0.0433439
0.167629	0.07202	0.167794	0.0730203	0.145006	0.116809	0.215158	0.0249596
0.167629	0.07202	0.167794	0.0730203	0.145006	0.116809	0.212828	0.0166352
0.172599	0.0680694	0.167794	0.0730203	0.145006	0.116809	0.212828	0.0166352
0.168194	0.0771178	0.167794	0.0730203	0.145006	0.116809	0.212828	0.0166352
0.168194	0.0771178	0.140332	0.0640473	0.145006	0.116809	0.212828	0.0166352
0.227612	0.0189813	0.169161	0.0713014	0.145006	0.116809	0.211086	0.0132191
0.227612	0.0189813	0.169161	0.0713014	0.145006	0.116809	0.211086	0.0132191
0.227612	0.0189813	0.167381	0.0705611	0.145006	0.116809	0.211086	0.0132191
0.21464	0.0205544	0.167381	0.0705611	0.145006	0.116809	0.211086	0.0132191
0.21464	0.0205544	0.167381	0.0705611	0.150352	0.113786	0.211086	0.0132191
0.21464	0.0205544	0.167381	0.0705611	0.150352	0.113786	0.211086	0.0132191
0.21464	0.0205544	0.167381	0.0705611	0.150352	0.113786	0.210409	0.0234921
0.209604	0.030609	0.167381	0.0705611	0.150352	0.113786	0.210409	0.0234921
0.222465	0.0235327	0.167381	0.0705611	0.150352	0.113786	0.210409	0.0234921
0.222465	0.0235327	0.174068	0.0743247	0.150352	0.113786	0.223689	0.0215089
0.222465	0.0235327	0.174068	0.0743247	0.150352	0.113786	0.223689	0.0215089
0.222465	0.0235327	0.174068	0.0743247	0.150352	0.113786	0.223689	0.0215089
0.222465	0.0235327	0.171847	0.0718419	0.150352	0.113786	0.223689	0.0215089
0.222465	0.0235327	0.171847	0.0718419	0.150352	0.113786	0.211205	0.0147713
0.222465	0.0235327	0.206536	0.0487868	0.150352	0.113786	0.211205	0.0147713
0.222465	0.0235327	0.156441	0.0692885	0.150352	0.113786	0.211168	0.0181158
0.222465	0.0235327	0.156441	0.0692885	0.150352	0.113786	0.211168	0.0181158
0.223929	0.0285747	0.151512	0.0572473	0.150352	0.113786	0.211168	0.0181158
0.223929	0.0285747	0.151512	0.0572473	0.150352	0.113786	0.214918	0.0294254
0.223929	0.0285747	0.137689	0.0632472	0.14587	0.120134	0.214918	0.0294254
0.223929	0.0285747	0.183609	0.0669686	0.14587	0.120134	0.214918	0.0294254
0.223929	0.0285747	0.18022	0.0750317	0.14587	0.120134	0.214918	0.0294254
0.219685	0.0169676	0.180983	0.0720307	0.14587	0.120134	0.213682	0.0173106
0.172689	0.0687087	0.180983	0.0720307	0.165113	0.119989	0.213682	0.0173106
0.172689	0.0687087	0.172113	0.0661712	0.165113	0.119989	0.211373	0.0196409
0.172689	0.0687087	0.172113	0.0661712	0.145623	0.118795	0.211373	0.0196409
0.172689	0.0687087	0.172113	0.0661712	0.145623	0.118795	0.211373	0.0196409
0.172689	0.0687087	0.17392	0.0736672	0.145623	0.118795	0.211373	0.0196409
0.172689	0.0687087	0.174961	0.067861	0.145623	0.118795	0.211373	0.0196409
0.17767	0.0780733	0.174961	0.067861	0.145623	0.118795	0.211373	0.0196409
0.163985	0.0723945	0.174961	0.067861	0.145623	0.118795	0.211373	0.0196409
0.163985	0.0723945	0.174961	0.067861	0.145623	0.118795	0.211373	0.0196409
0.176176	0.0641261	0.174961	0.067861	0.145623	0.118795	0.211373	0.0196409
0.176176	0.0641261	0.171401	0.0644355	0.145623	0.118795	0.211373	0.0196409
0.176176	0.0641261	0.171401	0.0644355	0.145623	0.118795	0.211373	0.0196409
0.176176	0.0641261	0.168796	0.0737191	0.145623	0.118795	0.211373	0.0196409
0.176492	0.0697321	0.180106	0.069361	0.145623	0.118795	0.211373	0.0196409
0.176492	0.0697321	0.180106	0.069361	0.145623	0.118795	0.211373	0.0196409
0.176492	0.0697321	0.167656	0.0688239	0.144081	0.109638	0.205984	0.0104963
0.176492	0.0697321	0.167656	0.0688239	0.143495	0.117902	0.205984	0.0104963
0.164927	0.067376	0.17703	0.0885611	0.148628	0.114995	0.205984	0.0104963
0.164927	0.067376	0.167727	0.0612979	0.148628	0.114995	0.205984	0.0104963
0.215904	0.0211157	0.181257	0.068404	0.148628	0.114995	0.220445	0.0231882
0.215904	0.0211157	0.168809	0.0714322	0.148628	0.114995	0.220445	0.0231882
0.215904	0.0211157	0.168809	0.0714322	0.148628	0.114995	0.220445	0.0231882
0.215904	0.0211157	0.168809	0.0714322	0.148628	0.114995	0.220445	0.0231882
0.215904	0.0211157	0.168809	0.0714322	0.148628	0.114995	0.213174	0.0112932
0.215904	0.0211157	0.168809	0.0714322	0.148628	0.114995	0.213174	0.0112932
0.215904	0.0211157	0.191239	0.0743631	0.148628	0.114995	0.213174	0.0112932
0.215904	0.0211157	0.191239	0.0743631	0.148628	0.114995	0.214336	0.0258654
0.236617	0.0230787	0.178944	0.092487	0.148628	0.114995	0.214336	0.0258654
0.236617	0.0230787	0.182134	0.0800468	0.148628	0.114995	0.203503	0.016678
0.213298	0.0206248	0.182134	0.0800468	0.148628	0.114995	0.214268	0.017091
0.149092	0.119135	0.175855	0.0759084	0.148628	0.114995	0.214268	0.017091
0.149092	0.119135	0.175855	0.0759084	0.149995	0.116668	0.215366	0.0272652
0.149092	0.119135	0.170347	0.0683357	0.149995	0.116668	0.182649	0.00755892
0.149092	0.119135	0.175435	0.0704419	0.149995	0.116668	0.182649	0.00755892
0.149092	0.119135	0.175435	0.0704419	0.149995	0.116668	0.182649	0.00755892
0.149092	0.119135	0.165674	0.0701584	0.149995	0.116668	0.190233	0.00106575
0.149092	0.119135	0.165674	0.0701584	0.149995	0.116668	0.190233	0.00106575
0.149092	0.119135	0.170835	0.0775808	0.149995	0.116668	0.175376	0.00874966
0.149092	0.119135	0.178731	0.0887655	0.149995	0.116668	0.187516	0.0144477
0.149092	0.119135	0.170224	0.0757449	0.149995	0.116668	0.187516	0.0144477
0.149092	0.119135	0.170224	0.0757449	0.149995	0.116668	0.187516	0.0144477
0.149092	0.119135	0.170224	0.0757449	0.149995	0.116668	0.177315	0.00589378
0.152142	0.125282	0.170224	0.0757449	0.149995	0.116668	0.177315	0.00589378
0.152142	0.125282	0.181177	0.0756342	0.150759	0.110335	0.177315	0.00589378
0.152142	0.125282	0.181177	0.0756342	0.150759	0.110335	0.177315	0.00589378
0.152142	0.125282	0.181177	0.0756342	0.150759	0.110335	0.177315	0.00589378
0.152142	0.125282	0.175376	0.0730528	0.150759	0.110335	0.177315	0.00589378
0.160989	0.126179	0.192979	0.0723229	0.150759	0.110335	0.19309	0.0306746
0.145045	0.112714	0.191552	0.0791402	0.150759	0.110335	0.19309	0.0306746
0.145045	0.112714	0.184435	0.0775633	0.150759	0.110335	0.157663	0.0117169
0.145045	0.112714	0.186787	0.0743802	0.150759	0.110335	0.201275	0.0142361
0.145045	0.112714	0.177429	0.0776013	0.150759	0.110335	0.201275	0.0142361
0.153998	0.108267	0.17786	0.0690739	0.150759	0.110335	0.201275	0.0142361
0.153998	0.108267	0.170185	0.0742786	0.150759	0.110335	0.181281	0.00683313
0.153998	0.108267	0.147325	0.0713546	0.150759	0.110335	0.181281	0.00683313
0.153998	0.108267	0.189949	0.0640978	0.139904	0.114013	0.181281	0.00683313
0.155394	0.120383	0.152092	0.0576892	0.139904	0.114013	0.178329	0.00813032
0.155394	0.120383	0.152092	0.0576892	0.139904	0.114013	0.178329	0.00813032
0.155382	0.129333	0.163981	0.0636338	0.149444	0.116227	0.178329	0.00813032
0.155382	0.129333	0.151445	0.0700919	0.149444	0.116227	0.178329	0.00813032
0.155382	0.129333	0.180391	0.0737469	0.149444	0.116227	0.202751	0.0195488
0.155382	0.129333	0.180391	0.0737469	0.149444	0.116227	0.202751	0.0195488
0.146032	0.129269	0.180391	0.0737469	0.149444	0.116227	0.202751	0.0195488
0.146032	0.129269	0.16829	0.067479	0.149444	0.116227	0.184021	0.0128341
0.157918	0.156052	0.176777	0.0703862	0.149444	0.116227	0.184021	0.0128341
0.154009	0.120394	0.176777	0.0703862	0.149444	0.116227	0.184021	0.0128341
0.154009	0.120394	0.176028	0.0651914	0.149444	0.116227	0.184021	0.0128341
0.151911	0.109382	0.176499	0.0625383	0.149444	0.116227	0.182522	0.024636
0.151911	0.109382	0.176797	0.0787463	0.149444	0.116227	0.189198	0.0228915
0.151911	0.109382	0.176797	0.0787463	0.148599	0.123962	0.189198	0.0228915
0.153135	0.12167	0.176797	0.0787463	0.148599	0.123962	0.19631	0.0100627
0.153135	0.12167	0.168216	0.0730964	0.14293	0.133474	0.19631	0.0100627
0.153135	0.12167	0.168216	0.0730964	0.138456	0.10897	0.19648	0.013724
0.153135	0.12167	0.17713	0.0709207	0.138456	0.10897	0.184351	0.0162604
0.153135	0.12167	0.17713	0.0709207	0.144145	0.106885	0.184351	0.0162604
0.153135	0.12167	0.17713	0.0709207	0.144145	0.106885	0.184351	0.0162604
0.153135	0.12167	0.17713	0.0709207	0.154209	0.118868	0.184351	0.0162604
0.153135	0.12167	0.17713	0.0709207	0.154209	0.118868	0.184351	0.0162604
0.153135	0.12167	0.17713	0.0709207	0.149237	0.108514	0.184351	0.0162604
0.153135	0.12167	0.17713	0.0709207	0.149237	0.108514	0.184351	0.0162604
0.153135	0.12167	0.17713	0.0709207	0.149237	0.108514	0.176309	0.0377938
0.153135	0.12167	0.173726	0.0686774	0.146366	0.130023	0.197542	0.0311482
0.155805	0.132944	0.166949	0.0659447	0.146366	0.130023	0.181238	0.0103847
0.153408	0.126758	0.166949	0.0659447	0.148217	0.114502	0.181238	0.0103847
0.15656	0.138008	0.166949	0.0659447	0.148217	0.114502	0.181238	0.0103847
0.167859	0.136444	0.179582	0.0795683	0.148217	0.114502	0.185253	0.0190804
0.158284	0.132853	0.176902	0.0705443	0.148217	0.114502	0.185441	0.0367132
0.158284	0.132853	0.176902	0.0705443	0.148217	0.114502	0.186722	0.0250751
0.166766	0.066155	0.176902	0.0705443	0.148217	0.114502	0.183895	0.00792254
0.149274	0.133418	0.176902	0.0705443	0.148217	0.114502	0.183895	0.00792254
0.149274	0.133418	0.176902	0.0705443	0.147068	0.125685	0.198189	0.0444964
0.150752	0.121442	0.176902	0.0705443	0.147068	0.125685	0.179326	0.0225319
0.171404	0.0705637	0.169311	0.0802381	0.147068	0.125685	0.179326	0.0225319
0.171404	0.0705637	0.154383	0.0672876	0.147068	0.125685	0.170692	0.0306746
0.171404	0.0705637	0.176215	0.0750818	0.147068	0.125685	0.170692	0.0306746
0.170398	0.0663036	0.176215	0.0750818	0.147068	0.125685	0.165849	0.00705678
0.170398	0.0663036	0.176215	0.0750818	0.147068	0.125685	0.165849	0.00705678
0.191032	0.0808247	0.173705	0.0704638	0.147068	0.125685	0.192732	0.0399339
0.186274	0.0720697	0.173705	0.0704638	0.148363	0.114919	0.192732	0.0399339
0.146032	0.123088	0.175037	0.0751425	0.148363	0.114919	0.176255	0.0390189
0.153164	0.10423	0.175037	0.0751425	0.148363	0.114919	0.181242	0.0106608
0.153164	0.10423	0.175037	0.0751425	0.148363	0.114919	0.192329	0.00736989
0.155541	0.0764958	0.193723	0.0784519	0.148363	0.114919	0.192329	0.00736989
0.174342	0.0776447	0.193723	0.0784519	0.148363	0.114919	0.188259	0.0173185
0.174342	0.0776447	0.175904	0.0775934	0.148363	0.114919	0.188259	0.0173185
0.174438	0.0684182	0.175904	0.0775934	0.153599	0.105124	0.183602	0.0173714
0.153895	0.123832	0.175904	0.0775934	0.141937	0.13412	0.183602	0.0173714
0.153895	0.123832	0.17946	0.0613485	0.141937	0.13412	0.183602	0.0173714
0.158747	0.124548	0.17946	0.0613485	0.141937	0.13412	0.183602	0.0173714
0.158747	0.124548	0.179507	0.0755878	0.147801	0.103866	0.183602	0.0173714
0.158747	0.124548	0.179507	0.0755878	0.147801	0.103866	0.183602	0.0173714
0.158747	0.124548	0.179507	0.0755878	0.147801	0.103866	0.183602	0.0173714
0.175772	0.0726799	0.179507	0.0755878	0.144443	0.122986	0.183602	0.0173714
0.155679	0.122311	0.179507	0.0755878	0.144443	0.122986	0.178482	0.0135363
0.155679	0.122311	0.178241	0.0760384	0.144443	0.122986	0.178482	0.0135363
0.155679	0.122311	0.178241	0.0760384	0.144443	0.122986	0.176497	0.0233232
0.155679	0.122311	0.178241	0.0760384	0.144443	0.122986	0.176497	0.0233232
0.155679	0.122311	0.178241	0.0760384	0.144443	0.122986	0.185253	0.0109752
0.155679	0.122311	0.178241	0.0760384	0.150925	0.123632	0.185253	0.0109752
0.154665	0.110685	0.178241	0.0760384	0.150925	0.123632	0.173276	0.0164619
0.154665	0.110685	0.178241	0.0760384	0.150925	0.123632	0.173276	0.0164619
0.155065	0.106448	0.164182	0.0658167	0.150925	0.123632	0.173276	0.0164619
0.156182	0.134637	0.164182	0.0658167	0.150925	0.123632	0.173276	0.0164619
0.156182	0.134637	0.176624	0.076741	0.150925	0.123632	0.177854	0.0232424
0.156182	0.134637	0.176624	0.076741	0.150925	0.123632
0.156182	0.134637	0.176624	0.076741	0.150925	0.123632
0.144447	0.138065	0.160528	0.0717698	0.150925	0.123632
0.153773	0.113775	0.160528	0.0717698	0.167365	0.115243
0.15292	0.11733	0.155993	0.0536275	0.167365	0.115243
0.15292	0.11733	0.155993	0.0536275	0.166466	0.111048
0.146564	0.124089	0.155993	0.0536275	0.166466	0.111048
0.146564	0.124089	0.155993	0.0536275	0.166466	0.111048
0.146564	0.124089	0.171659	0.05942	0.165577	0.124122
0.146564	0.124089	0.163173	0.0589798	0.165577	0.124122
0.163795	0.121028	0.163173	0.0589798	0.165577	0.124122
0.163795	0.121028	0.163173	0.0589798	0.165577	0.124122
0.163795	0.121028	0.163173	0.0589798	0.165577	0.124122
0.13421	0.111266	0.159907	0.0627002	0.165577	0.124122
0.147108	0.114151	0.159907	0.0627002	0.165577	0.124122
0.147108	0.114151	0.159907	0.0627002	0.165577	0.124122
0.15356	0.0623912	0.159907	0.0627002	0.165577	0.124122
0.181834	0.0877478	0.159907	0.0627002	0.165577	0.124122
0.168219	0.072164	0.159907	0.0627002	0.165577	0.124122
0.176319	0.0735727	0.164764	0.0490346	0.137351	0.116641
0.176319	0.0735727	0.164764	0.0490346	0.137351	0.116641
0.153748	0.0679796	0.146661	0.0576746	0.137351	0.116641
0.180997	0.070018	0.161601	0.0623123	0.137351	0.116641
0.180997	0.070018	0.161601	0.0623123	0.166474	0.123324
0.20552	0.0185454	0.159759	0.0661089	0.166474	0.123324
0.216248	0.0234872	0.159759	0.0661089	0.164616	0.117172
0.222249	0.0182519	0.159759	0.0661089	0.164616	0.117172
0.208013	0.0226169	0.159759	0.0661089	0.164616	0.117172
0.223406	0.0164835	0.159759	0.0661089	0.143308	0.114032
0.223406	0.0164835	0.159759	0.0661089	0.143308	0.114032
0.152347	0.114977	0.154888	0.0691579	0.147801	0.113946
0.152347	0.114977	0.154888	0.0691579	0.147801	0.113946
0.15356	0.118968	0.154888	0.0691579	0.147801	0.113946
0.15356	0.118968	0.154888	0.0691579	0.148041	0.109216
0.15356	0.118968	0.154888	0.0691579	0.148041	0.109216
0.131909	0.117113	0.162915	0.0554524	0.148041	0.109216
0.131909	0.117113	0.162915	0.0554524	0.148041	0.109216
0.156605	0.12439	0.165519	0.0584746	0.148041	0.109216
0.156605	0.12439	0.175538	0.0752746	0.148041	0.109216
0.156605	0.12439	0.15666	0.0627164	0.148041	0.109216
0.156605	0.12439	0.15666	0.0627164	0.153224	0.142286
0.156605	0.12439	0.15666	0.0627164	0.153224	0.142286
0.156605	0.12439	0.15666	0.0627164	0.148599	0.113755
0.156605	0.12439	0.15666	0.0627164	0.152108	0.0903099
0.156605	0.12439	0.15666	0.0627164	0.152108	0.0903099
0.156605	0.12439	0.162883	0.0556867	0.145348	0.11535
0.156605	0.12439	0.158135	0.0717789	0.145348	0.11535
0.156605	0.12439	0.158135	0.0717789	0.145348	0.11535
0.156605	0.12439	0.158135	0.0717789	0.145348	0.11535
0.156605	0.12439	0.158135	0.0717789	0.145348	0.11535
0.156605	0.12439	0.158135	0.0717789	0.145348	0.11535
0.156605	0.12439	0.158135	0.0717789	0.145348	0.11535
0.156605	0.12439	0.169595	0.0607984	0.149216	0.118335
0.156605	0.12439	0.169595	0.0607984	0.149216	0.118335
0.156605	0.12439	0.169595	0.0607984	0.149216	0.118335
0.156605	0.12439	0.169595	0.0607984	0.149216	0.118335
0.162784	0.134541	0.153343	0.0661977	0.149216	0.118335
0.162784	0.134541	0.153343	0.0661977	0.149216	0.118335
0.162784	0.134541	0.155271	0.0504212	0.149216	0.118335
0.162784	0.134541	0.155271	0.0504212	0.149216	0.118335
0.162784	0.134541	0.161576	0.0682746	0.149216	0.118335
0.179841	0.0824651	0.179189	0.06469	0.149216	0.118335
0.179841	0.0824651	0.179189	0.06469	0.149216	0.118335
0.171924	0.0657321	0.151004	0.0614079	0.149216	0.118335
0.145786	0.120045	0.151004	0.0614079	0.149216	0.118335
0.143282	0.113943	0.152924	0.0611946	0.150706	0.128445
0.143282	0.113943	0.152924	0.0611946	0.154175	0.115014
0.15982	0.121504	0.152924	0.0611946	0.154175	0.115014
0.15982	0.121504	0.140789	0.0656746	0.154175	0.115014
0.170851	0.0654192	0.145404	0.079846	0.154175	0.115014
0.166729	0.057827	0.15576	0.0818524	0.143355	0.114529
0.175087	0.0792956	0.15576	0.0818524	0.143355	0.114529
0.203481	0.0489205	0.15576	0.0818524	0.143355	0.114529
0.222407	0.0139942	0.15576	0.0818524	0.143355	0.114529
0.172753	0.0695227	0.15576	0.0818524	0.143355	0.114529
0.172753	0.0695227	0.159804	0.0898079	0.143355	0.114529
0.172753	0.0695227	0.153244	0.0706346	0.143355	0.114529
0.172753	0.0695227	0.154804	0.0560746	0.143355	0.114529
0.176936	0.0676549	0.154804	0.0560746	0.143355	0.114529
0.186761	0.13339	0.170844	0.0543146	0.143355	0.114529
0.186761	0.13339	0.15914	0.0597898	0.143355	0.114529
0.158887	0.127015	0.15914	0.0597898	0.143355	0.114529
0.158887	0.127015	0.154786	0.0600018	0.143355	0.114529
0.158887	0.127015	0.172222	0.0746485	0.143355	0.114529
0.222407	0.0154571	0.172222	0.0746485	0.160158	0.114587
0.155013	0.119179	0.154204	0.0681431	0.160158	0.114587
0.169487	0.0701566	0.154204	0.0681431	0.150679	0.115619
0.164785	0.115878	0.154204	0.0681431	0.150679	0.115619
0.144764	0.116488	0.165302	0.0558703	0.150679	0.115619
0.144764	0.116488	0.165302	0.0558703	0.150679	0.115619
0.144764	0.116488	0.165302	0.0558703	0.150679	0.115619
0.144764	0.116488	0.173618	0.0611946	0.150679	0.115619
0.144764	0.116488	0.178301	0.0801231	0.150679	0.115619
0.144764	0.116488	0.156904	0.0598746	0.150679	0.115619
0.178558	0.0736733	0.156904	0.0598746	0.150679	0.115619
0.15869	0.122491	0.164543	0.07269	0.150679	0.115619
0.152002	0.127156	0.165176	0.0717698	0.150679	0.115619
0.156566	0.11674	0.153712	0.05829	0.150679	0.115619
0.156566	0.11674	0.164435	0.0637352	0.150679	0.115619
0.148172	0.128477	0.164435	0.0637352	0.144161	0.117375
0.15996	0.126039	0.169779	0.0694746	0.144161	0.117375
0.15996	0.126039	0.169779	0.0694746	0.144161	0.117375
0.15996	0.126039	0.169779	0.0694746	0.144161	0.117375
0.15996	0.126039	0.169779	0.0694746	0.144161	0.117375
0.15996	0.126039	0.169779	0.0694746	0.144161	0.117375
0.15996	0.126039	0.159924	0.0655012	0.144161	0.117375
0.15996	0.126039	0.159924	0.0655012	0.144161	0.117375
0.15996	0.126039	0.159924	0.0655012	0.144161	0.117375
0.15996	0.126039	0.159924	0.0655012	0.144161	0.117375
0.15996	0.126039	0.159924	0.0655012	0.144161	0.117375
0.15996	0.126039	0.159924	0.0655012	0.144161	0.117375
0.15996	0.126039	0.155627	0.0592746	0.144161	0.117375
0.15996	0.126039	0.155627	0.0592746	0.144161	0.117375
0.15996	0.126039	0.155627	0.0592746	0.144161	0.117375
0.15996	0.126039	0.160604	0.0917317	0.144161	0.117375
0.158992	0.117347	0.168677	0.0653837	0.130098	0.115692
0.158992	0.117347	0.161884	0.0645146	0.130098	0.115692
0.229326	0.0154784	0.161884	0.0645146	0.130098	0.115692
0.229326	0.0154784	0.161884	0.0645146	0.151563	0.121131
0.229326	0.0154784	0.139461	0.0785889	0.151563	0.121131
0.23442	0.0347295	0.139461	0.0785889	0.146403	0.110311
0.235402	0.0192606	0.1597	0.0600398	0.146403	0.110311
0.235402	0.0192606	0.167138	0.0639412	0.146403	0.110311
0.235402	0.0192606	0.150932	0.06262	0.146403	0.110311
0.235479	0.0236105	0.150932	0.06262	0.146403	0.110311
0.235479	0.0236105	0.167777	0.0676332	0.146403	0.110311
0.237157	0.0283183	0.167777	0.0676332	0.146403	0.110311
0.237157	0.0283183	0.167777	0.0676332	0.152338	0.130678
0.234115	0.0226659	0.167777	0.0676332	0.152338	0.130678
0.234115	0.0226659	0.167777	0.0676332	0.152338	0.130678
0.234115	0.0226659	0.167777	0.0676332	0.152338	0.130678
0.234115	0.0226659	0.151978	0.0712398	0.146129	0.10765
0.234115	0.0226659	0.162204	0.0670186	0.146129	0.10765
0.234115	0.0226659	0.162204	0.0670186	0.146129	0.10765
0.234115	0.0226659	0.165259	0.0569473	0.146129	0.10765
0.234115	0.0226659	0.165259	0.0569473	0.146129	0.10765
0.234115	0.0226659	0.165259	0.0569473	0.146129	0.10765
0.234115	0.0226659	0.150427	0.0579116	0.146888	0.122031
0.234115	0.0226659	0.150427	0.0579116	0.146888	0.122031
0.234115	0.0226659	0.150427	0.0579116	0.146888	0.122031
0.234115	0.0226659	0.150427	0.0579116	0.160329	0.11332
0.142454	0.0691145	0.150427	0.0579116	0.136695	0.113929
0.142454	0.0691145	0.150427	0.0579116	0.136695	0.113929
0.217008	0.0348461	0.164222	0.0528746	0.136695	0.113929
0.221886	0.0200342	0.164222	0.0528746	0.136695	0.113929
0.167989	0.0644872	0.160322	0.0625687	0.136695	0.113929
0.167555	0.0692415	0.160322	0.0625687	0.136695	0.113929
0.167555	0.0692415	0.160322	0.0625687	0.147469	0.116889
0.149572	0.118281	0.160322	0.0625687	0.147469	0.116889
0.149572	0.118281	0.160322	0.0625687	0.147469	0.116889
0.160053	0.117975	0.161493	0.0574968	0.147469	0.116889
0.160053	0.117975	0.159611	0.0589987	0.147469	0.116889
0.160053	0.117975	0.163484	0.076006	0.147469	0.116889
0.160053	0.117975	0.16838	0.0730026	0.147469	0.116889
0.160053	0.117975	0.16838	0.0730026	0.147469	0.116889
0.160053	0.117975	0.16838	0.0730026	0.147469	0.116889
0.160053	0.117975	0.163964	0.0544746	0.147469	0.116889
0.160053	0.117975	0.163964	0.0544746	0.147469	0.116889
0.160053	0.117975	0.153958	0.0885669	0.147469	0.116889
0.160053	0.117975	0.157259	0.0661109	0.151797	0.12408
0.155473	0.127478	0.170248	0.071707	0.151797	0.12408
0.155473	0.127478	0.170248	0.071707	0.149577	0.111499
0.155473	0.127478	0.170248	0.071707	0.149577	0.111499
0.155473	0.127478	0.170248	0.071707	0.149577	0.111499
0.155473	0.127478	0.170248	0.071707	0.149577	0.111499
0.155473	0.127478	0.170248	0.071707	0.149577	0.111499
0.155473	0.127478	0.176604	0.0669922	0.149577	0.111499
0.155024	0.117101	0.156901	0.0764174	0.149577	0.111499
0.155024	0.117101	0.156901	0.0764174	0.149577	0.111499
0.155024	0.117101	0.156901	0.0764174	0.149577	0.111499
0.155024	0.117101	0.156901	0.0764174	0.149577	0.111499
0.153071	0.116398	0.157724	0.0604479	0.149577	0.111499
0.153071	0.116398	0.173084	0.0700746	0.149577	0.111499
0.153071	0.116398	0.173084	0.0700746	0.149577	0.111499
0.148296	0.125103	0.15285	0.0672746	0.149577	0.111499
0.148296	0.125103	0.15285	0.0672746	0.149577	0.111499
0.183275	0.127209	0.15285	0.0672746	0.149577	0.111499
0.156453	0.125977	0.161708	0.0507626	0.127706	0.103388
0.156453	0.125977	0.161708	0.0507626	0.144591	0.11058
0.156453	0.125977	0.161708	0.0507626	0.144591	0.11058
0.156453	0.125977	0.161708	0.0507626	0.144591	0.11058
0.156453	0.125977	0.159004	0.0723946	0.144591	0.11058
0.156453	0.125977	0.159004	0.0723946	0.144591	0.11058
0.156453	0.125977	0.155538	0.0619412	0.144591	0.11058
0.156453	0.125977	0.155538	0.0619412	0.144591	0.11058
0.179459	0.0739542	0.162027	0.0623857	0.144591	0.11058
0.179459	0.0739542	0.162027	0.0623857	0.134085	0.107085
0.158724	0.124539	0.152988	0.0576106	0.137754	0.0824949
0.158724	0.124539	0.152988	0.0576106	0.130984	0.0777368
0.158724	0.124539	0.164912	0.0788438	0.130984	0.0777368
0.158724	0.124539	0.147441	0.0567291	0.128802	0.0893662
0.158724	0.124539	0.163993	0.0717295	0.128802	0.0893662
0.158724	0.124539	0.163993	0.0717295	0.128802	0.0893662
0.158724	0.124539	0.163993	0.0717295	0.128802	0.0893662
0.158724	0.124539	0.161671	0.0543984	0.128802	0.0893662
0.20375	0.0158619	0.159516	0.0723946	0.128802	0.0893662
0.224479	0.0232153	0.159516	0.0723946	0.140563	0.101707
0.164507	0.0804911	0.158333	0.0620101	0.140563	0.101707
0.164507	0.0804911	0.166364	0.0800746	0.140563	0.101707
0.167839	0.0666384	0.166364	0.0800746	0.140563	0.101707
0.167839	0.0666384	0.168604	0.0623448	0.136855	0.0936765
0.167839	0.0666384	0.168604	0.0623448	0.136855	0.0936765
0.167839	0.0666384	0.163964	0.0712212	0.136855	0.0936765
0.165598	0.0684865	0.163964	0.0712212	0.136855	0.0936765
0.165598	0.0684865	0.163964	0.0712212	0.136855	0.0936765
0.163597	0.0635798	0.171964	0.0627946	0.136855	0.0936765
0.186339	0.0722168	0.173204	0.0654079	0.136855	0.0936765
0.205029	0.0724762	0.158204	0.0912746	0.136855	0.0936765
0.179423	0.0696988	0.159173	0.0669798	0.136855	0.0936765
0.179423	0.0696988	0.159173	0.0669798	0.136855	0.0936765
0.179423	0.0696988	0.159173	0.0669798	0.136855	0.0936765
0.179423	0.0696988	0.159173	0.0669798	0.139667	0.1174
0.179423	0.0696988	0.159173	0.0669798	0.148342	0.115838
0.189521	0.0813154	0.160284	0.0629546	0.148342	0.115838
0.225905	0.0175417	0.160284	0.0629546	0.148342	0.115838
0.227766	0.0238867	0.165084	0.0712746	0.148342	0.115838
0.154734	0.122789	0.163309	0.0668936	0.144397	0.102921
0.154734	0.122789	0.163309	0.0668936	0.144397	0.102921
0.154734	0.122789	0.163309	0.0668936	0.14388	0.110401
0.154734	0.122789	0.163309	0.0668936	0.14388	0.110401
0.154734	0.122789	0.14369	0.0572174	0.14388	0.110401
0.154734	0.122789	0.156101	0.0611709	0.14388	0.110401
0.154734	0.122789	0.159995	0.0624746	0.151027	0.118372
0.154734	0.122789	0.159995	0.0624746	0.151027	0.118372
0.154734	0.122789	0.159995	0.0624746	0.151027	0.118372
0.154734	0.122789	0.152156	0.0613226	0.151027	0.118372
0.154734	0.122789	0.181724	0.0731946	0.151027	0.118372
0.154734	0.122789	0.187368	0.0634928	0.151027	0.118372
0.154734	0.122789	0.170081	0.0614284	0.151027	0.118372
0.154734	0.122789	0.166517	0.0851528	0.151027	0.118372
0.154734	0.122789	0.166604	0.0602079	0.151027	0.118372
0.154734	0.122789	0.151295	0.07382	0.151027	0.118372
0.148905	0.120434	0.167072	0.0761309	0.157059	0.119129
0.160625	0.122712	0.167072	0.0761309	0.157059	0.119129
0.160625	0.122712	0.170684	0.0653546	0.157059	0.119129
0.160625	0.122712	0.170684	0.0653546	0.157059	0.119129
0.164635	0.123821	0.17995	0.0744018	0.157059	0.119129
0.164635	0.123821	0.181271	0.102475	0.157059	0.119129
0.164635	0.123821	0.163804	0.059931	0.157059	0.119129
0.149818	0.126839	0.163804	0.059931	0.157059	0.119129
0.258959	0.02532	0.163804	0.059931	0.157059	0.119129
0.258959	0.02532	0.163804	0.059931	0.157059	0.119129
0.258959	0.02532	0.163804	0.059931	0.157059	0.119129
0.258959	0.02532	0.157262	0.0635199	0.157059	0.119129
0.258959	0.02532	0.157262	0.0635199	0.158955	0.103917
0.256845	0.0408137	0.157262	0.0635199	0.158955	0.103917
0.249836	0.0156744	0.157262	0.0635199	0.155222	0.124454
0.249836	0.0156744	0.157262	0.0635199	0.155222	0.124454
0.266625	0.0283678	0.157262	0.0635199	0.155222	0.124454
0.266625	0.0283678	0.157262	0.0635199	0.155222	0.124454
0.255382	0.0184134	0.157262	0.0635199	0.154861	0.114656
0.255382	0.0184134	0.157262	0.0635199	0.147033	0.11977
0.255382	0.0184134	0.157262	0.0635199	0.147033	0.11977
0.262536	0.0243001	0.157262	0.0635199	0.147033	0.11977
0.262536	0.0243001	0.157262	0.0635199	0.158014	0.120582
0.262536	0.0243001	0.157262	0.0635199	0.158014	0.120582
0.262536	0.0243001	0.157262	0.0635199	0.158014	0.120582
0.262536	0.0243001	0.157262	0.0635199	0.156224	0.109306
0.262536	0.0243001	0.157262	0.0635199	0.164214	0.124328
0.253161	0.0222743	0.163004	0.0648746	0.163018	0.112651
0.253161	0.0222743	0.165901	0.0734539	0.140029	0.114815
0.253161	0.0222743	0.165901	0.0734539	0.160207	0.124076
0.253161	0.0222743	0.166604	0.0691546	0.160207	0.124076
0.271706	0.0148476	0.161681	0.0641328	0.160207	0.124076
0.271706	0.0148476	0.161681	0.0641328	0.158359	0.125705
0.157654	0.131461	0.161681	0.0641328	0.158359	0.125705
0.177017	0.0680395	0.165766	0.0580359	0.158359	0.125705
0.177017	0.0680395	0.165766	0.0580359	0.158359	0.125705
0.200971	0.0794276	0.165766	0.0580359	0.155086	0.121018
0.226064	0.0185935	0.157404	0.073204	0.155086	0.121018
0.226064	0.0185935	0.170204	0.07669	0.155086	0.121018
0.226064	0.0185935	0.165657	0.0608746	0.155086	0.121018
0.229101	0.0264694	0.165657	0.0608746	0.155086	0.121018
0.229101	0.0264694	0.182226	0.080354	0.155086	0.121018
0.171955	0.129292	0.159609	0.0682908	0.155086	0.121018
0.156455	0.123954	0.159609	0.0682908	0.155086	0.121018
0.156455	0.123954	0.159609	0.0682908	0.155086	0.121018
0.156455	0.123954	0.159609	0.0682908	0.155086	0.121018
0.173334	0.0707473	0.159609	0.0682908	0.155086	0.121018
0.173334	0.0707473	0.159609	0.0682908	0.155086	0.121018
0.170009	0.0864564	0.159609	0.0682908	0.155086	0.121018
0.176345	0.0842558	0.160489	0.0672126	0.155086	0.121018
0.176345	0.0842558	0.160489	0.0672126	0.155086	0.121018
0.142976	0.105407	0.160489	0.0672126	0.155086	0.121018
0.162881	0.125574	0.160489	0.0672126	0.155086	0.121018
0.226917	0.0220227	0.160489	0.0672126	0.159669	0.11837
0.226917	0.0220227	0.160489	0.0672126	0.159669	0.11837
0.226917	0.0220227	0.160489	0.0672126	0.159669	0.11837
0.236717	0.0212308	0.161087	0.0657497	0.15293	0.130321
0.213254	0.0199981	0.161087	0.0657497	0.158157	0.131961
0.251276	0.0286785	0.167487	0.0665649	0.158157	0.131961
0.158041	0.12769	0.162154	0.0542449	0.156856	0.126138
0.158041	0.12769	0.162154	0.0542449	0.156856	0.126138
0.158041	0.12769	0.155297	0.062702	0.156856	0.126138
0.158041	0.12769	0.155297	0.062702	0.156856	0.126138
0.158041	0.12769	0.169136	0.0842085	0.156856	0.126138
0.158041	0.12769	0.155585	0.0629186	0.156856	0.126138
0.158041	0.12769	0.160731	0.0801116	0.156856	0.126138
0.158041	0.12769	0.160731	0.0801116	0.156856	0.126138
0.158041	0.12769	0.160133	0.0691291	0.156856	0.126138
0.158041	0.12769	0.160133	0.0691291	0.156856	0.126138
0.158041	0.12769	0.157369	0.070088	0.156856	0.126138
0.158041	0.12769	0.157369	0.070088	0.156856	0.126138
0.158041	0.12769	0.157369	0.070088	0.14887	0.111077
0.158041	0.12769	0.157369	0.070088	0.15372	0.135549
0.158041	0.12769	0.157369	0.070088	0.155709	0.110115
0.142214	0.107846	0.157369	0.070088	0.162344	0.134619
0.142214	0.107846	0.157369	0.070088	0.162344	0.134619
0.161065	0.124265	0.15806	0.0595625	0.162344	0.134619
0.161065	0.124265	0.154382	0.0722581	0.154277	0.116243
0.161065	0.124265	0.154382	0.0722581	0.154277	0.116243
0.163363	0.128627	0.16038	0.0683145	0.154277	0.116243
0.163363	0.128627	0.16038	0.0683145	0.154277	0.116243
0.155297	0.121638	0.16038	0.0683145	0.154277	0.116243
0.152518	0.126458	0.16038	0.0683145	0.154277	0.116243
0.161826	0.128453	0.158605	0.0610958	0.154277	0.116243
0.161826	0.128453	0.158605	0.0610958	0.154277	0.116243
0.161826	0.128453	0.158605	0.0610958	0.154277	0.116243
0.161826	0.128453	0.163283	0.0651155	0.154277	0.116243
0.161826	0.128453	0.163283	0.0651155	0.155964	0.12804
0.226447	0.0247781	0.163283	0.0651155	0.155964	0.12804
0.226447	0.0247781	0.163283	0.0651155	0.155964	0.12804
0.226447	0.0247781	0.163283	0.0651155	0.155964	0.12804
0.226447	0.0247781	0.163283	0.0651155	0.152739	0.112116
0.226447	0.0247781	0.171794	0.0700849	0.15381	0.123071
0.226447	0.0247781	0.171794	0.0700849	0.148588	0.114417
0.183884	0.0672674	0.163582	0.0703592	0.171891	0.129701
0.229074	0.0245561	0.163582	0.0703592	0.161932	0.156761
0.229074	0.0245561	0.160668	0.0525306	0.149607	0.146137
0.229074	0.0245561	0.160668	0.0525306	0.156432	0.142166
0.229074	0.0245561	0.169169	0.0714387	0.156432	0.142166
0.229074	0.0245561	0.169169	0.0714387	0.156432	0.142166
0.229074	0.0245561	0.169169	0.0714387	0.156432	0.142166
0.201236	0.0200422	0.153229	0.0592405	0.156432	0.142166
0.152064	0.0664879	0.153229	0.0592405	0.150268	0.122222
0.152064	0.0664879	0.153229	0.0592405	0.150268	0.122222
0.179612	0.0627182	0.153229	0.0592405	0.150268	0.122222
0.16088	0.0728192	0.153229	0.0592405	0.150268	0.122222
0.211888	0.0109881	0.153229	0.0592405	0.149811	0.12481
0.211888	0.0109881	0.162698	0.0676747	0.149811	0.12481
0.203543	0.0379973	0.162698	0.0676747	0.127404	0.114608
0.203543	0.0379973	0.162698	0.0676747	0.136119	0.101069
0.189205	0.0134678	0.162698	0.0676747	0.136119	0.101069
0.146901	0.0869834	0.162698	0.0676747	0.14049	0.12137
0.146901	0.0869834	0.160117	0.054754	0.14049	0.12137
0.129744	0.0807051	0.160117	0.054754	0.142331	0.115569
0.129744	0.0807051	0.160117	0.054754	0.142331	0.115569
0.143718	0.0890021	0.162031	0.0699372	0.145347	0.11076
0.143718	0.0890021	0.162031	0.0699372	0.145347	0.11076
0.140731	0.0823886	0.177919	0.0759516	0.145347	0.11076
0.134564	0.0853657	0.177919	0.0759516	0.153564	0.103755
0.145385	0.0876006	0.177919	0.0759516	0.148414	0.111084
0.145385	0.0876006	0.177919	0.0759516	0.135254	0.1013
0.145385	0.0876006	0.177919	0.0759516	0.147633	0.114303
0.145385	0.0876006	0.177919	0.0759516	0.147633	0.114303
0.145385	0.0876006	0.180954	0.0684449	0.147633	0.114303
0.145385	0.0876006	0.165854	0.0791449	0.13355	0.109869
0.145385	0.0876006	0.165854	0.0791449	0.13355	0.109869
0.148234	0.114064	0.169468	0.0644163	0.13355	0.109869
0.148234	0.114064	0.169468	0.0644163	0.13355	0.109869
0.148234	0.114064	0.169468	0.0644163	0.13355	0.109869
0.150638	0.121126	0.158966	0.0667396	0.143804	0.104635
0.140288	0.115438	0.158966	0.0667396	0.143804	0.104635
0.140288	0.115438	0.158966	0.0667396	0.143804	0.104635
0.163236	0.109236	0.158966	0.0667396	0.143804	0.104635
0.163236	0.109236	0.158966	0.0667396	0.143804	0.104635
0.163236	0.109236	0.158966	0.0667396	0.143804	0.104635
0.137984	0.110636	0.158966	0.0667396	0.132478	0.106264
0.137984	0.110636	0.158966	0.0667396	0.132478	0.106264
0.137984	0.110636	0.158966	0.0667396	0.149044	0.112115
0.137984	0.110636	0.158966	0.0667396	0.149044	0.112115
0.137984	0.110636	0.158966	0.0667396	0.149044	0.112115
0.15131	0.109608	0.158966	0.0667396	0.149044	0.112115
0.143518	0.103137	0.158966	0.0667396	0.149044	0.112115
0.143518	0.103137	0.158966	0.0667396	0.149044	0.112115
0.143518	0.103137	0.158966	0.0667396	0.149044	0.112115
0.139136	0.111894	0.158966	0.0667396	0.149044	0.112115
0.139136	0.111894	0.158966	0.0667396	0.149044	0.112115
0.139136	0.111894	0.158966	0.0667396	0.149044	0.112115
0.166201	0.0694361	0.158966	0.0667396	0.156124	0.115701
0.166201	0.0694361	0.158966	0.0667396	0.127119	0.097446
0.166201	0.0694361	0.158966	0.0667396	0.127119	0.097446
0.166201	0.0694361	0.158966	0.0667396	0.127119	0.097446
0.137275	0.144855	0.158966	0.0667396	0.147766	0.107732
0.137275	0.144855	0.158966	0.0667396	0.147766	0.107732
0.146689	0.114494	0.158966	0.0667396	0.147766	0.107732
0.146689	0.114494	0.159093	0.0680536	0.147766	0.107732
0.146689	0.114494	0.159093	0.0680536	0.147766	0.107732
0.153638	0.114405	0.159093	0.0680536	0.147766	0.107732
0.153638	0.114405	0.159093	0.0680536	0.139954	0.104236
0.162634	0.120134	0.159093	0.0680536	0.139954	0.104236
0.162634	0.120134	0.20562	0.0895782	0.139954	0.104236
0.214728	0.021272	0.20562	0.0895782	0.139954	0.104236
0.214728	0.021272	0.156687	0.0655516	0.139954	0.104236
0.214728	0.021272	0.156687	0.0655516	0.139954	0.104236
0.214728	0.021272	0.156687	0.0655516	0.139954	0.104236
0.214728	0.021272	0.156687	0.0655516	0.139954	0.104236
0.214728	0.021272	0.163317	0.0617358	0.139954	0.104236
0.214728	0.021272	0.163317	0.0617358	0.139954	0.104236
0.214728	0.021272	0.163317	0.0617358	0.139954	0.104236
0.214728	0.021272	0.161292	0.0788603	0.139954	0.104236
0.135777	0.110178	0.160554	0.0649009	0.139954	0.104236
0.135777	0.110178	0.160554	0.0649009	0.143104	0.109675
0.135777	0.110178	0.152554	0.0775592	0.147032	0.125592
0.135777	0.110178	0.152234	0.0854449	0.147032	0.125592
0.135777	0.110178	0.159203	0.0609471	0.147032	0.125592
0.135777	0.110178	0.159203	0.0609471	0.147032	0.125592
0.135777	0.110178	0.159203	0.0609471	0.142433	0.100475
0.135777	0.110178	0.157709	0.083756	0.142433	0.100475
0.149253	0.119058	0.157709	0.083756	0.142433	0.100475
0.149253	0.119058	0.155588	0.0603414	0.142433	0.100475
0.149253	0.119058	0.155588	0.0603414	0.142833	0.113224
0.149253	0.119058	0.161118	0.0769743	0.142833	0.113224
0.149253	0.119058	0.150087	0.0792449	0.142833	0.113224
0.149253	0.119058	0.150087	0.0792449	0.142833	0.113224
0.149253	0.119058	0.15322	0.0812782	0.142833	0.113224
0.149253	0.119058	0.15322	0.0812782	0.142833	0.113224
0.149253	0.119058	0.15322	0.0812782	0.142833	0.113224
0.149253	0.119058	0.15322	0.0812782	0.142833	0.113224
0.149253	0.119058	0.150154	0.0772449	0.147504	0.113975
0.149253	0.119058	0.150154	0.0772449	0.14937	0.106162
0.149253	0.119058	0.134894	0.0693264	0.14937	0.106162
0.149253	0.119058	0.160374	0.0671649	0.14937	0.106162
0.148882	0.118805	0.160374	0.0671649	0.14937	0.106162
0.148882	0.118805	0.160374	0.0671649	0.142407	0.1066
0.148439	0.138343	0.160374	0.0671649	0.142407	0.1066
0.148439	0.138343	0.160374	0.0671649	0.142407	0.1066
0.139614	0.0990818	0.160374	0.0671649	0.142407	0.1066
0.139614	0.0990818	0.15779	0.0636994	0.142407	0.1066
0.139614	0.0990818	0.15779	0.0636994	0.142407	0.1066
0.148374	0.113428	0.160954	0.0705116	0.142407	0.1066
0.148374	0.113428	0.154474	0.0579706	0.142407	0.1066
0.148374	0.113428	0.154474	0.0579706	0.142407	0.1066
0.148374	0.113428	0.161443	0.0742449	0.142407	0.1066
0.148374	0.113428	0.157514	0.0693382	0.142407	0.1066
0.148374	0.113428	0.157514	0.0693382	0.143614	0.116646
0.148374	0.113428	0.157514	0.0693382	0.143614	0.116646
0.149436	0.12776	0.159285	0.0650311	0.143614	0.116646
0.149436	0.12776	0.159854	0.0891449	0.143614	0.116646
0.149436	0.12776	0.16242	0.0651782	0.140795	0.097446
0.149436	0.12776	0.140045	0.0650813	0.140795	0.097446
0.149436	0.12776	0.166215	0.0586141	0.140795	0.097446
0.147057	0.107056	0.170463	0.0781675	0.140795	0.097446
0.16997	0.125557	0.170463	0.0781675	0.148143	0.118813
0.145416	0.118668	0.15618	0.0599516	0.148143	0.118813
0.145416	0.118668	0.15618	0.0599516	0.148143	0.118813
0.145416	0.118668	0.16418	0.0709382	0.148143	0.118813
0.145416	0.118668	0.16418	0.0709382	0.148143	0.118813
0.145416	0.118668	0.15802	0.0715782	0.143846	0.112748
0.145416	0.118668	0.15802	0.0715782	0.141017	0.116694
0.145416	0.118668	0.160687	0.0503782	0.141017	0.116694
0.145416	0.118668	0.160687	0.0503782	0.141017	0.116694
0.145416	0.118668	0.168256	0.0741037	0.141017	0.116694
0.145416	0.118668	0.168256	0.0741037	0.141017	0.116694
0.145416	0.118668	0.168256	0.0741037	0.141017	0.116694
0.145416	0.118668	0.168256	0.0741037	0.151538	0.0974612
0.145416	0.118668	0.168256	0.0741037	0.151538	0.0974612
0.145416	0.118668	0.155754	0.0543176	0.151538	0.0974612
0.145416	0.118668	0.15682	0.0750153	0.142833	0.119932
0.145498	0.0990818	0.15682	0.0750153	0.142833	0.119932
0.145498	0.0990818	0.168074	0.0568049	0.139735	0.130475
0.145498	0.0990818	0.170474	0.0998449	0.139735	0.130475
0.145498	0.0990818	0.159274	0.0724849	0.137236	0.108411
0.145498	0.0990818	0.151323	0.0544295	0.137236	0.108411
0.145498	0.0990818	0.162357	0.0671338	0.137236	0.108411
0.148194	0.103695	0.162357	0.0671338	0.137236	0.108411
0.148194	0.103695	0.162357	0.0671338	0.137236	0.108411
0.135175	0.112798	0.162357	0.0671338	0.146364	0.122475
0.135175	0.112798	0.162357	0.0671338	0.137186	0.10662
0.135175	0.112798	0.162357	0.0671338	0.137186	0.10662
0.207557	0.0164662	0.162357	0.0671338	0.137186	0.10662
0.227387	0.0394327	0.162357	0.0671338	0.137186	0.10662
0.209577	0.0209319	0.162357	0.0671338	0.137304	0.0909746
0.213309	0.0203307	0.158644	0.0679739	0.14715	0.137893
0.213309	0.0203307	0.158644	0.0679739	0.14715	0.137893
0.213309	0.0203307	0.158644	0.0679739	0.14715	0.137893
0.168353	0.0685509	0.158644	0.0679739	0.144752	0.123719
0.159726	0.0608166	0.158644	0.0679739	0.144752	0.123719
0.1368	0.104389	0.155754	0.0703885	0.144752	0.123719
0.1368	0.104389	0.155754	0.0703885	0.144752	0.123719
0.1368	0.104389	0.168682	0.0736049	0.145197	0.111956
0.1368	0.104389	0.168682	0.0736049	0.145197	0.111956
0.134655	0.109711	0.17082	0.0722449	0.145197	0.111956
0.152365	0.106455	0.17082	0.0722449	0.145197	0.111956
0.152365	0.106455	0.171261	0.0653834	0.145164	0.0993546
0.138114	0.112188	0.148687	0.0550449	0.145164	0.0993546
0.146152	0.117936	0.148687	0.0550449	0.145164	0.0993546
0.146152	0.117936	0.166708	0.0929526	0.158004	0.127075
0.146152	0.117936	0.151735	0.0617798	0.158004	0.127075
0.146152	0.117936	0.151735	0.0617798	0.158266	0.11269
0.146152	0.117936	0.169274	0.0612849	0.152004	0.122141
0.146152	0.117936	0.169274	0.0612849	0.152004	0.122141
0.146152	0.117936	0.169274	0.0612849	0.152004	0.122141
0.146152	0.117936	0.152973	0.0596544	0.152004	0.122141
0.146152	0.117936	0.161394	0.068794	0.152004	0.122141
0.146152	0.117936	0.161394	0.068794	0.140828	0.111851
0.146152	0.117936	0.161394	0.068794	0.140828	0.111851
0.146152	0.117936	0.161394	0.068794	0.140828	0.111851
0.146152	0.117936	0.161394	0.068794	0.140828	0.111851
0.146152	0.117936	0.161394	0.068794	0.140828	0.111851
0.146152	0.117936	0.161394	0.068794	0.140828	0.111851
0.146152	0.117936	0.162526	0.0604402	0.147778	0.108796
0.146152	0.117936	0.154523	0.0691987	0.147778	0.108796
0.146152	0.117936	0.154523	0.0691987	0.147778	0.108796
0.146152	0.117936	0.168305	0.0688049	0.147778	0.108796
0.146152	0.117936	0.168305	0.0688049	0.147778	0.108796
0.146152	0.117936	0.153154	0.0643449	0.147778	0.108796
0.146152	0.117936	0.153154	0.0643449	0.13355	0.134475
0.146152	0.117936	0.153154	0.0643449	0.141573	0.109239
0.18572	0.0697955	0.16746	0.0719119	0.141573	0.109239
0.18572	0.0697955	0.180134	0.0540793	0.141573	0.109239
0.18572	0.0697955	0.180134	0.0540793	0.141573	0.109239
0.18572	0.0697955	0.160714	0.0700481	0.141573	0.109239
0.170768	0.064951	0.160714	0.0700481	0.143648	0.120144
0.16318	0.0699194	0.167903	0.0649067	0.143648	0.120144
0.16318	0.0699194	0.167903	0.0649067	0.143648	0.120144
0.174888	0.0804946	0.172036	0.0717001	0.143648	0.120144
0.174888	0.0804946	0.172036	0.0717001	0.143648	0.120144
0.161305	0.0650574	0.172036	0.0717001	0.143648	0.120144
0.161305	0.0650574	0.16325	0.0523714	0.138547	0.101294
0.214259	0.0205761	0.173566	0.0627307	0.138547	0.101294
0.205574	0.0226269	0.173566	0.0627307	0.138547	0.101294
0.205574	0.0226269	0.173566	0.0627307	0.138547	0.101294
0.196389	0.0191415	0.17656	0.0644756	0.138547	0.101294
0.196389	0.0191415	0.182281	0.0841383	0.138547	0.101294
0.210886	0.0203921	0.182281	0.0841383	0.129804	0.109541
0.21493	0.0199035	0.166937	0.0656888	0.131522	0.102945
0.21493	0.0199035	0.166937	0.0656888	0.131522	0.102945
0.21493	0.0199035	0.166937	0.0656888	0.131522	0.102945
0.21493	0.0199035	0.166937	0.0656888	0.142479	0.116497
0.158806	0.111841	0.166937	0.0656888	0.142479	0.116497
0.224356	0.019917	0.166937	0.0656888	0.142479	0.116497
0.161199	0.0619358	0.166937	0.0656888	0.142479	0.116497
0.161199	0.0619358	0.163444	0.0667994	0.142479	0.116497
0.161199	0.0619358	0.163444	0.0667994	0.142479	0.116497
0.136127	0.116434	0.163444	0.0667994	0.142479	0.116497
0.136127	0.116434	0.163444	0.0667994	0.142479	0.116497
0.136127	0.116434	0.163444	0.0667994	0.142479	0.116497
0.136127	0.116434	0.14714	0.0671522	0.142479	0.116497
0.146908	0.116689	0.14714	0.0671522	0.142479	0.116497
0.146908	0.116689	0.14714	0.0671522	0.142479	0.116497
0.146908	0.116689	0.14714	0.0671522	0.149364	0.118995
0.146908	0.116689	0.166036	0.0767025	0.149364	0.118995
0.147642	0.0978059	0.166036	0.0767025	0.144024	0.108155
0.146458	0.111764	0.15249	0.0711158	0.144024	0.108155
0.146458	0.111764	0.15249	0.0711158	0.144024	0.108155
0.146458	0.111764	0.170636	0.0736124	0.144024	0.108155
0.146458	0.111764	0.161562	0.0714974	0.144024	0.108155
0.146458	0.111764	0.148774	0.0661772	0.144024	0.108155
0.146458	0.111764	0.16687	0.0704621	0.144024	0.108155
0.146458	0.111764	0.16687	0.0704621	0.144024	0.108155
0.146458	0.111764	0.16687	0.0704621	0.144024	0.108155
0.146458	0.111764	0.168254	0.0621025	0.144024	0.108155
0.146458	0.111764	0.168254	0.0621025	0.144024	0.108155
0.146458	0.111764	0.165744	0.0589928	0.144024	0.108155
0.146458	0.111764	0.196774	0.0735707	0.144024	0.108155
0.146458	0.111764	0.179611	0.0701541	0.144024	0.108155
0.146458	0.111764	0.163857	0.073766	0.128313	0.103565
0.151097	0.139273	0.163857	0.073766	0.128313	0.103565
0.162566	0.122337	0.163857	0.073766	0.142801	0.10358
0.162566	0.122337	0.163857	0.073766	0.142801	0.10358
0.156899	0.130744	0.163857	0.073766	0.142801	0.10358
0.145392	0.125916	0.163857	0.073766	0.142801	0.10358
0.145392	0.125916	0.17037	0.0696456	0.142801	0.10358
0.145392	0.125916	0.17037	0.0696456	0.147271	0.1116
0.145392	0.125916	0.177024	0.0806335	0.147271	0.1116
0.145392	0.125916	0.177024	0.0806335	0.136708	0.11672
0.145392	0.125916	0.173022	0.0680353	0.136708	0.11672
0.145006	0.116809	0.173022	0.0680353	0.143967	0.107263
0.145006	0.116809	0.173022	0.0680353	0.143967	0.107263
0.145006	0.116809	0.173022	0.0680353	0.143967	0.107263
0.145006	0.116809	0.173022	0.0680353	0.143967	0.107263
0.145006	0.116809	0.173022	0.0680353	0.143967	0.107263
0.145006	0.116809	0.164544	0.0668235	0.143967	0.107263
0.145006	0.116809	0.164544	0.0668235	0.143967	0.107263
0.145006	0.116809	0.164544	0.0668235	0.143967	0.107263
0.145006	0.116809	0.164544	0.0668235	0.143967	0.107263
0.145006	0.116809	0.168028	0.0725615	0.143967	0.107263
0.145006	0.116809	0.154682	0.0621308	0.143967	0.107263
0.150352	0.113786	0.174723	0.066373	0.143967	0.107263
0.150352	0.113786	0.174723	0.066373	0.143967	0.107263
0.150352	0.113786	0.157321	0.0739081	0.143967	0.107263
0.150352	0.113786	0.157321	0.0739081	0.143967	0.107263
0.150352	0.113786	0.177738	0.0767194	0.143967	0.107263
0.150352	0.113786	0.177738	0.0767194	0.134311	0.112555
0.150352	0.113786	0.177738	0.0767194	0.134311	0.112555
0.150352	0.113786	0.17007	0.0674538	0.134311	0.112555
0.150352	0.113786	0.17007	0.0674538	0.142399	0.138237
0.150352	0.113786	0.17007	0.0674538	0.142135	0.120233
0.150352	0.113786	0.17007	0.0674538	0.142135	0.120233
0.150352	0.113786	0.176499	0.0831136	0.142135	0.120233
0.150352	0.113786	0.162644	0.0686615	0.142135	0.120233
0.150352	0.113786	0.162644	0.0686615	0.142135	0.120233
0.150352	0.113786	0.165011	0.0618356	0.142135	0.120233
0.153384	0.146929	0.165011	0.0618356	0.142135	0.120233
0.153384	0.146929	0.165011	0.0618356	0.142615	0.142907
0.14587	0.120134	0.165011	0.0618356	0.142615	0.142907
0.14587	0.120134	0.165165	0.0647108	0.142615	0.142907
0.14587	0.120134	0.165165	0.0647108	0.142615	0.142907
0.14587	0.120134	0.165165	0.0647108	0.142615	0.142907
0.160764	0.0590209	0.165165	0.0647108	0.139576	0.0997317
0.1653	0.0695534	0.159055	0.0769539	0.139576	0.0997317
0.147443	0.0792652	0.179866	0.0593575	0.145357	0.121204
0.279115	0.0656953	0.166983	0.0765929	0.145357	0.121204
0.279115	0.0656953	0.166983	0.0765929	0.140924	0.0976746
0.279115	0.0656953	0.166983	0.0765929	0.140924	0.0976746
0.196568	0.0493023	0.166983	0.0765929	0.140924	0.0976746
0.21934	0.0474942	0.187572	0.0696456	0.138896	0.112478
0.21934	0.0474942	0.187572	0.0696456	0.138896	0.112478
0.275898	0.0713572	0.187572	0.0696456	0.138896	0.112478
0.315744	0.0836113	0.161025	0.0576756	0.138896	0.112478
0.165113	0.119989	0.161025	0.0576756	0.138896	0.112478
0.165113	0.119989	0.161025	0.0576756	0.138896	0.112478
0.145623	0.118795	0.165446	0.0734151	0.138896	0.112478
0.145623	0.118795	0.165446	0.0734151	0.138896	0.112478
0.145623	0.118795	0.165446	0.0734151	0.149491	0.122453
0.145623	0.118795	0.169894	0.061656	0.151047	0.117398
0.145623	0.118795	0.169894	0.061656	0.151047	0.117398
0.145623	0.118795	0.169894	0.061656	0.151047	0.117398
0.145623	0.118795	0.169894	0.061656	0.151047	0.117398
0.145623	0.118795	0.170947	0.058807	0.151047	0.117398
0.145623	0.118795	0.170947	0.058807	0.148871	0.109908
0.145623	0.118795	0.170947	0.058807	0.148871	0.109908
0.145623	0.118795	0.170947	0.058807	0.148871	0.109908
0.145623	0.118795	0.175922	0.073622	0.148871	0.109908
0.145623	0.118795	0.175922	0.073622	0.148871	0.109908
0.144081	0.109638	0.175922	0.073622	0.148871	0.109908
0.144081	0.109638	0.175922	0.073622	0.142654	0.113655
0.144081	0.109638	0.175922	0.073622	0.142654	0.113655
0.144081	0.109638	0.175922	0.073622	0.142654	0.113655
0.144081	0.109638	0.172253	0.0819424	0.142654	0.113655
0.143495	0.117902	0.172253	0.0819424	0.142654	0.113655
0.148628	0.114995	0.161567	0.0775995	0.142654	0.113655
0.148628	0.114995	0.178255	0.0870661	0.142654	0.113655
0.148628	0.114995	0.166696	0.0676327	0.142654	0.113655
0.148628	0.114995	0.166696	0.0676327	0.142654	0.113655
0.148628	0.114995	0.166696	0.0676327	0.142654	0.113655
0.148628	0.114995	0.166696	0.0676327	0.142654	0.113655
0.148628	0.114995	0.166696	0.0676327	0.142654	0.113655
0.148628	0.114995	0.166696	0.0676327	0.142654	0.113655
0.148628	0.114995	0.166696	0.0676327	0.142654	0.113655
0.148628	0.114995	0.166696	0.0676327	0.142654	0.113655
0.148628	0.114995	0.169846	0.082528	0.142654	0.113655
0.148628	0.114995	0.169846	0.082528	0.142654	0.113655
0.148628	0.114995	0.169846	0.082528	0.142654	0.113655
0.148628	0.114995	0.169846	0.082528	0.142654	0.113655
0.149995	0.116668	0.167664	0.0646908	0.142654	0.113655
0.149995	0.116668	0.168982	0.0629822	0.142654	0.113655
0.149995	0.116668	0.179406	0.0691855	0.142654	0.113655
0.149995	0.116668	0.172888	0.0686487	0.14209	0.11356
0.149995	0.116668	0.172888	0.0686487	0.14209	0.11356
0.149995	0.116668	0.172888	0.0686487	0.125576	0.105789
0.149995	0.116668	0.177719	0.0663653	0.125576	0.105789
0.149995	0.116668	0.177719	0.0663653	0.152134	0.11358
0.149995	0.116668	0.154101	0.0653101	0.152134	0.11358
0.149995	0.116668	0.169026	0.0648387	0.132471	0.104875
0.149995	0.116668	0.169026	0.0648387	0.132471	0.104875
0.149995	0.116668	0.169026	0.0648387	0.156658	0.113035
0.150759	0.110335	0.167555	0.0699572	0.156658	0.113035
0.150759	0.110335	0.167555	0.0699572	0.140829	0.112
0.150759	0.110335	0.188454	0.0676058	0.140829	0.112
0.150759	0.110335	0.171411	0.0688404	0.140829	0.112
0.150759	0.110335	0.171411	0.0688404	0.140829	0.112
0.150759	0.110335	0.161164	0.0641925	0.140829	0.112
0.150759	0.110335	0.161164	0.0641925	0.140829	0.112
0.150759	0.110335	0.161164	0.0641925	0.140829	0.112
0.150759	0.110335	0.176526	0.0732837	0.140829	0.112
0.150759	0.110335	0.176526	0.0732837	0.140829	0.112
0.150759	0.110335	0.176526	0.0732837	0.127866	0.105244
0.150759	0.110335	0.180188	0.0702897	0.127866	0.105244
0.139904	0.114013	0.169882	0.0654588	0.135185	0.116405
0.139904	0.114013	0.169882	0.0654588	0.135185	0.116405
0.139904	0.114013	0.173278	0.0848995	0.135185	0.116405
0.149444	0.116227	0.173278	0.0848995	0.135185	0.116405
0.149444	0.116227	0.173278	0.0848995	0.135185	0.116405
0.149444	0.116227	0.173278	0.0848995	0.135185	0.116405
0.149444	0.116227	0.169212	0.0739953	0.135185	0.116405
0.149444	0.116227	0.169212	0.0739953	0.135185	0.116405
0.149444	0.116227	0.169212	0.0739953	0.135185	0.116405
0.149444	0.116227	0.169212	0.0739953	0.140978	0.105248
0.149444	0.116227	0.169212	0.0739953	0.130146	0.117247
0.149444	0.116227	0.169212	0.0739953	0.130146	0.117247
0.149444	0.116227	0.169212	0.0739953	0.130146	0.117247
0.149444	0.116227	0.149123	0.0700847	0.130146	0.117247
0.148599	0.123962	0.149123	0.0700847	0.130146	0.117247
0.148599	0.123962	0.1866	0.0838455	0.130146	0.117247
0.135481	0.109236	0.190279	0.0720073	0.130146	0.117247
0.140097	0.123508	0.190279	0.0720073	0.130146	0.117247
0.136813	0.110943	0.174838	0.0710595	0.130146	0.117247
0.136813	0.110943	0.174838	0.0710595	0.130146	0.117247
0.136813	0.110943	0.174838	0.0710595	0.130146	0.117247
0.165186	0.0679954	0.174838	0.0710595	0.130146	0.117247
0.165186	0.0679954	0.172991	0.0729281	0.130146	0.117247
0.167578	0.0680611	0.172991	0.0729281	0.130146	0.117247
0.175918	0.053913	0.171635	0.0716495	0.130146	0.117247
0.153079	0.0445943	0.153076	0.0561775	0.130146	0.117247
0.199186	0.0148713	0.176645	0.0741837	0.130146	0.117247
0.199186	0.0148713	0.176645	0.0741837	0.130146	0.117247
0.199186	0.0148713	0.171314	0.083944	0.130146	0.117247
0.162517	0.0683109	0.171314	0.083944	0.130146	0.117247
0.178849	0.0788798	0.166113	0.0719957	0.130146	0.117247
0.166131	0.0671189	0.166113	0.0719957	0.130146	0.117247
0.14293	0.133474	0.165958	0.0845775	0.130146	0.117247
0.138456	0.10897	0.172673	0.0690014	0.139645	0.143878
0.138456	0.10897	0.180419	0.0753823	0.139645	0.143878
0.14994	0.103904	0.165926	0.0654688	0.139645	0.143878
0.14994	0.103904	0.165926	0.0654688	0.139645	0.143878
0.135219	0.117228	0.165926	0.0654688	0.139645	0.143878
0.136079	0.113675	0.165926	0.0654688	0.139645	0.143878
0.136079	0.113675	0.168447	0.0569095	0.139645	0.143878
0.151412	0.111145	0.168447	0.0569095	0.139645	0.143878
0.151412	0.111145	0.167154	0.0739397	0.139645	0.143878
0.140612	0.119717	0.167154	0.0739397	0.139645	0.143878
0.147509	0.109103	0.167154	0.0739397	0.125493	0.133852
0.199476	0.0140523	0.167154	0.0739397	0.158758	0.100136
0.178423	0.0622929	0.167154	0.0739397	0.158758	0.100136
0.150247	0.0685661	0.168346	0.0672507	0.191964	0.162315
0.182512	0.0667054	0.17928	0.0640827	0.160504	0.123775
0.182512	0.0667054	0.17928	0.0640827	0.155244	0.113555
0.182512	0.0667054	0.176221	0.0801549	0.155244	0.113555
0.164488	0.064014	0.176221	0.0801549	0.155244	0.113555
0.218656	0.017877	0.176221	0.0801549	0.155244	0.113555
0.218656	0.017877	0.172387	0.0805356	0.155244	0.113555
0.218656	0.017877	0.172387	0.0805356	0.155244	0.113555
0.218656	0.017877	0.168166	0.0740164	0.136719	0.117446
0.218656	0.017877	0.168166	0.0740164	0.144767	0.104112
0.215932	0.0148713	0.168166	0.0740164	0.144767	0.104112
0.215932	0.0148713	0.167673	0.0688404	0.144767	0.104112
0.215932	0.0148713	0.163183	0.0710626	0.148772	0.120499
0.215932	0.0148713	0.168776	0.0719699	0.148772	0.120499
0.211351	0.0184251	0.168776	0.0719699	0.142773	0.113387
0.211351	0.0184251	0.168776	0.0719699	0.142773	0.113387
0.211351	0.0184251	0.168776	0.0719699	0.142773	0.113387
0.211351	0.0184251	0.168776	0.0719699	0.142773	0.113387
0.211351	0.0184251	0.168776	0.0719699	0.142773	0.113387
0.211351	0.0184251	0.168776	0.0719699	0.142773	0.113387
0.211351	0.0184251	0.168776	0.0719699	0.142773	0.113387
0.211351	0.0184251	0.168776	0.0719699	0.142773	0.113387
0.211351	0.0184251	0.16471	0.0704034	0.142773	0.113387
0.219731	0.00912965	0.16471	0.0704034	0.142773	0.113387
0.219731	0.00912965	0.178334	0.0741623	0.142773	0.113387
0.219731	0.00912965	0.178334	0.0741623	0.142773	0.113387
0.215548	0.0281212	0.172619	0.0836552	0.142773	0.113387
0.215548	0.0281212	0.169952	0.0909318	0.142773	0.113387
0.211812	0.0161081	0.173707	0.0785446	0.142773	0.113387
0.211812	0.0161081	0.173707	0.0785446	0.142773	0.113387
0.211812	0.0161081	0.173707	0.0785446	0.142773	0.113387
0.211812	0.0161081	0.172619	0.0741222	0.142773	0.113387
0.211812	0.0161081	0.172619	0.0741222	0.142773	0.113387
0.211812	0.0161081	0.172619	0.0741222	0.142773	0.113387
0.200411	0.018446	0.172619	0.0741222	0.142773	0.113387
0.21084	0.0180096	0.172619	0.0741222	0.142773	0.113387
0.21084	0.0180096	0.172619	0.0741222	0.142773	0.113387
0.21084	0.0180096	0.17119	0.0910873	0.142773	0.113387
0.21084	0.0180096	0.17119	0.0910873	0.142773	0.113387
0.21084	0.0180096	0.17119	0.0910873	0.142773	0.113387
0.21084	0.0180096	0.17119	0.0910873	0.142773	0.113387
0.21084	0.0180096	0.17119	0.0910873	0.142773	0.113387
0.21084	0.0180096	0.171464	0.0767519	0.142773	0.113387
0.21084	0.0180096	0.157321	0.0811654	0.142773	0.113387
0.21084	0.0180096	0.182603	0.0751206	0.142773	0.113387
0.21084	0.0180096	0.182603	0.0751206	0.142773	0.113387
0.21084	0.0180096	0.168593	0.0563605	0.142773	0.113387
0.21084	0.0180096	0.168593	0.0563605	0.142773	0.113387
0.21084	0.0180096	0.168593	0.0563605	0.142773	0.113387
0.21084	0.0180096	0.168593	0.0563605	0.150497	0.10954
0.21084	0.0180096	0.175863	0.0778811	0.150497	0.10954
0.222897	0.0161021	0.175863	0.0778811	0.150497	0.10954
0.222897	0.0161021	0.175863	0.0778811	0.150497	0.10954
0.222897	0.0161021	0.140814	0.0628414	0.150497	0.10954
0.222897	0.0161021	0.140814	0.0628414	0.150497	0.10954
0.222897	0.0161021	0.140814	0.0628414	0.150497	0.10954
0.222897	0.0161021	0.132703	0.0391734	0.135754	0.103205
0.222897	0.0161021	0.135338	0.0611972	0.135754	0.103205
0.222897	0.0161021	0.150517	0.0799902	0.138215	0.102122
0.222897	0.0161021	0.142848	0.0618743	0.124354	0.102605
0.222897	0.0161021	0.142848	0.0618743	0.142277	0.11352
0.222897	0.0161021	0.142848	0.0618743	0.142277	0.11352
0.222897	0.0161021	0.142526	0.0594454	0.142277	0.11352
0.222897	0.0161021	0.142526	0.0594454	0.142277	0.11352
0.200021	0.0184043	0.142526	0.0594454	0.142277	0.11352
0.200021	0.0184043	0.142526	0.0594454	0.142277	0.11352
0.200021	0.0184043	0.146557	0.0504425	0.142277	0.11352
0.200021	0.0184043	0.146557	0.0504425	0.142277	0.11352
0.200021	0.0184043	0.133016	0.0554554	0.142277	0.11352
0.200021	0.0184043	0.133016	0.0554554	0.142277	0.11352
0.200021	0.0184043	0.142687	0.0533799	0.142277	0.11352
0.200021	0.0184043	0.142687	0.0533799	0.142277	0.11352
0.200021	0.0184043	0.145835	0.0655743	0.142277	0.11352
0.200021	0.0184043	0.145835	0.0655743	0.142277	0.11352
0.200021	0.0184043	0.145835	0.0655743	0.142277	0.11352
0.2067	0.0146086	0.145835	0.0655743	0.142277	0.11352
0.2067	0.0146086	0.144435	0.0764533	0.142277	0.11352
0.2067	0.0146086	0.144435	0.0764533	0.142277	0.11352
0.2067	0.0146086	0.144435	0.0764533	0.142277	0.11352
0.2067	0.0146086	0.144435	0.0764533	0.142277	0.11352
0.2067	0.0146086	0.138587	0.043557	0.142277	0.11352
0.2067	0.0146086	0.138587	0.043557	0.142277	0.11352
0.2067	0.0146086	0.143857	0.0594753	0.142277	0.11352
0.209677	0.0190649	0.143857	0.0594753	0.142277	0.11352
0.209677	0.0190649	0.143857	0.0594753	0.142277	0.11352
0.209677	0.0190649	0.137315	0.0586354	0.142277	0.11352
0.209677	0.0190649	0.137315	0.0586354	0.142277	0.11352
0.209677	0.0190649	0.137315	0.0586354	0.142277	0.11352
0.209677	0.0190649	0.137586	0.0510946	0.142277	0.11352
0.209677	0.0190649	0.137586	0.0510946	0.142277	0.11352
0.209677	0.0190649	0.137586	0.0510946	0.142277	0.11352
0.209677	0.0190649	0.137586	0.0510946	0.143904	0.107195
0.209677	0.0190649	0.137586	0.0510946	0.143904	0.107195
0.209677	0.0190649	0.153047	0.0545071	0.141482	0.120282
0.209677	0.0190649	0.153047	0.0545071	0.141482	0.120282
0.209677	0.0190649	0.153702	0.0757196	0.141482	0.120282
0.209677	0.0190649	0.153702	0.0757196	0.141482	0.120282
0.209677	0.0190649	0.153702	0.0757196	0.141482	0.120282
0.209677	0.0190649	0.148921	0.0412566	0.141482	0.120282
0.209677	0.0190649	0.148921	0.0412566	0.151254	0.113045
0.165502	0.0713255	0.154442	0.0516086	0.128772	0.104918
0.165502	0.0713255	0.154442	0.0516086	0.136905	0.110194
0.165502	0.0713255	0.144761	0.0523946	0.136905	0.110194
0.165502	0.0713255	0.144761	0.0523946	0.160554	0.118767
0.166945	0.07279	0.144761	0.0523946	0.160554	0.118767
0.143571	0.116357	0.144761	0.0523946	0.140932	0.112823
0.143571	0.116357	0.144761	0.0523946	0.140932	0.112823
0.143571	0.116357	0.154814	0.0691981	0.140932	0.112823
0.143571	0.116357	0.155938	0.0586249	0.140932	0.112823
0.125548	0.119853	0.137937	0.0687852	0.140932	0.112823
0.144145	0.106885	0.137937	0.0687852	0.140932	0.112823
0.144145	0.106885	0.152947	0.0482729	0.140932	0.112823
0.154209	0.118868	0.152947	0.0482729	0.140932	0.112823
0.154209	0.118868	0.152947	0.0482729	0.140932	0.112823
0.149237	0.108514	0.157052	0.0765406	0.140932	0.112823
0.149237	0.108514	0.146476	0.0473709	0.140932	0.112823
0.149237	0.108514	0.146476	0.0473709	0.140932	0.112823
0.0965733	0.0102142	0.140525	0.07214	0.140932	0.112823
0.0965733	0.0102142	0.140525	0.07214	0.140932	0.112823
0.146366	0.130023	0.167921	0.0929398	0.140932	0.112823
0.146366	0.130023	0.146774	0.075073	0.140932	0.112823
0.148217	0.114502	0.146774	0.075073	0.140932	0.112823
0.148217	0.114502	0.146774	0.075073	0.140932	0.112823
0.148217	0.114502	0.146774	0.075073	0.140932	0.112823
0.148217	0.114502	0.146774	0.075073	0.140932	0.112823
0.148217	0.114502	0.194623	0.0543691	0.140932	0.112823
0.148217	0.114502	0.137266	0.0518099	0.140932	0.112823
0.148217	0.114502	0.14478	0.0745363	0.145125	0.123159
0.147068	0.125685	0.155386	0.0536076	0.136975	0.116687
0.147068	0.125685	0.155386	0.0536076	0.145816	0.12022
0.147068	0.125685	0.155386	0.0536076	0.145816	0.12022
0.147068	0.125685	0.155386	0.0536076	0.145816	0.12022
0.147068	0.125685	0.155275	0.0595491	0.145816	0.12022
0.147068	0.125685	0.155275	0.0595491	0.145816	0.12022
0.147068	0.125685	0.155275	0.0595491	0.145816	0.12022
0.147068	0.125685	0.162597	0.0633556	0.145816	0.12022
0.148363	0.114919	0.162597	0.0633556	0.145816	0.12022
0.148363	0.114919	0.162597	0.0633556	0.145816	0.12022
0.148363	0.114919	0.162597	0.0633556	0.128447	0.115738
0.148363	0.114919	0.162597	0.0633556	0.143754	0.133125
0.148363	0.114919	0.140245	0.0627197	0.139647	0.113498
0.148363	0.114919	0.140245	0.0627197	0.138865	0.0977116
0.148363	0.114919	0.140245	0.0627197	0.13442	0.125232
0.148363	0.114919	0.140245	0.0627197	0.140202	0.111749
0.153599	0.105124	0.140245	0.0627197	0.140202	0.111749
0.141937	0.13412	0.140245	0.0627197	0.140202	0.111749
0.141937	0.13412	0.140245	0.0627197	0.140202	0.111749
0.141937	0.13412	0.146	0.0667601	0.140202	0.111749
0.147801	0.103866	0.163414	0.0564395	0.123893	0.110767
0.147801	0.103866	0.163414	0.0564395	0.153194	0.151045
0.147801	0.103866	0.142327	0.0632641	0.153194	0.151045
0.144443	0.122986	0.151866	0.0553813	0.153194	0.151045
0.144443	0.122986	0.151866	0.0553813	0.14262	0.111712
0.144443	0.122986	0.154876	0.0732858	0.142725	0.116302
0.144443	0.122986	0.154876	0.0732858	0.145184	0.107312
0.144443	0.122986	0.154876	0.0732858	0.132607	0.119365
0.144443	0.122986	0.153896	0.068539	0.147007	0.110432
0.150925	0.123632	0.153896	0.068539	0.147007	0.110432
0.150925	0.123632	0.153896	0.068539	0.147007	0.110432
0.150925	0.123632	0.153896	0.068539	0.147007	0.110432
0.150925	0.123632	0.153896	0.068539	0.147007	0.110432
0.150925	0.123632	0.153896	0.068539	0.147007	0.110432
0.150925	0.123632	0.153896	0.068539	0.147007	0.110432
0.150925	0.123632	0.153896	0.068539	0.147007	0.110432
0.150925	0.123632	0.153896	0.068539	0.143726	0.126107
0.150925	0.123632	0.152757	0.0627001	0.143726	0.126107
0.161337	0.0627875	0.152757	0.0627001	0.143726	0.126107
0.161337	0.0627875	0.152757	0.0627001	0.144154	0.130245
0.167365	0.115243	0.152757	0.0627001	0.144154	0.130245
0.167365	0.115243	0.152757	0.0627001	0.147653	0.110843
0.166466	0.111048	0.152757	0.0627001	0.147653	0.110843
0.166466	0.111048	0.152757	0.0627001	0.147653	0.110843
0.166466	0.111048	0.153867	0.0658713	0.147653	0.110843
0.165577	0.124122	0.136313	0.0600757	0.147653	0.110843
0.165577	0.124122	0.152128	0.0601633	0.147653	0.110843
0.165577	0.124122	0.152128	0.0601633	0.147653	0.110843
0.165577	0.124122	0.151514	0.0716642	0.147653	0.110843
0.165577	0.124122	0.151292	0.0597068	0.124234	0.0940849
0.165577	0.124122	0.151292	0.0597068	0.124234	0.0940849
0.165577	0.124122	0.151292	0.0597068	0.148977	0.106151
0.165577	0.124122	0.151292	0.0597068	0.153426	0.119433
0.165577	0.124122	0.151292	0.0597068	0.135815	0.10083
0.165577	0.124122	0.151292	0.0597068	0.135815	0.10083
0.165577	0.124122	0.133508	0.0566695	0.135815	0.10083
0.137351	0.116641	0.165484	0.0686318	0.143613	0.126668
0.137351	0.116641	0.165484	0.0686318	0.141208	0.109445
0.137351	0.116641	0.145787	0.0524137	0.141208	0.109445
0.137351	0.116641	0.162695	0.0602136	0.151317	0.136136
0.166474	0.123324	0.162695	0.0602136	0.151317	0.136136
0.166474	0.123324	0.163746	0.0453463	0.151317	0.136136
0.164616	0.117172	0.150384	0.0594025	0.150295	0.111515
0.164616	0.117172	0.150384	0.0594025	0.140202	0.112996
0.164616	0.117172	0.150384	0.0594025	0.140202	0.112996
0.143308	0.114032	0.155473	0.0700949	0.140202	0.112996
0.143308	0.114032	0.155473	0.0700949	0.140202	0.112996
0.147801	0.113946	0.155473	0.0700949	0.140202	0.112996
0.147801	0.113946	0.171389	0.0600435	0.140202	0.112996
0.147801	0.113946	0.138835	0.0573066	0.140202	0.112996
0.148041	0.109216	0.150312	0.0771634	0.140202	0.112996
0.148041	0.109216	0.150312	0.0771634	0.140202	0.112996
0.148041	0.109216	0.144458	0.0559886	0.140202	0.112996
0.148041	0.109216	0.144458	0.0559886	0.140202	0.112996
0.148041	0.109216	0.167459	0.0611362	0.150404	0.0987449
0.148041	0.109216	0.170352	0.0574701	0.150404	0.0987449
0.148041	0.109216	0.170352	0.0574701	0.152234	0.116805
0.153224	0.142286	0.170352	0.0574701	0.135914	0.0863249
0.153224	0.142286	0.170352	0.0574701	0.135914	0.0863249
0.148599	0.113755	0.154116	0.0603565	0.145565	0.124198
0.152108	0.0903099	0.154116	0.0603565	0.145565	0.124198
0.152108	0.0903099	0.154116	0.0603565	0.145565	0.124198
0.145348	0.11535	0.154116	0.0603565	0.145565	0.124198
0.145348	0.11535	0.154116	0.0603565	0.144949	0.121981
0.145348	0.11535	0.154116	0.0603565	0.144949	0.121981
0.145348	0.11535	0.154116	0.0603565	0.144949	0.121981
0.145348	0.11535	0.154116	0.0603565	0.144949	0.121981
0.145348	0.11535	0.154116	0.0603565	0.144949	0.121981
0.145348	0.11535	0.152027	0.0635709	0.144949	0.121981
0.149216	0.118335	0.144995	0.057191	0.144949	0.121981
0.149216	0.118335	0.144995	0.057191	0.144949	0.121981
0.149216	0.118335	0.144995	0.057191	0.144949	0.121981
0.149216	0.118335	0.164708	0.0556343	0.144949	0.121981
0.149216	0.118335	0.164708	0.0556343	0.150922	0.118693
0.149216	0.118335	0.144399	0.0838994	0.150922	0.118693
0.149216	0.118335	0.171351	0.0767025	0.150922	0.118693
0.149216	0.118335	0.171351	0.0767025	0.150922	0.118693
0.149216	0.118335	0.171351	0.0767025	0.150922	0.118693
0.149216	0.118335	0.141692	0.0545204	0.139954	0.119112
0.149216	0.118335	0.141692	0.0545204	0.139954	0.119112
0.149216	0.118335	0.141692	0.0545204	0.139954	0.119112
0.149216	0.118335	0.141692	0.0545204	0.139954	0.119112
0.159444	0.0756368	0.141692	0.0545204	0.14766	0.110211
0.159444	0.0756368	0.107743	0.0519306	0.14766	0.110211
0.159444	0.0756368	0.126038	0.0445859	0.14766	0.110211
0.164133	0.059018	0.0686467	0.0383891	0.14766	0.110211
0.164133	0.059018	0.148484	0.0662624	0.14766	0.110211
0.0991816	0.112835	0.146851	0.0637498	0.14766	0.110211
0.0991816	0.112835	0.146851	0.0637498	0.14766	0.110211
0.150706	0.128445	0.146851	0.0637498	0.14766	0.110211
0.154175	0.115014	0.243009	0.116343	0.14766	0.110211
0.154175	0.115014	0.139702	0.0495028	0.14766	0.110211
0.154175	0.115014	0.139702	0.0495028	0.14766	0.110211
0.154175	0.115014	0.149271	0.0511441	0.14766	0.110211
0.154175	0.115014	0.149271	0.0511441	0.153648	0.116238
0.143355	0.114529	0.149271	0.0511441	0.153648	0.116238
0.143355	0.114529	0.140934	0.0545161	0.153648	0.116238
0.143355	0.114529	0.140934	0.0545161	0.153648	0.116238
0.143355	0.114529	0.140934	0.0545161	0.153648	0.116238
0.143355	0.114529	0.143055	0.0783512	0.153648	0.116238
0.143355	0.114529	0.142128	0.0534083	0.145887	0.108645
0.143355	0.114529	0.144657	0.0689503	0.145438	0.115958
0.143355	0.114529	0.144657	0.0689503	0.145438	0.115958
0.143355	0.114529	0.144185	0.0595498	0.145438	0.115958
0.143355	0.114529	0.144185	0.0595498	0.145438	0.115958
0.143355	0.114529	0.144185	0.0595498	0.145438	0.115958
0.143355	0.114529	0.152947	0.0582798	0.145438	0.115958
0.143355	0.114529	0.137872	0.0577381	0.145438	0.115958
0.143355	0.114529	0.137872	0.0577381	0.145438	0.115958
0.160158	0.114587	0.159917	0.0586939	0.145438	0.115958
0.160158	0.114587	0.159917	0.0586939	0.168127	0.123525
0.156186	0.064389	0.159917	0.0586939	0.168127	0.123525
0.156186	0.064389	0.145485	0.0462744	0.153719	0.115824
0.178439	0.0668193	0.182301	0.0987905	0.153719	0.115824
0.178439	0.0668193	0.156176	0.0710561	0.153719	0.115824
0.178439	0.0668193	0.156176	0.0710561	0.153719	0.115824
0.211571	0.04132	0.156176	0.0710561	0.153719	0.115824
0.210736	0.0172317	0.124813	0.0715764	0.153719	0.115824
0.210736	0.0172317	0.14104	0.0584134	0.153719	0.115824
0.150679	0.115619	0.14104	0.0584134	0.153719	0.115824
0.150679	0.115619	0.13952	0.0523601	0.153719	0.115824
0.150679	0.115619	0.14317	0.0701271	0.153719	0.115824
0.150679	0.115619	0.148836	0.0542328	0.153719	0.115824
0.150679	0.115619	0.144302	0.0630113	0.153719	0.115824
0.150679	0.115619	0.133307	0.0681813	0.153719	0.115824
0.150679	0.115619	0.142446	0.0512865	0.153719	0.115824
0.150679	0.115619	0.142446	0.0512865	0.153719	0.115824
0.150679	0.115619	0.142446	0.0512865	0.153719	0.115824
0.150679	0.115619	0.132248	0.0543391	0.153719	0.115824
0.150679	0.115619	0.132248	0.0543391	0.153719	0.115824
0.150679	0.115619	0.143573	0.0643981	0.153719	0.115824
0.150679	0.115619	0.143573	0.0643981	0.153719	0.115824
0.144161	0.117375	0.125859	0.0656317	0.137763	0.103357
0.144161	0.117375	0.125859	0.0656317	0.137763	0.103357
0.144161	0.117375	0.123278	0.0580498	0.137763	0.103357
0.144161	0.117375	0.123278	0.0580498	0.137763	0.103357
0.144161	0.117375	0.123278	0.0580498	0.141905	0.118272
0.144161	0.117375	0.145908	0.0586939	0.141905	0.118272
0.144161	0.117375	0.145908	0.0586939	0.131317	0.110463
0.144161	0.117375	0.145908	0.0586939	0.144836	0.115092
0.144161	0.117375	0.164373	0.0667723	0.144836	0.115092
0.144161	0.117375	0.164373	0.0667723	0.144836	0.115092
0.144161	0.117375	0.164373	0.0667723	0.134954	0.116315
0.144161	0.117375	0.166405	0.0420618	0.133972	0.0986076
0.144161	0.117375	0.166405	0.0420618	0.133972	0.0986076
0.144161	0.117375	0.151758	0.0542924	0.133972	0.0986076
0.144161	0.117375	0.151758	0.0542924	0.140623	0.0971666
0.144161	0.117375	0.150464	0.0667644	0.140623	0.0971666
0.144161	0.117375	0.161689	0.091732	0.140623	0.0971666
0.130098	0.115692	0.160436	0.0627913	0.139428	0.105811
0.130098	0.115692	0.160436	0.0627913	0.139428	0.105811
0.130098	0.115692	0.156796	0.0896366	0.139428	0.105811
0.151563	0.121131	0.156796	0.0896366	0.139428	0.105811
0.151563	0.121131	0.145701	0.0734627	0.139428	0.105811
0.151563	0.121131	0.165568	0.0805941	0.139428	0.105811
0.146403	0.110311	0.165568	0.0805941	0.139428	0.105811
0.146403	0.110311	0.144405	0.0830632	0.139428	0.105811
0.146403	0.110311	0.144405	0.0830632	0.111487	0.1274
0.146403	0.110311	0.144405	0.0830632	0.14351	0.106175
0.146403	0.110311	0.145241	0.0626507	0.129538	0.113506
0.146403	0.110311	0.145241	0.0626507	0.141477	0.107291
0.146403	0.110311	0.14623	0.0754411	0.141477	0.107291
0.146403	0.110311	0.14623	0.0754411	0.141477	0.107291
0.152338	0.130678	0.157965	0.0859282	0.141477	0.107291
0.152338	0.130678	0.155958	0.0684221	0.141477	0.107291
0.152338	0.130678	0.155958	0.0684221	0.142081	0.137081
0.152338	0.130678	0.155958	0.0684221	0.137962	0.107397
0.147961	0.166067	0.155958	0.0684221	0.144954	0.141745
0.147961	0.166067	0.150726	0.0642433	0.146849	0.11508
0.152866	0.0788624	0.150726	0.0642433	0.146849	0.11508
0.152866	0.0788624	0.16221	0.0613651	0.146849	0.11508
0.152866	0.0788624	0.159609	0.0750251	0.142465	0.105623
0.133673	0.0740199	0.154378	0.0872285	0.145585	0.114138
0.133673	0.0740199	0.154378	0.0872285	0.145585	0.114138
0.206706	0.0224913	0.147931	0.0619705	0.145585	0.114138
0.206706	0.0224913	0.144479	0.113601	0.145585	0.114138
0.206706	0.0224913	0.123391	0.110324	0.145585	0.114138
0.206539	0.0143017	0.123391	0.110324	0.130527	0.105818
0.146129	0.10765	0.123391	0.110324	0.130527	0.105818
0.146129	0.10765	0.136093	0.103804	0.130527	0.105818
0.146129	0.10765	0.136093	0.103804	0.14698	0.116258
0.146129	0.10765	0.136093	0.103804	0.14698	0.116258
0.146129	0.10765	0.136093	0.103804	0.14698	0.116258
0.146129	0.10765	0.13918	0.119103	0.154727	0.113589
0.146888	0.122031	0.13918	0.119103	0.154727	0.113589
0.146888	0.122031	0.13918	0.119103	0.154727	0.113589
0.146888	0.122031	0.136149	0.0980812	0.154727	0.113589
0.160329	0.11332	0.136149	0.0980812	0.154727	0.113589
0.136695	0.113929	0.144164	0.121929	0.154727	0.113589
0.136695	0.113929	0.137705	0.109074	0.154727	0.113589
0.136695	0.113929	0.137705	0.109074	0.154727	0.113589
0.136695	0.113929	0.137705	0.109074	0.154727	0.113589
0.136695	0.113929	0.137705	0.109074	0.154727	0.113589
0.136695	0.113929	0.147242	0.121259	0.154727	0.113589
0.147469	0.116889	0.147242	0.121259	0.154727	0.113589
0.147469	0.116889	0.134003	0.103298	0.154727	0.113589
0.147469	0.116889	0.134003	0.103298	0.154727	0.113589
0.147469	0.116889	0.151184	0.122035	0.154727	0.113589
0.147469	0.116889	0.151184	0.122035	0.154727	0.113589
0.147469	0.116889	0.151184	0.122035	0.154727	0.113589
0.147469	0.116889	0.151184	0.122035	0.163763	0.129853
0.147469	0.116889	0.151184	0.122035	0.15898	0.128349
0.147469	0.116889	0.151184	0.122035	0.15898	0.128349
0.147469	0.116889	0.151184	0.122035	0.15898	0.128349
0.147469	0.116889	0.151184	0.122035	0.15898	0.128349
0.147469	0.116889	0.151184	0.122035	0.15898	0.128349
0.147469	0.116889	0.151184	0.122035	0.15898	0.128349
0.147469	0.116889	0.1438	0.122916	0.156643	0.106005
0.151797	0.12408	0.1438	0.122916	0.156643	0.106005
0.151797	0.12408	0.1438	0.122916	0.156643	0.106005
0.149577	0.111499	0.1438	0.122916	0.15271	0.114222
0.149577	0.111499	0.1438	0.122916	0.15271	0.114222
0.149577	0.111499	0.1438	0.122916	0.15271	0.114222
0.149577	0.111499	0.1438	0.122916	0.143036	0.11063
0.149577	0.111499	0.1438	0.122916	0.143036	0.11063
0.149577	0.111499	0.1438	0.122916	0.143036	0.11063
0.149577	0.111499	0.146406	0.118661	0.153158	0.119427
0.149577	0.111499	0.146406	0.118661	0.153158	0.119427
0.149577	0.111499	0.146406	0.118661	0.153158	0.119427
0.149577	0.111499	0.146406	0.118661	0.153158	0.119427
0.149577	0.111499	0.146406	0.118661	0.153158	0.119427
0.149577	0.111499	0.146406	0.118661	0.153158	0.119427
0.149577	0.111499	0.146406	0.118661	0.138803	0.137439
0.149577	0.111499	0.149425	0.127074	0.142829	0.121981
0.149577	0.111499	0.149425	0.127074	0.136984	0.104297
0.149577	0.111499	0.149425	0.127074	0.136984	0.104297
0.149577	0.111499	0.149425	0.127074	0.136984	0.104297
0.127706	0.103388	0.149425	0.127074	0.136984	0.104297
0.144591	0.11058	0.128938	0.129341	0.152603	0.121317
0.144591	0.11058	0.144983	0.11182	0.152603	0.121317
0.144591	0.11058	0.144983	0.11182	0.152603	0.121317
0.144591	0.11058	0.144983	0.11182	0.152603	0.121317
0.144591	0.11058	0.147299	0.11058	0.152603	0.121317
0.144591	0.11058	0.147299	0.11058	0.152603	0.121317
0.144591	0.11058	0.147299	0.11058	0.152603	0.121317
0.144591	0.11058	0.147299	0.11058	0.152603	0.121317
0.134085	0.107085	0.142021	0.116731	0.152603	0.121317
0.137754	0.0824949	0.142021	0.116731	0.152603	0.121317
0.130984	0.0777368	0.14001	0.110771	0.152603	0.121317
0.130984	0.0777368	0.139398	0.136631	0.152603	0.121317
0.140864	0.0796639	0.139398	0.136631	0.152603	0.121317
0.140864	0.0796639	0.139736	0.111664	0.152603	0.121317
0.140864	0.0796639	0.147888	0.116487	0.140592	0.122517
0.128802	0.0893662	0.139061	0.1213	0.140592	0.122517
0.128802	0.0893662	0.139061	0.1213	0.140592	0.122517
0.128802	0.0893662	0.139061	0.1213	0.140592	0.122517
0.128802	0.0893662	0.147752	0.116014	0.146758	0.104106
0.128802	0.0893662	0.147752	0.116014	0.146758	0.104106
0.128802	0.0893662	0.137584	0.10976	0.146758	0.104106
0.15771	0.0903298	0.137584	0.10976	0.144966	0.110382
0.140563	0.101707	0.137584	0.10976	0.134509	0.106593
0.140563	0.101707	0.124791	0.106203	0.145317	0.108366
0.140563	0.101707	0.143741	0.113065	0.14043	0.112079
0.140563	0.101707	0.143741	0.113065	0.139997	0.13006
0.140563	0.101707	0.143741	0.113065	0.139997	0.13006
0.136855	0.0936765	0.143741	0.113065	0.149077	0.118929
0.136855	0.0936765	0.143741	0.113065	0.149077	0.118929
0.136855	0.0936765	0.143741	0.113065	0.149077	0.118929
0.136855	0.0936765	0.143741	0.113065	0.149077	0.118929
0.136855	0.0936765	0.143741	0.113065	0.149077	0.118929
0.136855	0.0936765	0.143741	0.113065	0.149077	0.118929
0.136855	0.0936765	0.143741	0.113065	0.149077	0.118929
0.136855	0.0936765	0.143741	0.113065	0.149077	0.118929
0.136855	0.0936765	0.136026	0.113772	0.149077	0.118929
0.136855	0.0936765	0.146605	0.114575	0.149077	0.118929
0.136855	0.0936765	0.146605	0.114575	0.149077	0.118929
0.159036	0.067481	0.144973	0.116072	0.149077	0.118929
0.159036	0.067481	0.139339	0.134396	0.149077	0.118929
0.159036	0.067481	0.152142	0.125282	0.149077	0.118929
0.159036	0.067481	0.145045	0.112714	0.149077	0.118929
0.172876	0.0727201	0.145045	0.112714	0.148538	0.109757
0.161848	0.0661491	0.145045	0.112714	0.148538	0.109757
0.174538	0.073375	0.155382	0.129333	0.148538	0.109757
0.139667	0.1174	0.157918	0.156052	0.144439	0.122712
0.139667	0.1174	0.150752	0.121442	0.144439	0.122712
0.139667	0.1174	0.146032	0.123088	0.152986	0.115168
0.162709	0.0623824	0.155679	0.122311	0.158932	0.118626
0.162709	0.0623824	0.155679	0.122311	0.158932	0.118626
0.162709	0.0623824	0.155679	0.122311	0.15134	0.108753
0.16815	0.075026	0.154665	0.110685	0.15134	0.108753
0.16815	0.075026	0.155065	0.106448	0.146996	0.109477
0.16815	0.075026	0.156182	0.134637	0.146996	0.109477
0.17408	0.0715514	0.156182	0.134637	0.146996	0.109477
0.17408	0.0715514	0.144447	0.138065	0.146996	0.109477
0.159504	0.0692473	0.153773	0.113775	0.146996	0.109477
0.159504	0.0692473	0.15292	0.11733	0.146996	0.109477
0.159504	0.0692473	0.146564	0.124089	0.143168	0.129227
0.168406	0.0607801	0.13421	0.111266	0.141896	0.0971055
0.168406	0.0607801	0.147108	0.114151	0.141896	0.0971055
0.168406	0.0607801	0.147108	0.114151	0.144063	0.118116
0.168406	0.0607801	0.156605	0.12439	0.144063	0.118116
0.167076	0.0678573	0.143282	0.113943	0.144063	0.118116
0.167076	0.0678573	0.143282	0.113943	0.144063	0.118116
0.167076	0.0678573	0.15982	0.121504	0.146382	0.128616
0.167076	0.0678573	0.144764	0.116488	0.144798	0.11464
0.148342	0.115838	0.144764	0.116488	0.144932	0.110604
0.148342	0.115838	0.144764	0.116488	0.135892	0.126997
0.148342	0.115838	0.152002	0.127156	0.156273	0.113948
0.148342	0.115838	0.15996	0.126039	0.156273	0.113948
0.148342	0.115838	0.15996	0.126039	0.156273	0.113948
0.148342	0.115838	0.149572	0.118281	0.156273	0.113948
0.144397	0.102921	0.149572	0.118281	0.156273	0.113948
0.144397	0.102921	0.160053	0.117975	0.156273	0.113948
0.144397	0.102921	0.160053	0.117975	0.137933	0.117697
0.144397	0.102921	0.155473	0.127478	0.137933	0.117697
0.144397	0.102921	0.148296	0.125103	0.146739	0.126658
0.144397	0.102921	0.154734	0.122789	0.146739	0.126658
0.144397	0.102921	0.160625	0.122712	0.146739	0.126658
0.144397	0.102921	0.142976	0.105407	0.146739	0.126658
0.142379	0.125398	0.158041	0.12769	0.154561	0.121767
0.14388	0.110401	0.158041	0.12769	0.154561	0.121767
0.14388	0.110401	0.158041	0.12769	0.153468	0.107085
0.14388	0.110401	0.158041	0.12769	0.153468	0.107085
0.14388	0.110401	0.163363	0.128627	0.153468	0.107085
0.14388	0.110401	0.155297	0.121638	0.153468	0.107085
0.14388	0.110401	0.152518	0.126458	0.147781	0.118532
0.14388	0.110401	0.161826	0.128453	0.147781	0.118532
0.14388	0.110401	0.146901	0.0869834	0.161615	0.119833
0.14388	0.110401	0.129744	0.0807051	0.161615	0.119833
0.14388	0.110401	0.129744	0.0807051	0.130751	0.124396
0.14388	0.110401	0.143718	0.0890021	0.139219	0.117566
0.14388	0.110401	0.143718	0.0890021	0.139219	0.117566
0.206272	0.010572	0.134564	0.0853657	0.133328	0.122142
0.145477	0.0709205	0.145385	0.0876006	0.154948	0.125455
0.168353	0.0647688	0.145385	0.0876006	0.147218	0.120942
0.168353	0.0647688	0.145385	0.0876006	0.147218	0.120942
0.167794	0.0730203	0.145385	0.0876006	0.147218	0.120942
0.167794	0.0730203	0.145385	0.0876006	0.147218	0.120942
0.167794	0.0730203	0.143518	0.103137	0.147218	0.120942
0.167794	0.0730203	0.143518	0.103137	0.147218	0.120942
0.167794	0.0730203	0.143518	0.103137	0.147218	0.120942
[truncated: 4,138 more rows]

## Sheet: 6C
Red (counts/ms/uW)	Green (counts/ms/uW)	Green lifetime (ns)	ClusterID		Cluster number key	FRETfluor ID	Target ID	N points
0.111589	0.171878	0.988768	7		1	AB10	CDC19	292
0.094634	0.177018	1.00186	9		2	AB20	OVA	450
0.084286	0.226368	1.24531	8		3	AB14	RPL5	55
0.184414	0.104653	0.698274	10		4	ABsk22	-	220
0.140839	0.156409	0.943657	3		5	AB8	EGFP	177
0.0610073	0.247058	1.33308	2		6	ABsk20	-	225
0.140654	0.146416	0.879079	3		7	AB16	FLuc	413
0.136202	0.180912	1.0403	13		8	AB18	Ydj1	98
0.13842	0.157517	0.952885	3		9	ABsk16	SSA3	393
0.207452	0.0553773	0.364492	5		10	AB12	TSA1	265
0.116462	0.185169	1.00366	7		11	AcB6	Pab1	144
0.05365	0.217964	1.13947	4		12	AB6	FBA1	210
0.0742999	0.182531	0.931513	6		13	AB11	ENO2	255
0.0785261	0.202198	1.01213	8		14	(unidentified)		323
0.0773726	0.188626	0.984487	6					total: 3520 points
0.0599249	0.220534	1.12625	2
0.161877	0.140479	0.883568	0
0.11992	0.1936	1.01286	7
0.191666	0.11225	0.68658	10
0.168758	0.13368	0.823095	0
0.247088	0.0242697	0.182843	12
0.0972223	0.18764	0.955166	13
0.0774122	0.190603	0.978455	6
0.218552	0.0629354	0.415199	5
0.072536	0.244401	1.30302	2
0.195446	0.111131	0.686867	10
0.0665265	0.260006	1.30003	2
0.067467	0.269886	1.36855	2
0.0869489	0.270638	1.57424	13
0.114796	0.317623	1.77298	13
0.10945	0.317707	1.75834	13
0.111211	0.327456	1.76894	13
0.111989	0.321894	1.76756	13
0.0508123	0.167557	0.865607	4
0.0438388	0.150655	0.71684	13
0.049073	0.128606	0.710159	13
0.25079	0.0212546	0.108645	12
0.057836	0.217391	1.07465	4
0.208429	0.060011	0.384071	5
0.205788	0.0540906	0.458508	5
0.178936	0.134655	0.798588	13
0.16924	0.135841	0.807866	0
0.177535	0.134788	0.897287	0
0.10844	0.242081	1.20627	13
0.104383	0.242223	1.21311	13
0.0883926	0.23596	1.1918	8
0.0662437	0.289658	1.38367	13
0.0688407	0.263546	1.32541	2
0.062471	0.267218	1.32146	2
0.0702462	0.266945	1.28295	2
0.0817508	0.280651	1.36973	13
0.075506	0.283229	1.44754	13
0.0676937	0.268336	1.32518	2
0.0678151	0.269902	1.31243	2
0.0629562	0.26851	1.30068	2
0.0715387	0.268892	1.38362	2
0.161609	0.0856738	0.643681	10
0.162215	0.0960745	0.709779	10
0.164389	0.0810783	0.641027	10
0.1665	0.0649228	0.530105	1
0.0681861	0.16347	0.99498	6
0.143297	0.10682	0.83803	0
0.140212	0.113407	0.821683	0
0.0640174	0.168937	0.995107	6
0.113542	0.138495	0.921292	7
0.121586	0.139241	0.874984	3
0.227257	0.115561	0.478202	11
0.0465721	0.179146	1.09493	4
0.136372	0.106728	0.815764	0
0.146996	0.110607	0.772758	0
0.163215	0.0954021	0.749011	10
0.164142	0.121936	0.809919	0
0.161448	0.0899021	0.685428	10
0.170649	0.0667648	0.578098	1
0.155005	0.114405	0.865352	0
0.14307	0.111897	0.81154	0
0.13279	0.108373	0.818044	0
0.0551968	0.230566	1.3337	2
0.188523	0.0429576	0.296702	5
0.180166	0.0512946	0.411815	5
0.18571	0.0446691	0.378406	5
0.12463	0.142903	0.889334	3
0.0544965	0.222607	1.32421	2
0.169068	0.0704616	0.515709	1
0.174206	0.080791	0.598787	13
0.215747	0.0177868	0.346579	12
0.206205	0.0197483	0.201483	12
0.22458	0.0300194	0.291558	12
0.222004	0.0216724	0.204277	12
0.219199	0.0192895	0.11191	12
0.0745999	0.162281	0.958585	6
0.0710172	0.176119	1.03372	6
0.0687946	0.169134	1.05809	6
0.055616	0.218618	1.30823	2
0.0594761	0.232109	1.32184	2
0.0538237	0.222807	1.32459	2
0.0528544	0.19772	1.2155	2
0.174326	0.070887	0.509263	1
0.155108	0.120169	0.829764	0
0.269826	0.0190161	0.146609	13
0.181343	0.0408884	0.330231	5
0.192647	0.0445066	0.29938	5
0.0709002	0.173246	1.00188	6
0.0699491	0.169123	0.966313	6
0.0849102	0.163454	0.995852	9
0.222861	0.01821	0.18166	12
0.177386	0.0738034	0.586693	1
0.179769	0.148845	0.806881	13
0.19089	0.0943203	0.758486	10
0.186497	0.114277	0.846278	10
0.191925	0.0971623	0.704317	10
0.0920132	0.15699	0.930931	9
0.181065	0.0716993	0.475736	1
0.175063	0.0809023	0.570971	13
0.051663	0.198706	1.13321	4
0.172494	0.0620645	0.424732	1
0.0559635	0.19797	1.09217	4
0.197636	0.0507588	0.387442	5
0.189222	0.050971	0.362604	5
0.152882	0.115724	0.784633	0
0.105529	0.172648	1.03395	7
0.0906758	0.177166	1.01959	9
0.174353	0.106069	0.703792	10
0.172339	0.100231	0.695914	10
0.0823841	0.22319	1.26177	8
0.19761	0.0528584	0.394431	5
0.205208	0.0576403	0.390436	5
0.0534433	0.208876	1.16388	4
0.0527368	0.201923	1.14094	4
0.180921	0.0808379	0.543548	1
0.182374	0.0744019	0.558629	1
0.17788	0.0642127	0.50319	1
0.0876107	0.174512	0.942482	9
0.0903649	0.177644	0.989162	9
0.255305	0.127404	0.547266	11
0.262308	0.135427	0.519683	11
0.25771	0.134218	0.47693	11
0.280795	0.148457	0.605079	11
0.271178	0.148863	0.585421	11
0.0881336	0.179216	1.02964	9
0.0954221	0.176162	0.9909	9
0.0835624	0.176131	1.02133	9
0.0718791	0.17655	1.01444	6
0.061395	0.244244	1.3332	2
0.110278	0.183929	0.969725	7
0.129205	0.148161	0.840886	3
0.130433	0.132812	0.832494	3
0.200538	0.114622	0.721207	10
0.112069	0.189605	1.04691	7
0.11378	0.173761	0.994967	7
0.101637	0.14983	0.879327	7
0.181237	0.0701187	0.49671	1
0.064635	0.0904051	0.55899	13
0.0619027	0.229001	1.29683	2
0.0586709	0.247382	1.36514	2
0.0596278	0.23406	1.30426	2
0.128481	0.149571	0.866795	3
0.151908	0.117624	0.778266	0
0.150458	0.122651	0.83855	0
0.256625	0.120834	0.44625	11
0.263508	0.140877	0.439268	11
0.247461	0.128028	0.465108	11
0.24436	0.128165	0.48448	11
0.239964	0.132743	0.497621	11
0.131067	0.155684	0.852296	3
0.131288	0.143633	0.833717	3
0.179592	0.100773	0.656826	10
0.178765	0.101479	0.684869	10
0.113306	0.211538	1.28063	13
0.115766	0.220287	1.24843	13
0.114585	0.204682	1.28326	13
0.111589	0.200564	1.22865	7
0.112366	0.214705	1.24639	13
0.112956	0.206055	1.22445	13
0.0625767	0.236039	1.35975	2
0.0601273	0.249145	1.32072	2
0.0580201	0.242209	1.30558	2
0.0700733	0.25609	1.3011	2
0.0597572	0.237154	1.36102	2
0.0775895	0.186485	0.976175	6
0.079247	0.187382	1.04917	6
0.213056	0.0726154	0.587432	13
0.120055	0.202835	1.28002	7
0.123172	0.176362	0.981279	7
0.112964	0.187043	1.02861	7
0.114419	0.175856	1.01244	7
0.0624543	0.246651	1.34049	2
0.0893102	0.169833	0.952007	9
0.262679	0.0214611	0.136708	12
0.263521	0.0181651	0.178412	12
0.154897	0.129786	0.78941	0
0.225633	0.0183732	0.0602275	12
0.0476436	0.243454	0.536678	2
0.0889153	0.171755	1.00109	9
0.090143	0.164476	0.9472	9
0.0912061	0.168147	0.935152	9
0.0927159	0.175221	0.959357	9
0.0906117	0.164029	0.972792	9
0.090478	0.179924	0.979447	9
0.0902143	0.17064	0.954357	9
0.0894229	0.181981	0.960693	9
0.0959007	0.171362	0.954196	9
0.0845605	0.164999	0.940012	9
0.235628	0.00876198	0.02	12
0.238258	0.0134428	0.120842	12
0.0682151	0.243873	1.28985	2
0.106969	0.172451	0.965883	7
0.11633	0.18781	0.978622	7
0.116298	0.176842	1.00347	7
0.0631311	0.23886	1.29821	2
0.174019	0.109422	0.680904	10
0.0532887	0.207153	1.15132	4
0.177382	0.110306	0.677802	10
0.186841	0.111452	0.683002	10
0.112666	0.205451	1.1061	13
0.112001	0.183614	0.973185	7
0.114905	0.185116	0.983085	7
0.114183	0.188713	0.981108	7
0.11415	0.174834	1.01981	7
0.118969	0.18365	1.03485	7
0.180952	0.111337	0.705725	10
0.182793	0.111443	0.671842	10
0.186741	0.0719887	0.484411	1
0.369682	0.0569348	0.211936	13
0.162474	0.293868	1.16352	13
0.104466	0.291342	1.20148	13
0.121246	0.283734	1.15158	13
0.135136	0.212665	0.841037	13
0.130175	0.200254	0.78956	13
0.138289	0.21256	0.816157	13
0.123547	0.210061	0.851384	13
0.180209	0.0211571	0.117696	5
0.174937	0.00276675	0.02	13
0.116013	0.25124	1.09988	13
0.119696	0.261299	1.11101	13
0.115046	0.253283	1.08196	13
0.174496	0.0929079	0.654301	10
0.162196	0.0938227	0.691606	10
0.301808	0.139561	0.486055	11
0.298346	0.13094	0.484756	11
0.0536428	0.205513	1.24135	2
0.166111	0.0946283	0.622709	10
0.169504	0.0926297	0.668188	10
0.163714	0.0856811	0.627939	10
0.173595	0.0966735	0.6476	10
0.108534	0.149958	0.985684	7
0.189324	0.0349294	0.288485	5
0.191454	0.0454575	0.32803	5
0.173998	0.0309832	0.308313	5
0.179288	0.0441268	0.358917	5
0.190415	0.0415992	0.314233	5
0.107111	0.160298	0.986624	7
0.0566425	0.223983	1.34645	2
0.0579271	0.232533	1.34169	2
0.0520013	0.191086	1.11925	4
0.103309	0.166664	1.01258	7
0.109601	0.163073	0.973512	7
0.148981	0.120055	0.787073	0
0.149608	0.121613	0.88129	0
0.152661	0.112156	0.760151	0
0.219571	0.0194994	0.131818	12
0.0737142	0.1666	0.916166	6
0.129397	0.151823	0.878558	3
0.199522	0.0132791	0.169724	12
0.209326	0.0105376	0.02	12
0.232359	0.00380769	0.106926	12
0.224663	0.016696	0.122737	12
0.109355	0.16673	1.02921	7
0.176419	0.0645687	0.501294	1
0.144372	0.112649	0.803918	0
0.158213	0.121242	0.89768	0
0.152899	0.118535	0.831576	0
0.15809	0.123645	0.851071	0
0.15275	0.112715	0.784533	0
0.147273	0.113891	0.727031	0
0.156356	0.124844	0.834371	0
0.199357	0.0180933	0.0345337	12
0.203603	0.0181241	0.131339	12
0.213542	0.0214224	0.16714	12
0.153972	0.123134	0.853431	0
0.157733	0.1212	0.772318	0
0.0563172	0.22575	1.28479	2
0.0509169	0.20375	1.29396	2
0.147501	0.101933	0.751917	0
0.151641	0.108571	0.739841	0
0.157023	0.108934	0.765844	0
0.154487	0.118422	0.763152	0
0.150094	0.117447	0.70139	0
0.155332	0.12243	0.843452	0
0.258114	0.130957	0.488326	11
0.257877	0.121033	0.44351	11
0.0906683	0.15585	0.965612	9
0.0904653	0.171405	0.992021	9
0.101896	0.188472	1.01992	13
0.0881451	0.181552	1.02735	9
0.0768838	0.190633	1.01753	6
0.176514	0.0655701	0.451066	1
0.203624	0.0533965	0.35729	5
0.199159	0.0527665	0.346162	5
0.260217	0.119865	0.450202	11
0.0566531	0.233781	1.3056	2
0.0597374	0.249185	1.32123	2
0.0574691	0.235972	1.33633	2
0.0611181	0.228447	1.34301	2
0.0601239	0.247811	1.35325	2
0.106143	0.179702	1.01314	7
0.194653	0.0615434	0.432349	13
0.112119	0.165141	0.938558	7
0.0563006	0.21775	1.17251	4
0.0535993	0.203772	1.14987	4
0.0511334	0.199305	1.13229	4
0.232882	0.0193137	0.180039	12
0.236046	0.0192704	0.190111	12
0.183416	0.0959951	0.625854	10
0.18158	0.105718	0.646085	10
0.230012	0.0130015	0.064548	12
0.117414	0.1706	1.05226	7
0.115257	0.18277	1.01316	7
0.112419	0.169927	1.01727	7
0.26884	0.132566	0.471048	11
0.114957	0.176333	0.988038	7
0.1093	0.163232	0.98747	7
0.0559721	0.20916	1.12322	4
0.069238	0.230403	1.29058	2
0.0689078	0.224496	1.35852	2
0.155713	0.12111	0.775902	0
0.157728	0.109354	0.73711	0
0.152978	0.118032	0.725557	0
0.183013	0.0963759	0.600056	10
0.111616	0.181003	1.01638	7
0.113275	0.167197	0.987378	7
0.180225	0.0933459	0.60094	10
0.0750737	0.175726	0.952254	6
0.135259	0.15353	0.862304	3
0.129778	0.144885	0.844301	3
0.120862	0.186131	1.00716	7
0.114411	0.187251	1.04182	7
0.111488	0.177658	0.997529	7
0.122047	0.197232	1.08148	7
0.22804	0.0147112	0.02	12
0.0602197	0.210492	1.16337	4
0.2091	-0.0106901	0.0975749	13
0.221345	0.0151394	0.168888	12
0.0565125	0.206287	1.21047	2
0.0589663	0.206962	1.20945	2
0.0714203	0.154129	0.889987	6
0.0681906	0.164363	0.901893	6
0.150802	0.0982699	0.627915	0
0.219325	0.000510397	0.02	13
0.173867	0.0589548	0.363655	1
0.105406	0.148882	0.919545	7
0.106923	0.15318	0.928074	7
0.107808	0.149001	0.903354	7
0.16753	0.0807984	0.531746	10
0.168067	0.0831567	0.584538	10
0.148736	0.0996944	0.673212	0
0.103601	0.147291	0.873788	7
0.109166	0.136674	0.845356	7
0.158931	0.107116	0.746433	0
0.107387	0.145409	0.860796	7
0.0739887	0.16096	0.887004	6
0.178174	0.0820808	0.58874	1
0.0946683	0.159759	0.815929	9
0.176162	0.0741548	0.521945	1
0.0971048	0.141803	0.844075	7
0.113131	0.152623	0.833211	7
0.102125	0.131218	0.746333	13
0.101676	0.13498	0.749808	7
0.101667	0.126491	0.763567	13
0.170954	0.0721234	0.504703	1
0.172515	0.0786905	0.534831	1
0.171528	0.0745545	0.539651	1
0.155641	0.097728	0.698563	0
0.154023	0.103477	0.727024	0
0.158183	0.101795	0.646642	0
0.155892	0.0949908	0.629494	0
0.155842	0.103597	0.726838	0
0.159254	0.105875	0.714019	0
0.1549	0.0922194	0.64676	10
0.149512	0.111069	0.712005	0
0.156554	0.0950507	0.68537	0
0.153926	0.0915639	0.611391	10
0.158011	0.0972365	0.704658	0
0.159505	0.103764	0.660993	0
0.152489	0.094226	0.605901	0
0.153721	0.0913525	0.65077	10
0.114554	0.188616	1.0115	7
0.0756289	0.179365	1.02345	6
0.134924	0.301416	0.810439	13
0.0561569	0.215653	1.2053	2
0.058739	0.226699	1.2138	2
0.259571	0.112012	0.366171	11
0.0490521	0.179803	0.99754	4
0.0486257	0.191501	1.09277	4
0.0477531	0.180993	1.02692	4
0.290762	0.160049	0.720424	13
0.29603	0.141486	0.619903	11
0.0872764	0.201219	1.11377	8
0.112318	0.15618	0.874761	7
0.104861	0.154011	0.853854	7
0.105829	0.150018	0.855278	7
0.106965	0.148899	0.794046	7
0.115503	0.180427	0.997016	7
0.221864	0.0112859	0.0804553	12
0.0933891	0.159325	0.938963	9
0.0534305	0.199672	1.06372	4
0.110136	0.159222	0.89551	7
0.108705	0.213834	1.28636	13
0.103407	0.223238	1.35827	13
0.10724	0.222959	1.34023	13
0.105796	0.211139	1.29708	13
0.058624	0.211296	1.21306	2
0.0597218	0.222935	1.23956	2
0.160827	0.133195	0.723336	0
0.160902	0.105809	0.668943	0
0.0483621	0.184832	1.01902	4
0.0888738	0.142062	0.831039	9
0.0867305	0.150962	0.868303	9
0.180166	0.0826023	0.492244	1
0.17447	0.0686966	0.468573	1
0.0899407	0.146624	0.848394	9
0.0873252	0.167575	0.930299	9
0.0894191	0.153726	0.868117	9
0.0862026	0.144212	0.87098	9
0.0912954	0.165092	0.888915	9
0.10819	0.167979	0.866386	7
0.108625	0.154257	0.863326	7
0.111349	0.164359	0.872963	7
0.0571807	0.194478	0.994066	4
0.0891538	0.168272	0.876841	9
0.0919754	0.172312	0.915316	9
0.268416	0.128215	0.443737	11
0.270832	0.146431	0.513899	11
0.255457	0.119812	0.427562	11
0.0977859	0.157494	0.838584	7
0.0907586	0.152357	0.850632	9
0.167845	0.107211	0.634814	0
0.16059	0.101788	0.661084	0
0.084438	0.169351	0.918794	9
0.196281	0.0552046	0.384801	5
0.180393	0.050103	0.381734	5
0.185185	0.0614755	0.388494	1
0.185689	0.0508653	0.312744	5
0.195968	0.0704639	0.434303	1
0.181246	0.0810287	0.564509	1
0.176864	0.0911321	0.581615	10
0.053712	0.205984	1.02356	4
0.240974	0.00445826	0.02	12
0.234132	-0.00383673	0.0200055	13
0.0770091	0.169951	0.891811	6
0.102376	0.165946	0.675127	7
0.207775	0.108717	2.25738	13
0.183059	0.0944664	0.596321	10
0.180741	0.0969376	0.617754	10
0.233127	0.00506725	0.02	12
0.217665	0.0765275	0.481187	13
0.116617	0.185098	0.964051	7
0.119819	0.175438	0.952479	7
0.118437	0.207938	1.02633	13
0.122379	0.188996	0.970227	7
0.112738	0.18933	0.977001	7
0.11975	0.168062	0.93109	7
0.210243	0.0387381	0.279417	13
0.206799	0.0525112	0.35511	5
0.209303	0.0441537	0.345292	5
0.0764395	0.183911	0.895846	6
0.138932	0.116371	0.71194	0
0.0725664	0.182785	0.933212	6
0.0559304	0.240715	1.28588	2
0.0621617	0.265165	1.30593	2
0.0632881	0.249119	1.27935	2
0.259555	0.0110211	0.0757146	12
0.282146	0.00956502	0.02	13
0.27114	0.0201002	0.140184	13
0.197033	0.0571892	0.382457	5
0.0645628	0.244831	1.31617	2
0.106559	0.182085	0.975326	7
0.095778	0.188204	0.952014	13
0.185216	0.102184	0.643265	10
0.088808	0.185196	0.935156	9
0.234065	0.014572	0.0440805	12
0.207469	0.0604323	0.349244	5
0.0906276	0.175186	0.965212	9
0.27351	0.119792	0.444421	11
0.28075	0.12484	0.449823	11
0.280378	0.140945	0.478031	11
0.275069	0.121408	0.401722	11
0.188668	0.0675161	0.452516	1
0.260424	0.21658	3.90911	13
0.0513629	0.198026	1.10875	4
0.0530903	0.2029	1.16095	4
0.0515003	0.196059	1.10578	4
0.187017	0.073717	0.44346	1
0.113316	0.186743	1.02675	7
0.114945	0.185004	1.0431	7
0.0597237	0.240715	1.32997	2
0.0791575	0.171123	0.979563	6
0.0506546	0.204042	1.10916	4
0.131382	0.149332	0.840803	3
0.0831931	0.232488	1.1768	8
0.0811607	0.22518	1.21938	8
0.18856	0.0623518	0.451293	1
0.235986	0.0105734	0.101221	12
0.25822	0.122497	0.443593	11
0.254426	0.130373	0.492518	11
0.259964	0.109805	0.3955	11
0.0866743	0.178202	1.02455	9
0.0834441	0.163666	1.01749	9
0.117705	0.15965	0.886593	7
0.293489	0.144441	0.531778	11
0.171005	0.0838745	0.625616	10
0.167389	0.0850055	0.627054	10
0.171289	0.0522245	0.35772	1
0.0978378	0.173568	0.981104	9
0.0837737	0.177704	0.986476	9
0.0815636	0.173555	0.943468	6
0.265178	0.132621	0.471467	11
0.230635	0.0312097	0.126831	12
0.198503	0.0296129	0.26557	13
0.189575	0.0785375	0.481892	1
0.066739	0.226041	1.29643	2
0.0678063	0.240221	1.34898	2
0.188915	0.05868	0.396429	1
0.191913	0.0808356	0.509191	1
0.122076	0.18727	1.06723	7
0.12939	0.144537	0.843632	3
0.112474	0.173953	0.978276	7
0.13639	0.14659	0.829226	3
0.117105	0.180959	1.09282	7
0.129883	0.137648	0.841206	3
0.236667	0.00502505	0.02	12
0.066364	0.248108	1.3714	2
0.141896	0.170589	0.946674	3
0.130803	0.150164	0.846216	3
0.0635188	0.237627	1.30937	2
0.0611724	0.237712	1.33882	2
0.162637	0.120679	0.763265	0
0.0860667	0.244094	1.23558	8
0.08752	0.234097	1.27008	8
0.184474	0.111755	0.680194	10
0.18658	0.103384	0.642881	10
0.18241	0.0903302	0.540917	10
0.234852	-0.000617314	0.02	13
0.18468	0.0695461	0.448547	1
0.0463187	0.200743	1.07943	4
0.0488975	0.237016	1.24215	2
0.0451385	0.202012	1.14039	4
0.0479276	0.211222	1.16612	4
0.111347	0.203891	1.06714	13
0.109085	0.183749	1.02656	7
0.108047	0.186038	1.06059	7
0.113539	0.189028	1.04331	7
0.117307	0.196506	1.06675	7
0.117032	0.182286	0.963319	7
0.115919	0.173608	0.936331	7
0.119581	0.159974	0.950079	7
0.27161	0.132698	0.450892	11
0.269937	0.122905	0.444727	11
0.274525	0.130015	0.451299	11
0.230985	0.0195058	0.139202	12
0.150075	0.119983	0.701415	0
0.157661	0.121504	0.833656	0
0.16073	0.128257	0.770539	0
0.15709	0.110773	0.72239	0
0.238004	0.025228	0.160271	12
0.0886217	0.16143	0.963107	9
0.0897582	0.180994	1.00773	9
0.0866892	0.176161	0.984173	9
0.185995	0.0777169	0.508083	1
0.0537722	0.227082	1.07581	2
0.159201	0.105138	0.673012	0
0.0828316	0.215797	1.24199	8
0.0819951	0.229338	1.22506	8
0.291873	0.127792	0.439923	11
0.296762	0.12642	0.422763	11
0.296939	0.139238	0.455579	11
0.311384	0.151716	0.499108	13
0.316822	0.145135	0.488553	13
0.0796468	0.177548	0.937844	6
0.0794679	0.16956	0.904342	6
0.0887282	0.195497	0.920619	9
0.0559291	0.257796	1.31778	2
0.0566794	0.229378	1.31049	2
0.0806637	0.228672	1.25466	8
0.188215	0.0369591	0.267728	5
0.0483531	0.179953	1.06949	4
0.161824	0.141161	0.798571	0
0.0459353	0.186241	1.09931	4
0.0797254	0.141522	0.906135	9
0.0819991	0.142602	0.853164	9
0.0832094	0.163639	0.932457	9
0.0825291	0.150005	0.903411	9
0.150913	0.103967	0.695946	0
0.148193	0.101864	0.682047	0
0.0498499	0.187458	1.11247	4
0.173641	0.0853227	0.571027	10
0.170848	0.0960517	0.613636	10
0.166917	0.0888173	0.582006	10
0.176449	0.0558062	0.428166	1
0.153882	0.104676	0.749001	0
0.147632	0.118867	0.726165	0
0.152612	0.110472	0.689657	0
0.0496716	0.187965	1.093	4
0.061099	0.216365	1.25548	2
0.0615294	0.238361	1.29143	2
0.121454	0.146209	0.901186	3
0.123505	0.167622	0.963804	7
0.124476	0.123732	0.758501	3
0.0570696	0.209367	1.24663	2
0.122189	0.134085	0.795646	3
0.0541661	0.214134	1.20292	2
0.0554862	0.216312	1.22897	2
0.121361	0.137681	0.792691	3
0.192282	0.0454428	0.303322	5
0.15713	0.109695	0.718789	0
0.151088	0.101815	0.675396	0
0.0509077	0.2013	1.04906	4
0.0525056	0.195706	1.12541	4
0.0806677	0.196667	1.12844	13
0.189601	0.0295405	0.222812	5
0.183698	0.0409401	0.307931	5
0.15243	0.113798	0.681543	0
0.149812	0.111558	0.746824	0
0.180737	0.030943	0.254924	5
0.0840022	0.139789	0.856637	9
0.0871206	0.167043	0.924806	9
0.0475955	0.173469	0.950927	4
0.121421	0.145692	0.842935	3
0.127456	0.130403	0.749121	3
0.158012	0.103736	0.768865	0
0.0499402	0.184624	1.00221	4
0.107206	0.15995	0.892336	7
0.112618	0.166468	0.956538	7
0.110909	0.165307	0.958757	7
0.106737	0.151927	0.933538	7
0.0900213	0.148907	0.944047	9
0.190176	0.0273851	0.288277	5
0.185187	0.0415129	0.329495	5
0.191696	0.0427091	0.28186	5
0.256178	0.116217	0.430578	11
0.268574	0.125239	0.473063	11
0.0711948	0.16414	0.919489	6
0.0722532	0.184242	1.00361	6
0.183768	0.0510867	0.359577	5
0.107116	0.170359	0.957825	7
0.114936	0.173532	1.00782	7
0.104247	0.159647	0.927307	7
0.184532	0.0583689	0.419998	1
0.178864	0.0618575	0.421587	1
0.0703162	0.177489	0.924833	6
0.288764	0.133842	0.42238	11
0.287352	0.123226	0.402828	11
0.0640066	0.224752	1.31232	2
0.0586463	0.247828	1.32504	2
0.107659	0.16383	0.900482	7
0.126303	0.141409	0.833578	3
0.292503	0.126622	0.420952	11
0.227415	0.00373647	0.02	12
0.189677	0.0873129	0.593252	13
0.171074	0.0560382	0.502203	1
0.0490524	0.186357	1.06394	4
0.13155	0.135402	0.784436	3
0.255438	0.119606	0.459471	11
0.257723	0.115131	0.432435	11
0.255865	0.128024	0.48564	11
0.257538	0.109099	0.370657	11
0.155275	0.120816	0.748815	0
0.157563	0.111415	0.738609	0
0.15279	0.104945	0.754792	0
0.089643	0.243433	1.47537	8
0.247749	0.0866332	3.81301	13
0.101393	0.138382	0.93962	7
0.159573	0.0789481	0.606673	10
0.098131	0.151452	0.948413	7
0.106512	0.163302	0.917678	7
0.109214	0.164837	0.959988	7
0.14664	0.0836849	0.741963	13
0.136764	0.055204	0.360131	13
0.161444	0.0479225	0.459438	1
0.173549	0.0609379	0.400364	1
0.164466	0.0376622	0.302662	5
0.118737	0.133165	0.816247	3
0.173158	0.0483223	0.38862	5
0.169354	0.0668038	0.544361	1
0.146387	0.103481	0.729176	0
0.103628	0.14392	0.926454	7
0.136341	0.0992469	0.683591	0
0.071627	0.172119	1.00598	6
0.0656905	0.156458	0.991451	6
0.213739	0.000376099	0.02	13
0.0325669	0.142091	4.81956	13
0.0276347	0.129839	4.51414	13
0.0362221	0.135262	4.71455	13
0.0363007	0.150979	3.9763	13
0.0343983	0.146024	4.38681	13
0.123945	0.148839	0.89359	3
0.124207	0.131539	0.81429	3
0.121924	0.126115	0.794755	3
0.170488	0.062298	0.448621	1
0.167967	0.0601285	0.404024	1
0.167729	0.0609773	0.466303	1
0.174575	0.0661068	0.411509	1
0.0871609	0.167023	1.1205	9
0.10225	0.153655	0.929039	7
0.067686	0.157387	0.959109	6
0.055265	0.225573	1.3074	2
0.0797902	0.212083	1.21454	8
0.227736	0.0414918	0.270575	12
0.0821133	0.235997	1.28051	8
0.0879669	0.22721	1.27724	8
0.0770416	0.210724	1.25849	8
0.0824767	0.209105	1.19863	8
0.187825	0.0361115	0.26264	5
0.169797	0.101213	0.709816	10
0.149957	0.123678	0.932302	0
0.163695	0.111612	0.884911	0
0.173685	0.0517762	0.361008	1
0.0548427	0.232034	1.33811	2
0.0574642	0.238943	1.37753	2
0.10185	0.150287	0.986484	7
0.108808	0.157494	0.955538	7
0.109743	0.155666	0.946482	7
0.0899093	0.16693	1.01147	9
0.175949	0.0636705	0.449468	1
0.180925	0.0515929	0.334157	1
0.199299	0.227088	3.53596	13
0.181494	0.285319	2.94313	13
0.121792	0.356687	2.49447	13
0.0580734	0.226053	1.31908	2
0.0620041	0.241977	1.3051	2
0.0569931	0.220739	1.2556	2
0.1662	0.0919866	0.680632	10
0.244651	0.129536	0.451267	11
0.195083	0.0343537	0.219929	5
0.0709168	0.182271	1.00489	6
0.153283	0.100224	0.696233	0
0.160676	0.112926	0.769765	0
0.167375	0.128838	0.786312	0
0.159761	0.116451	0.725488	0
0.149752	0.103185	0.728003	0
0.163286	0.107655	0.709126	0
0.160439	0.116988	0.797213	0
0.157471	0.12035	0.804764	0
0.155944	0.102058	0.742719	0
0.0519257	0.207573	1.13458	4
0.256861	0.132076	0.509248	11
0.0731508	0.170806	0.982277	6
0.176913	0.104518	0.601134	10
0.17208	0.0943125	0.582961	10
0.180517	0.12167	0.784925	10
0.172385	0.0815542	0.598676	13
0.169227	0.111938	0.767298	0
0.167661	0.0985607	0.563225	10
0.0290022	0.114663	4.78538	13
0.0567958	0.192855	1.12856	4
0.0518515	0.194767	1.12881	4
0.166509	0.111003	0.73438	0
0.159615	0.106726	0.690807	0
0.160717	0.112276	0.719062	0
0.0765151	0.174542	0.998479	6
0.188245	0.058419	0.422663	1
0.18208	0.0693186	0.452708	1
0.180222	0.0691684	0.476407	1
0.175656	0.0567249	0.381887	1
0.168538	0.0742313	0.471987	1
0.17061	0.079459	0.578606	13
0.161534	0.0708438	0.522325	1
0.163079	0.0754442	0.463497	1
0.170469	0.0731089	0.499708	1
0.107932	0.173114	0.958575	7
0.108891	0.177683	1.00454	7
0.106473	0.166604	0.951829	7
0.0902931	0.165268	0.959589	9
0.167853	0.0378284	0.309993	5
0.168849	0.0368812	0.320915	5
0.0980696	0.13835	0.837305	7
0.0849077	0.137157	0.859228	9
0.0763385	0.128196	0.826685	13
0.0825792	0.13162	0.803843	9
0.0801821	0.129787	0.864095	13
0.0851202	0.143076	0.835715	9
0.167258	0.0288196	0.238426	5
0.0815793	0.130798	0.799336	13
0.089284	0.117333	0.753099	13
0.176521	0.0579584	0.344512	1
0.169345	0.0304035	0.258146	5
0.145785	0.088611	0.608492	13
0.141632	0.0736028	0.596509	13
0.0467686	0.174213	1.0746	4
0.13422	0.0834695	0.623281	13
0.0805861	0.1472	0.956665	9
0.145235	0.0911926	0.589289	13
0.145737	0.0743107	0.523079	13
0.144335	0.0925984	0.618986	13
0.154958	0.088974	0.596386	10
0.0766439	0.128709	0.803768	13
0.0884101	0.136484	0.864402	9
0.0822472	0.135285	0.787761	9
0.0932412	0.143124	0.815733	13
0.044722	0.146039	1.0106	13
0.1201	0.109273	0.701849	13
0.100843	0.137928	0.759251	7
0.100151	0.140554	0.796072	7
0.106434	0.148734	0.852603	7
0.0811542	0.119936	0.768763	13
0.0887131	0.131243	0.816034	13
0.0789794	0.116159	0.801984	13
0.0765722	0.126831	0.754593	13
0.0793112	0.167084	1.04888	6
0.271663	0.0948969	0.329457	11
0.272243	0.0990492	0.339332	11
0.057341	0.203304	1.18476	4
0.174299	0.0910557	0.574758	10
0.169776	0.0629011	0.490962	1
0.171686	0.0811828	0.517628	13
0.165455	0.0566631	0.44686	1
0.160156	0.06115	0.390334	1
0.174938	0.0440146	0.378157	5
0.161893	0.0725986	0.511454	1
0.168409	0.0579155	0.468311	1
0.167434	0.0605729	0.490797	1
0.0640364	0.302931	1.74358	13
0.183038	0.263854	2.84581	13
0.179862	0.0505503	0.369648	5
0.110752	0.170301	0.930429	7
0.110189	0.150778	0.9598	7
0.105981	0.151731	0.876792	7
0.178179	0.0434155	0.346433	5
0.169984	0.0567878	0.43222	1
0.169618	0.0583946	0.42897	1
0.167395	0.0538405	0.348719	1
0.173331	0.0483146	0.422203	5
0.0540309	0.23249	1.2917	2
0.0532736	0.206433	1.30117	2
0.107549	0.163894	0.96567	7
0.103664	0.155942	1.02703	7
0.104201	0.150927	0.938683	7
0.0840388	0.148427	0.882989	9
0.143403	0.111878	0.821799	0
0.0557446	0.190068	1.1211	4
0.0531437	0.210742	1.23537	2
0.0528009	0.222582	1.28741	2
0.0534265	0.209281	1.31045	2
0.103886	0.158361	0.977632	7
0.1047	0.153411	0.991007	7
0.108114	0.171288	1.0137	7
0.174051	0.0292064	0.253469	5
0.0782153	0.157328	0.975105	9
0.0833181	0.144547	0.87114	9
0.154723	0.12476	0.873703	0
0.144825	0.101447	0.636144	0
0.263634	0.130193	0.482616	11
0.258678	0.129274	0.489787	11
0.17197	0.0651555	0.420283	1
0.181706	0.0505227	0.3913	5
0.178483	0.0487432	0.355244	5
0.267785	0.13506	0.521748	11
0.0589936	0.230007	1.34773	2
0.122535	0.138871	0.802413	3
0.120783	0.132494	0.78097	3
0.127087	0.129806	0.820898	3
0.0561216	0.209338	1.23881	2
0.27638	0.129692	0.533852	11
0.146911	0.11542	0.760753	0
0.0924082	0.153694	0.941056	9
0.0515559	0.181129	1.03671	4
0.108488	0.15459	0.870066	7
0.107599	0.154107	0.904994	7
0.110366	0.156912	0.917965	7
0.176381	0.0637968	0.442346	1
0.0730999	0.167973	0.970354	6
0.239707	0.110648	0.424787	11
0.252536	0.131697	0.525506	11
0.188886	0.0302883	0.249002	5
0.164584	0.081275	0.599319	10
0.169739	0.087717	0.597419	10
0.162222	0.085004	0.602145	10
0.165874	0.0839307	0.59207	10
0.0834918	0.162656	1.00756	9
0.10438	0.155482	0.894954	7
0.101272	0.149276	0.885875	7
0.252723	0.116798	0.422511	11
0.258609	0.126573	0.468542	11
0.253124	0.10643	0.386476	11
0.152335	0.114153	0.766145	0
0.0922116	0.164317	0.904272	9
0.176017	0.0724652	0.523641	1
0.145274	0.132863	0.939443	0
0.152282	0.148808	0.99038	13
0.0844895	0.139738	0.853307	9
0.086754	0.147002	0.922856	9
0.256786	0.109139	0.382887	11
0.25734	0.12212	0.423443	11
0.10675	0.162548	0.937461	7
0.0690225	0.241961	1.38292	2
0.0622836	0.218003	1.32286	13
0.0528682	0.18866	1.09958	4
0.176427	0.0741666	0.56895	1
0.100658	0.159624	0.909802	7
0.0587003	0.232902	1.25466	2
0.171119	0.0473583	0.339485	5
0.0927058	0.217295	1.26838	8
0.0986327	0.211793	1.19484	13
0.10013	0.206433	1.17708	13
0.115024	0.16402	1.01139	7
0.0728183	0.162044	0.978588	6
0.137993	0.160665	1.07615	3
0.0851074	0.164369	0.970169	9
0.0869161	0.176348	0.998674	9
0.169416	0.0877879	0.539968	10
0.170899	0.0962158	0.594407	10
0.177254	0.100078	0.595255	10
0.170489	0.0825414	0.600502	10
0.168319	0.104204	0.661614	10
0.0758757	0.186961	1.01031	6
0.0754586	0.196516	1.05602	6
0.109523	0.163117	0.919709	7
0.132109	0.133567	0.765854	3
0.0828974	0.219895	1.19259	8
0.179574	0.0692044	0.494061	1
0.226205	0.00286944	0.02	12
0.226374	-0.00345119	0.02	13
0.183581	0.063747	0.496334	1
0.196854	0.0472573	0.333188	5
0.0876731	0.156869	0.924796	9
0.0905331	0.174838	0.992683	9
0.155199	0.115991	0.726463	0
0.198169	0.0466856	0.297969	5
0.197964	0.0321952	0.248284	5
0.189124	0.0365171	0.269037	5
0.0605048	0.234301	1.30756	2
0.0586263	0.237001	1.32734	2
0.051487	0.225196	1.26796	2
0.112017	0.165415	0.913838	7
0.0989579	0.158592	0.862832	7
0.155903	0.114458	0.75812	0
0.152914	0.105657	0.702441	0
0.152551	0.116478	0.764957	0
0.153458	0.114473	0.691037	0
0.16915	0.0921512	0.611149	10
0.212136	0.0824523	0.570042	1
0.207865	0.0881437	0.583802	13
0.173746	0.0919155	0.62294	10
0.0561954	0.237703	1.33221	2
0.0890135	0.170975	0.955136	9
0.0640893	0.236362	1.20546	2
0.172698	0.0988956	0.605995	10
0.0981022	0.17696	1.08112	9
0.176112	0.110276	0.785049	10
0.175709	0.129049	0.908133	0
0.179489	0.142058	1.04791	13
0.197786	0.0946726	0.579662	13
0.193812	0.064772	0.439804	1
0.201377	0.0746766	0.470911	1
0.204407	0.0848905	0.594285	1
0.058558	0.243803	1.32072	2
0.0531957	0.230368	1.33263	2
0.0585892	0.234641	1.31901	2
0.22511	0.0117958	0.0581066	12
0.217803	0.00900751	0.02	12
0.108854	0.169499	0.973264	7
0.0568139	0.2232	1.25059	2
0.0569925	0.229822	1.28516	2
0.179992	0.0610136	0.416591	1
0.174365	0.0648576	0.459417	1
0.0695204	0.177044	0.955244	6
0.0746694	0.179907	0.981576	6
0.111569	0.170768	0.986236	7
0.106694	0.159847	0.943252	7
0.0702724	0.162363	0.991675	6
0.206205	0.0818082	0.623076	1
0.114261	0.163344	0.952772	7
0.179601	0.0886473	0.626317	10
0.229299	0.0337418	0.32797	12
0.179493	0.108948	0.743892	10
0.205599	0.0526046	0.385473	5
0.178219	0.101538	0.644357	10
0.08784	0.213782	1.16672	8
0.0900743	0.212745	1.20688	8
0.111345	0.254049	1.44618	13
0.0684625	0.246925	1.31096	2
0.0607014	0.213273	1.12565	4
0.177617	0.0904213	0.623886	10
0.174813	0.106259	0.674249	10
0.0755102	0.192421	0.978877	6
0.114686	0.190262	1.03696	7
0.110796	0.168761	0.986574	7
0.114024	0.158992	0.871853	7
0.112432	0.176083	0.971209	7
0.116942	0.187542	0.989995	7
0.113729	0.153135	0.930431	7
0.118179	0.172576	0.953575	7
0.0830625	0.227279	1.22668	8
0.0809025	0.209336	1.17412	8
0.189633	0.0479221	0.398423	5
0.189244	0.0527525	0.366462	5
0.185893	0.0539195	0.368587	1
0.265073	0.120124	0.429751	11
0.225936	0.122382	0.421366	13
0.253464	0.134814	0.501464	11
0.0527122	0.19469	1.0561	4
0.128322	0.152394	0.828943	3
0.092642	0.163686	0.950681	9
0.092159	0.153004	0.921012	9
0.185597	0.0742868	0.432138	1
0.17902	0.0576918	0.372732	1
0.185113	0.0554881	0.36286	1
0.181602	0.0986494	0.583326	10
0.11535	0.186956	0.96166	7
0.113969	0.165193	0.913909	7
0.112572	0.169614	0.939688	7
0.173855	0.0900384	0.595351	10
0.0943923	0.165288	0.909385	9
0.0996314	0.167721	0.884804	9
0.058595	0.246798	1.26418	2
0.207576	0.0084731	0.02	12
0.170141	0.088011	0.591987	10
0.202107	0.0313397	0.243094	13
0.205455	0.0394255	0.249087	5
0.132426	0.147824	0.853709	3
0.0954057	0.168019	0.955607	9
0.0923766	0.183916	0.999667	9
0.111254	0.159227	0.912454	7
0.125398	0.193362	0.983131	7
0.199588	0.0385802	0.28592	5
0.205261	0.052818	0.323768	5
0.0587732	0.236747	1.30327	2
0.0902583	0.171294	0.947969	9
0.0968737	0.16598	1.12181	9
0.109839	0.182621	0.930726	7
0.0946847	0.18249	0.954288	9
0.098397	0.166109	0.903881	9
0.0985582	0.17871	0.971169	9
0.0987596	0.186627	0.947434	13
0.134624	0.148651	0.833088	3
0.231887	0.00605143	0.02	12
0.0943034	0.164889	0.898444	9
0.178128	0.0974028	0.584524	10
0.0618043	0.235863	1.32464	2
0.0679708	0.256491	1.4136	2
0.0665667	0.243032	1.30982	2
0.0684168	0.270748	1.41924	2
0.0662042	0.265345	1.35845	2
0.087755	0.161703	0.935121	9
0.0910756	0.163493	0.937112	9
0.0924516	0.182041	0.996085	9
0.128321	0.147276	0.783682	3
0.0867689	0.169291	0.937977	9
0.0930548	0.170519	0.911016	9
0.095279	0.166736	0.892785	9
0.0957367	0.197022	1.05505	13
0.155077	0.106784	0.661046	0
0.148417	0.114274	0.713166	0
0.157125	0.113783	0.725699	0
0.257223	0.133379	0.466603	11
0.267718	0.137233	0.446164	11
0.270288	0.121436	0.386778	11
0.0557244	0.21663	1.14526	4
0.09938	0.178248	0.951897	9
0.0668715	0.250154	1.33906	2
0.0643915	0.239347	1.29293	2
0.062791	0.231791	1.25069	2
0.0644112	0.250895	1.36006	2
0.0618842	0.256304	1.30535	2
0.0603791	0.247669	1.34119	2
0.0532206	0.206881	1.06108	4
0.0890099	0.164225	0.984746	9
0.072357	0.175625	0.931602	6
0.188222	0.0803967	0.514248	1
0.187461	0.053996	0.369832	5
0.187603	0.11152	0.733526	10
0.0781636	0.173502	0.903172	6
0.0812443	0.179619	0.927699	6
0.18902	0.100784	0.679685	10
0.181297	0.0917174	0.658106	10
0.204313	0.0425631	0.266544	5
0.0554986	0.212106	1.10079	4
0.116161	0.178654	0.970881	7
0.118983	0.17226	0.951195	7
0.113499	0.192014	0.995033	7
0.11703	0.177652	0.958992	7
0.270585	0.123347	0.438042	11
0.266605	0.124538	0.450003	11
0.10318	0.157534	0.987619	7
0.168746	0.0512207	0.336958	1
0.0825909	0.212493	1.29967	8
0.0747572	0.202145	1.24109	8
0.0779126	0.203684	1.19584	8
0.0799416	0.200291	1.17113	8
0.0732046	0.215656	1.22293	8
0.0815379	0.242259	1.30046	8
0.188611	0.0429	0.271942	5
0.186173	0.0363921	0.25708	5
0.156338	0.0907267	0.679554	10
0.180933	0.0884558	0.53454	10
0.178756	0.0661414	0.460521	1
0.169971	0.0664143	0.52349	1
0.172418	0.059084	0.478949	1
0.183948	0.0379686	0.255501	5
0.16895	0.0735832	0.545071	1
0.163715	0.09071	0.633767	10
0.0553667	0.235646	1.37664	2
0.0547415	0.205648	1.28834	2
0.160492	0.0849983	0.636857	10
0.0524656	0.209512	1.27153	2
0.111571	0.156427	0.899403	7
0.103661	0.15137	0.929389	7
0.0870231	0.16298	0.997904	9
0.0444114	0.184246	1.14755	4
0.0499913	0.186874	1.08899	4
0.0759341	0.15467	0.914749	9
0.086778	0.152456	0.982088	9
0.170913	0.0624482	0.454736	1
0.174213	0.0621846	0.462515	1
0.0868993	0.14692	0.890709	9
0.159768	0.0883576	0.63605	10
0.168164	0.0890059	0.647834	10
0.0574944	0.221924	1.32285	2
0.102819	0.141416	0.862623	7
0.103549	0.149264	0.937814	7
0.108076	0.156393	0.95749	7
0.105974	0.151564	0.924649	7
0.167192	0.0642855	0.404095	1
0.171017	0.0574442	0.439363	1
0.14586	0.103069	0.685754	0
0.097462	0.161074	0.960912	9
0.105772	0.155189	0.962346	7
0.11233	0.173839	1.01093	7
0.121488	0.136696	0.790566	3
0.0570002	0.22944	1.33565	2
0.0569324	0.241729	1.3496	2
0.125145	0.211943	1.30208	13
0.126417	0.216404	1.21894	13
0.114622	0.182766	1.07721	7
0.188539	0.0415731	0.348226	5
0.161154	0.103409	0.689206	0
0.159444	0.0807073	0.61065	10
0.0543206	0.217409	1.32006	2
0.0602891	0.218529	1.25959	13
0.180098	0.0347291	0.277837	5
0.144266	0.109661	0.812242	0
0.160625	0.0323551	0.20867	5
0.179322	0.0496584	0.396901	5
0.104787	0.171076	0.994576	7
0.105507	0.171941	1.02611	7
0.104588	0.163458	0.915342	7
0.112003	0.157239	0.912249	7
0.112561	0.171312	0.993552	7
0.105373	0.153879	0.84961	7
0.174159	0.086731	0.690905	10
0.18599	0.101173	0.688008	10
0.055869	0.219988	1.39488	2
0.0577018	0.224161	1.26615	2
0.0642564	0.239059	1.33652	2
0.0615608	0.22932	1.32578	2
0.105518	0.155801	1.00047	7
0.10596	0.167577	0.999644	7
0.221324	0.00162399	0.02	13
0.0971526	0.159079	0.947241	7
0.0963295	0.1598	0.920593	9
0.145583	0.314838	1.92671	13
0.0510334	0.13364	3.68691	13
0.0486015	0.136568	3.74333	13
0.0487232	0.15447	3.36694	13
0.0574927	0.219204	1.11827	13
0.16983	0.0952157	0.651576	10
0.223924	0.0501798	0.333745	13
0.266395	0.117205	0.460486	11
0.0583023	0.215003	1.20721	2
0.144928	0.0821365	0.573499	13
0.173691	0.0479096	0.337158	5
0.103583	0.183497	1.02019	9
0.100226	0.180115	0.979643	9
0.112936	0.187554	1.03211	7
0.202264	0.0299007	0.195359	13
0.110752	0.144814	0.862166	7
0.108278	0.135528	0.796442	7
0.109286	0.149628	0.851128	7
0.0887579	0.154144	0.914778	9
0.221679	-0.0143411	0.0526534	13
0.0816392	0.205553	1.11724	8
0.0797456	0.206757	1.16672	8
0.0850988	0.126816	0.860587	13
0.0924739	0.163776	0.872916	9
0.0919218	0.178007	0.92396	9
0.106983	0.172247	0.983537	7
0.131711	0.174795	1.07936	13
0.228333	0.0148986	5.21694	12
0.240723	0.0140261	0.106764	12
0.0921797	0.178778	1.10227	9
0.252487	0.136524	0.569072	11
0.0594468	0.254984	1.41472	2
0.057587	0.254344	1.46664	2
0.0925298	0.194171	1.06852	13
0.125827	0.149691	0.92285	3
0.2803	0.0142902	0.0852869	13
0.0900785	0.173512	1.12339	9
0.0742853	0.27925	1.50215	2
0.0964737	0.188992	1.10075	13
0.244411	0.0716453	0.560336	13
0.235475	0.0264583	0.155001	12
0.256367	0.137699	0.55496	11
0.120122	0.200166	1.17588	7
0.181304	0.117641	0.792676	10
0.0873617	0.239575	1.36216	8
0.0870499	0.225431	1.40983	8
0.13341	0.172075	1.05798	13
0.151655	0.154848	0.945831	3
0.164388	0.127348	0.907578	0
0.0912065	0.241234	1.30231	8
0.184778	0.0785863	0.501551	1
0.239421	0.00172635	0.02	13
0.0506073	0.192687	1.01428	4
0.0716786	0.155318	0.907608	6
0.0727768	0.179274	0.909295	6
0.0748761	0.170131	0.916684	6
0.170362	0.0742498	0.552061	1
0.111342	0.167727	0.921879	7
0.0836242	0.16298	0.909794	9
0.154384	0.0965577	0.636898	0
0.155637	0.0952851	0.637816	0
0.157241	0.105761	0.66937	0
0.15825	0.129784	0.759666	0
0.129372	0.136551	0.781399	3
0.0776156	0.211793	1.13214	8
0.0572835	0.218959	1.23441	13
0.29254	0.116095	0.387646	11
0.161709	0.105187	0.686464	0
0.158428	0.114167	0.690815	0
0.187582	0.00424501	0.02	12
0.159685	0.0840733	0.631756	10
0.197608	-0.000929048	0.02	13
0.197518	0.016652	0.16303	12
0.055918	0.208489	1.08043	4
0.118603	0.175537	0.912453	7
0.292728	0.146734	0.487458	11
0.0554767	0.196222	1.30742	2
0.0727713	0.16617	0.939011	6
0.0849315	0.162575	1.02615	9
0.0856945	0.152922	0.895604	9
0.0504734	0.22033	1.38285	13
0.0582805	0.218041	1.3466	13
0.0524061	0.202921	1.3513	2
0.0574985	0.232629	1.36123	2
0.0523135	0.225621	1.39966	2
0.0608649	0.250069	1.33476	2
0.0578799	0.206601	1.33795	2
0.257256	0.190604	1.04287	13
0.250931	0.224453	1.08045	13
0.0527427	0.207494	1.28881	2
0.0541733	0.21988	1.29592	2
0.118938	0.122433	0.762926	3
0.0790501	0.204281	1.19608	8
0.0849467	0.163062	0.943205	9
0.0909078	0.178815	1.09647	9
0.105776	0.166617	0.980538	7
0.103754	0.147745	0.929821	7
0.078085	0.142594	0.9443	9
0.0840189	0.142707	0.956687	9
0.0509687	0.213904	1.29869	2
0.146755	0.0917054	0.690471	13
0.144334	0.100434	0.70596	0
0.147671	0.0974081	0.719418	0
0.0866006	0.158501	0.995318	9
0.0775961	0.18853	1.20314	6
0.167846	0.0516482	0.35872	1
0.160406	0.071986	0.519736	1
0.1629	0.0940178	0.602102	10
0.156611	0.0805628	0.592256	10
0.0782702	0.206531	1.13385	8
0.055824	0.218606	1.40718	2
0.0635273	0.249712	1.36113	2
0.192648	0.0145423	0.242638	12
0.175152	0.0497931	0.384579	5
0.151606	0.111806	0.705346	0
0.14001	0.110278	0.68608	0
0.0767055	0.209527	1.22867	8
0.178889	0.0611636	0.416726	1
0.113249	0.172247	1.03655	7
0.229529	0.12736	0.47452	11
0.148639	0.11752	0.749037	0
0.230187	0.0127695	0.212687	12
0.225799	0.0400942	0.242687	12
0.219604	0.00432019	0.0644388	12
0.219372	0.0113113	0.02	12
0.0677641	0.173001	0.979217	6
0.076803	0.17335	0.981478	6
0.21192	-0.00662236	0.735631	13
0.121508	0.137217	0.80145	3
0.123397	0.141665	0.801605	3
0.0845697	0.147884	0.950118	9
0.0626775	0.200744	1.43524	13
0.0606577	0.213943	1.4087	2
0.121293	0.155243	0.907212	7
0.217697	0.00583751	0.145121	12
0.0634246	0.246961	1.59294	2
0.0670799	0.260594	1.58968	2
0.0577281	0.220516	1.32032	2
0.0533409	0.215756	1.33318	2
0.14062	0.0933555	0.648013	0
0.215833	-0.00180689	0.0200123	13
0.0870442	0.177238	1.23288	9
0.171517	0.106306	0.907657	10
0.133022	0.159425	1.13384	3
0.178247	0.0788422	0.763394	1
0.0786155	0.19691	1.28887	13
0.0784222	0.196115	1.35846	13
0.173705	0.0248645	0.226429	5
0.179889	0.0177796	0.196578	13
0.378959	0.0911076	0.352936	13
0.37907	0.0781486	0.278464	13
0.380456	0.0928635	0.330112	13
0.204388	0.271058	1.10946	13
0.181538	0.0752079	0.4766	1
0.181034	0.0509411	0.367257	5
0.177753	0.0660866	0.421071	1
0.169589	0.08284	0.59373	10
0.190966	0.0421154	0.303495	5
0.178566	0.0604116	0.458862	1
0.175415	0.052979	0.3787	1
0.161475	0.0344565	0.350319	5
0.0856198	0.166824	0.945095	9
0.0529268	0.200014	1.06148	4
0.0896809	0.168855	0.910498	9
0.0871862	0.174	1.01067	9
0.0888124	0.163833	0.986493	9
0.182546	0.0238307	0.182776	5
0.191439	0.0406531	0.364531	5
0.151496	0.117361	0.783474	0
0.145751	0.105324	0.671431	0
0.151635	0.0945304	0.650499	0
0.0919059	0.15681	0.945483	9
0.0909755	0.176085	0.989035	9
0.19724	0.0434336	0.272925	5
0.145407	0.0904203	0.62391	13
0.144313	0.085597	0.584357	13
0.148393	0.0926308	0.631348	13
0.115988	0.1688	0.950658	7
0.0488058	0.186853	1.05192	4
0.101319	0.160104	0.978967	7
0.108379	0.148275	0.892251	7
0.0495356	0.210826	1.14102	4
0.048617	0.193648	1.13739	4
0.171918	0.0536311	0.383751	1
0.0959022	0.153755	0.862396	7
0.0521212	0.202998	1.10227	4
0.0542644	0.210944	1.19336	4
0.2916	0.111745	0.413104	11
0.270769	0.146911	0.515178	11
0.187655	0.0772953	0.642459	1
0.167966	0.101355	0.680277	10
0.170339	0.113534	0.721744	0
0.0518766	0.206708	1.2057	2
0.159674	0.101479	0.720831	0
0.076794	0.189761	1.01441	6
0.078276	0.174756	0.950068	6
0.15343	0.104735	0.69119	0
0.0559922	0.196313	1.07119	4
0.0597738	0.226075	1.25508	2
0.174613	0.0848499	0.588309	10
0.173081	0.0978864	0.597826	10
0.173949	0.0932628	0.555757	10
0.172669	0.0821317	0.569449	13
0.298376	0.123862	0.43315	11
0.299481	0.134445	0.496589	11
0.229322	0.0149554	0.0750706	12
0.230742	0.00516461	0.114595	12
0.230645	0.0275537	0.149907	12
0.227528	0.013656	0.02	12
0.174575	0.0864469	0.564028	10
0.176544	0.0930998	0.63034	10
0.174722	0.0978367	0.627804	10
0.0507774	0.221511	1.28313	2
0.163007	0.182806	1.23862	13
0.123767	0.139454	0.800922	3
0.129286	0.15166	0.875094	3
0.132242	0.149633	0.866529	3
0.125984	0.141112	0.825758	3
0.186241	0.0971142	0.718952	10
0.186224	0.10283	0.826248	10
0.0931117	0.165312	0.972858	9
0.0934596	0.187168	0.975762	9
0.196272	0.0511439	0.263724	5
0.200286	0.0563844	0.413346	5
0.191334	0.0354119	0.274023	5
0.0548713	0.215954	1.13438	4
0.0517465	0.201445	1.1052	4
0.173676	0.0666402	0.487372	1
0.111051	0.166499	0.919758	7
0.117048	0.17362	0.918298	7
0.120069	0.193052	0.986371	7
0.15553	0.119264	0.704532	0
0.183458	0.0283883	0.199779	5
0.055323	0.231982	1.25957	2
0.0551154	0.197836	1.17121	4
0.1115	0.170617	0.925871	7
0.108933	0.169798	0.934947	7
0.110794	0.184453	0.949021	7
0.178579	0.119033	0.721359	10
0.184707	0.0849697	0.544085	1
0.183917	0.093309	0.525007	10
0.117655	0.190579	0.9747	7
0.184047	0.0989632	0.636973	10
0.175145	0.0631544	0.414767	1
0.0564833	0.248284	1.36395	2
0.0589144	0.24473	1.29895	2
0.0606551	0.247361	1.3239	2
0.0625513	0.244648	1.35084	2
0.0457456	0.203117	1.12955	4
0.0551706	0.20297	1.09238	4
0.0539103	0.211767	1.13652	4
0.172802	0.103158	0.652377	10
0.195499	0.0565633	0.400644	5
0.0918474	0.175922	0.958525	9
0.0602293	0.255931	1.40423	2
0.258733	0.13591	0.471492	11
0.176778	0.1055	0.677261	10
0.160042	0.121181	0.785107	0
0.142338	0.128809	0.796957	0
0.0828001	0.162681	0.945459	9
0.0858916	0.16096	0.960867	9
0.158183	0.0651372	0.502794	1
0.0412146	0.173837	1.13145	4
0.167543	0.0770188	0.551325	1
0.167926	0.0709266	0.504716	1
0.177833	0.0685637	0.504803	1
0.196771	0.110492	0.698573	10
0.190297	0.124506	0.730428	13
0.200043	0.105193	0.688948	13
0.2212	0.0651197	0.514401	5
0.0920346	0.158384	0.982528	9
0.173992	0.0999067	0.697617	10
0.170112	0.10853	0.795256	0
0.1724	0.100132	0.66149	10
0.108573	0.168458	1.01269	7
0.070219	0.175546	0.975693	6
0.11983	0.173141	0.940291	7
0.108427	0.167998	0.990952	7
0.113035	0.167497	0.978191	7
0.066842	0.178958	0.934529	6
0.0589022	0.229675	1.26364	2
0.0524959	0.228153	1.31761	2
0.0882031	0.163183	0.966135	9
0.0889926	0.175137	0.990625	9
0.0904946	0.172323	0.969781	9
0.0589608	0.249964	1.40788	2
0.0498567	0.203501	1.16022	4
0.0537838	0.206016	1.09996	4
0.0525602	0.199289	1.11532	4
0.0478984	0.198666	1.16044	4
0.216187	0.0395949	0.322943	13
0.0874636	0.165142	0.958325	9
0.172597	0.0983959	0.682284	10
0.0552448	0.241171	1.33841	2
0.0600763	0.236126	1.28552	2
0.178116	0.101668	0.656566	10
0.175781	0.101802	0.689	10
0.233009	0.045345	0.354504	12
0.234336	0.0413627	0.308659	12
0.236036	0.0446693	0.322193	12
0.233839	0.047637	0.319916	12
0.239825	0.0239013	0.223902	12
0.225992	0.0227615	0.164697	12
0.207002	0.0214151	0.122884	12
0.229299	0.0189775	0.152886	12
0.222188	0.0209554	0.117122	12
0.22219	0.0185877	0.180743	12
0.232532	0.02175	0.181834	12
0.0748021	0.185537	0.959205	6
0.0744384	0.176383	0.964336	6
0.0935502	0.174087	0.96665	9
0.0879657	0.17965	1.01722	9
0.0916887	0.19364	1.06799	13
0.0922761	0.184812	1.01346	9
0.111695	0.182882	1.03813	7
0.12942	0.191714	1.0669	13
0.115078	0.182101	1.0054	7
0.229892	0.0278241	0.178752	12
0.249895	0.0309163	0.238743	12
0.245322	0.0228387	0.13876	12
0.0906137	0.170276	0.958914	9
0.0899863	0.174033	0.954025	9
0.162898	0.138399	0.848455	0
0.117323	0.186544	1.01246	7
0.110079	0.182711	1.00436	7
0.114614	0.181773	1.0004	7
0.0612006	0.249289	1.28139	2
0.0640993	0.252681	1.31189	2
0.0604773	0.243317	1.33724	2
0.0662339	0.247623	1.33342	2
0.234006	0.0245098	0.0930062	12
0.211028	0.0546138	0.370875	5
0.197337	0.0797176	0.526416	1
0.0935979	0.33975	1	13
0.0592016	0.228352	1.13897	2
0.185435	0.108868	0.663391	10
0.185035	0.110537	0.695462	10
0.19404	0.115008	0.686789	10
0.0894918	0.161249	0.992695	9
0.0902877	0.20133	1.20913	8
0.0847876	0.167371	1.02741	9
0.0543837	0.19264	1.1315	4
0.0532553	0.198326	1.12568	4
0.0562192	0.221257	1.36845	2
0.0613862	0.237041	1.35179	2
0.0575387	0.225823	1.31995	2
0.0600653	0.241563	1.32706	2
0.068287	0.174507	1.00306	6
0.0728634	0.176173	1.00265	6
0.0739239	0.176336	1.00101	6
0.106572	0.168977	1.01755	7
0.0697554	0.170286	0.967933	6
0.183445	0.06434	0.454001	1
0.175554	0.0643496	0.475975	1
0.0871196	0.1591	0.974705	9
0.084956	0.169308	1.00809	9
0.0945622	0.171931	0.988696	9
0.0891817	0.164272	0.985969	9
0.097153	0.18152	1.01306	9
0.224648	0.0239962	0.162223	12
0.219346	0.018886	0.152016	12
0.242906	0.0273349	0.177802	12
0.184557	0.0707141	0.548198	1
0.178655	0.0721961	0.540375	1
0.183476	0.0744646	0.528292	1
0.0595765	0.229274	1.28834	2
0.0576976	0.231594	1.35326	2
0.0599514	0.230066	1.29326	2
0.0557269	0.231383	1.32874	2
0.172514	0.100902	0.709249	10
0.0743777	0.175642	0.963824	6
0.172622	0.09533	0.672646	10
0.17153	0.102403	0.656629	10
0.06864	0.172944	0.953691	6
0.0518584	0.196749	1.0634	4
0.0526776	0.208214	1.0962	4
0.0506018	0.192131	1.09375	4
0.0861417	0.164996	0.977583	9
0.0861802	0.168843	0.98752	9
0.0876651	0.161947	0.965835	9
0.0897544	0.184075	0.986193	9
0.084531	0.167292	0.97408	9
0.0879131	0.169966	0.987423	9
0.0596553	0.23179	1.3255	2
0.0943714	0.219022	1.24037	8
0.0933003	0.159255	0.883738	9
0.0873232	0.163482	0.913111	9
0.0869413	0.173252	0.955479	9
0.105962	0.165228	0.990203	7
0.108376	0.174413	1.00748	7
0.113301	0.178022	1.02471	7
0.0484146	0.195291	1.11475	4
0.0536937	0.199322	1.13233	4
0.196539	0.0568665	0.390645	5
0.175682	0.102448	0.666509	10
0.22748	0.0243286	0.196658	12
0.0668977	0.184697	0.987746	6
0.172661	0.105737	0.697895	10
0.172147	0.101989	0.65739	10
0.0909553	0.17525	1.00008	9
0.0770051	0.191976	0.984202	6
0.073656	0.18861	0.98743	6
0.05259	0.204304	1.11875	4
0.0535291	0.157749	1.05477	6
0.0592544	0.159587	1.14075	6
0.189198	0.0919433	0.597495	13
0.0595637	0.23838	1.31233	2
0.0600466	0.248691	1.32596	2
0.247866	0.126177	0.453726	11
0.179634	0.107675	0.691823	10
0.177506	0.100395	0.691109	10
0.180683	0.0999879	0.618975	10
0.183427	0.110226	0.665604	10
0.0723018	0.168565	0.940796	6
0.185132	0.0742552	0.519736	1
0.19311	0.075672	0.498102	1
0.182023	0.0734597	0.510294	1
0.188677	0.0739742	0.520546	1
0.0611967	0.255441	1.30263	2
0.16009	0.12821	0.807567	0
0.157264	0.126746	0.790935	0
0.160596	0.122128	0.794645	0
0.159711	0.13081	0.810174	0
0.101168	0.125396	0.756781	13
0.0710081	0.182738	0.965478	6
0.091456	0.164081	0.928377	9
0.0911977	0.184352	1.00794	9
0.112056	0.187996	1.07837	7
0.0589974	0.245225	1.30133	2
0.0640586	0.194915	1.0525	6
0.0653354	0.19824	1.01749	6
0.117459	0.190342	1.05963	7
0.115066	0.184203	1.05247	7
0.20041	0.0552287	0.372085	5
0.237185	0.000641211	0.02	13
0.227677	0.0207421	0.143786	12
0.0742141	0.191742	1.02598	6
0.0709297	0.175245	0.96535	6
0.110308	0.182536	0.976486	7
0.0613248	0.246805	1.32313	2
0.0592256	0.238589	1.24958	2
0.185174	0.109961	0.709838	10
0.210072	0.0569154	0.387054	5
0.229744	0.0199917	0.123161	12
0.232665	0.0240984	0.255362	12
0.112176	0.189197	1.00096	7
0.115279	0.178803	0.970365	7
0.113727	0.218722	1.2708	13
0.109538	0.231109	1.34056	13
0.263919	0.130191	0.501939	11
0.202611	0.140533	0.554564	13
0.184091	0.146418	0.556671	13
0.114846	0.184367	0.943511	7
0.116679	0.17932	1.00197	7
0.117134	0.181005	0.95874	7
0.102374	0.186088	0.992633	7
0.11519	0.179452	1.0201	7
0.116428	0.179134	0.978567	7
0.188756	0.0792843	0.517536	1
0.194553	0.0793319	0.526519	1
0.194938	0.0803421	0.536998	1
0.0541763	0.213717	1.10163	4
0.260784	0.0305824	0.246263	12
0.264777	0.0273403	0.177208	13
0.0575037	0.21636	1.13347	4
0.0521409	0.219921	1.12364	4
0.062401	0.218777	1.1637	2
0.0574216	0.211821	1.1496	4
0.0511699	0.210702	1.11634	4
0.0541258	0.218751	1.10461	4
0.183229	0.107279	0.671612	10
0.179957	0.128436	0.782511	13
0.0953816	0.222938	1.39658	8
0.193641	0.0817329	0.538691	1
0.0853876	0.231922	1.30374	8
0.119849	0.202224	1.11661	7
0.11182	0.194485	1.04011	7
0.114263	0.184993	1.02195	7
0.100659	0.159949	0.997046	7
0.103139	0.15808	1.01596	7
0.105526	0.159156	0.94381	7
0.0979402	0.147236	0.912913	7
0.210784	0.0185381	0.231247	12
0.17058	0.098765	0.656811	10
0.156169	0.0888374	0.659649	10
0.174218	0.0942602	0.646097	10
0.0876861	0.153973	0.946227	9
0.0565824	0.209019	1.25827	2
0.0578729	0.218554	1.29015	13
0.0599542	0.242385	1.40282	2
0.0569252	0.212775	1.27301	2
0.0581405	0.223128	1.28879	2
0.174645	0.0756662	0.502925	1
0.36898	0.0479967	0.177774	13
0.361201	0.0422121	0.142283	13
0.365436	0.0387513	0.165183	13
0.371024	0.0488571	0.15621	13
0.371926	0.0459824	0.14595	13
0.0548426	0.218343	1.23056	2
0.0568136	0.231595	1.36587	2
0.109433	0.168459	0.926756	7
0.110556	0.159822	0.947368	7
0.106462	0.152509	0.919125	7
0.13558	0.109678	0.743476	0
0.135002	0.122882	0.751311	0
0.141232	0.120124	0.775507	0
0.137864	0.112578	0.726077	0
0.14936	0.122831	0.838148	0
0.146946	0.115148	0.755657	0
0.0842555	0.161454	0.974602	9
0.151612	0.11354	0.787916	0
0.0871043	0.125893	0.808425	13
0.0518711	0.226209	1.3136	2
0.0526017	0.221682	1.28956	2
0.0554487	0.229222	1.29236	2
0.0509867	0.220428	1.34419	2
0.0707373	0.226186	1.33025	8
0.0835948	0.165126	0.995338	9
0.0556501	0.224633	1.33002	2
0.2179	0.0123475	0.0453363	12
0.214262	0.0228993	0.224007	12
0.0575381	0.226476	1.2879	2
0.0592194	0.223576	1.31454	2
0.172613	0.0711518	0.558333	1
0.0819546	0.15716	0.967628	9
0.0554059	0.226117	1.31955	2
0.0876242	0.154407	0.985531	9
0.107103	0.166489	0.954627	7
0.0944062	0.150943	0.836657	9
0.0998797	0.164338	0.888591	7
0.0972594	0.150999	0.884592	7
0.108798	0.162346	0.950747	7
0.0890306	0.191686	1.13695	9
0.107089	0.17394	0.954414	7
0.096267	0.203532	1.18859	13
0.107319	0.207192	1.24719	13
0.104436	0.217061	1.23412	13
0.0579311	0.218782	1.26745	13
0.0581933	0.239665	1.31024	2
0.0559107	0.229295	1.29987	2
0.181694	0.0682354	0.461726	1
0.181152	0.0805041	0.544437	1
0.145503	0.117626	0.714588	0
0.0912769	0.180122	0.961185	9
0.0830154	0.159341	0.933729	9
0.10705	0.170901	0.975351	7
0.102604	0.156348	0.983682	7
0.051617	0.195179	1.127	4
0.0518448	0.20532	1.15857	4
0.0473748	0.190106	1.13573	4
0.180541	0.0768669	0.484591	1
0.178823	0.100908	0.684464	10
0.171684	0.097804	0.652035	10
0.0877679	0.174097	0.957678	9
0.0888844	0.161952	0.972518	9
0.0888967	0.171646	1.03102	9
0.107001	0.177504	1.03789	7
0.182646	0.0722646	0.516039	1
0.17475	0.0708721	0.527829	1
0.0875116	0.171959	0.977061	9
0.0901213	0.160219	0.946197	9
0.108499	0.172996	1.01025	7
0.108764	0.187045	1.003	7
0.111346	0.166518	0.920947	7
0.101509	0.167372	0.922088	7
0.18039	0.0680996	0.495648	1
0.0604518	0.234233	1.31043	2
0.0546099	0.232789	1.33485	2
0.0578261	0.233186	1.31442	2
0.0639143	0.253946	1.39395	2
0.114304	0.172451	0.962632	7
0.101434	0.183648	1.07036	9
0.11152	0.166334	0.984083	7
0.172374	0.0623311	0.453906	1
0.241153	0.120725	0.531585	11
0.260147	0.139687	0.540864	11
0.229972	0.0246585	0.148606	12
0.23086	0.018703	0.119088	12
0.197257	0.0536761	0.375041	5
0.197196	0.05825	0.387062	5
0.216628	0.0260598	0.340683	12
0.226878	0.0191351	0.130867	12
0.22244	0.02161	0.239513	12
0.217661	0.0241286	0.19903	12
0.227488	0.0246585	0.21974	12
0.221313	0.0223814	0.157271	12
0.0677473	0.166394	0.974472	6
0.179431	0.0737607	0.483514	1
0.17321	0.103742	0.690861	10
0.083669	0.22881	1.238	8
0.0781431	0.187857	1.13976	6
0.0900576	0.174203	0.999508	9
0.0752877	0.176043	0.967276	6
0.0470779	0.218165	1.37198	2
0.110305	0.172846	1.02407	7
0.110051	0.181338	1.04036	7
0.192642	0.0633146	0.408912	1
0.197006	0.0536506	0.306426	5
0.194614	0.0530274	0.376119	5
0.222077	0.0279352	0.338243	12
0.114744	0.180353	0.991437	7
0.114212	0.189631	1.00391	7
0.110007	0.182873	1.02067	7
0.116036	0.178127	1.06602	7
0.204395	0.0788142	0.57634	1
0.213409	0.0728281	0.503305	13
0.202009	0.0661477	0.45775	13
0.0638731	0.241994	1.34807	2
0.0905052	0.172429	1.00924	9
0.0910679	0.174603	1.00832	9
0.261102	0.138883	0.50417	11
0.254945	0.137279	0.546533	11
0.186435	0.0863291	0.606147	13
0.075145	0.195208	1.0252	6
0.0504777	0.195985	1.05643	4
0.0522113	0.192445	1.07942	4
0.0535267	0.19343	1.04291	4
0.0549279	0.196038	1.07907	4
0.0559325	0.205476	1.08128	4
0.0544372	0.205323	1.16052	4
0.0543909	0.203997	1.0865	4
0.0492644	0.192795	1.057	4
0.051705	0.206011	1.11362	4
0.0515237	0.194442	1.04647	4
0.0774422	0.169819	1.08437	6
0.0722763	0.170968	0.944247	6
0.075828	0.166553	0.893214	6
0.07654	0.182222	0.925843	6
0.177376	0.0980802	0.619154	10
0.175484	0.0990022	0.59772	10
0.170809	0.0849281	0.548922	10
0.231964	0.013955	0.0997568	12
0.228969	0.00420677	0.02	12
0.232366	0.0216119	0.224602	12
0.23958	0.0170588	0.178545	12
0.09152	0.174405	0.928721	9
0.0857715	0.16608	0.953211	9
0.0633942	0.228079	1.29864	2
0.215605	0.0692248	0.418634	13
0.0606275	0.238107	1.29269	2
0.0905788	0.180088	0.954756	9
0.0887688	0.160422	0.922907	9
0.0860424	0.164955	0.922181	9
0.091568	0.181578	1.00221	9
0.0573213	0.235323	1.27466	2
0.0590957	0.238255	1.28405	2
0.24038	0.109335	0.43573	11
0.241254	0.114451	0.433255	11
0.201285	0.0338326	0.264188	5
0.0709655	0.164144	0.91044	6
0.0744277	0.173609	0.880729	6
0.125622	0.218135	1.2681	13
0.0752119	0.292849	1.61464	13
0.0596858	0.242121	1.28112	2
0.0590012	0.227035	1.27442	2
0.0589888	0.235703	1.24317	2
0.177995	0.0930211	0.575772	10
0.28721	0.143766	0.562013	11
0.257916	0.117482	0.451959	11
0.259957	0.123197	0.442437	11
0.255611	0.125803	0.44485	11
0.269088	0.131874	0.471909	11
0.0607237	0.234399	1.25348	2
0.244269	0.0103889	0.0574186	12
0.323375	0.00595772	0.112381	13
0.0914579	0.168013	0.89272	9
0.0597352	0.235903	1.26705	2
0.0588179	0.233811	1.25951	2
0.0583306	0.236211	1.27716	2
0.184907	0.0603801	0.433001	1
0.177169	0.0642055	0.420343	1
0.152822	0.117406	0.668087	0
0.153037	0.110598	0.68064	0
0.2734	0.0363646	0.264443	13
0.264003	0.0285832	0.193165	13
0.294367	0.0303758	0.203654	13
0.0611642	0.240448	1.28064	2
0.0572514	0.211491	1.16128	4
0.0589252	0.22131	1.18108	2
0.0575028	0.222485	1.17985	2
0.0869767	0.181422	0.990951	9
0.0826882	0.201839	1.01892	8
0.0843282	0.191165	1.0087	13
0.0846048	0.177463	0.995911	9
0.0608812	0.223182	1.25557	2
0.060735	0.22534	1.20502	2
0.182597	0.0589195	0.396684	1
0.0916408	0.159595	0.882995	9
0.211939	0.000856221	0.02	13
0.118714	0.165772	0.966977	7
0.115455	0.171093	0.902596	7
0.117954	0.176943	0.969859	7
0.0718063	0.174454	0.890517	6
0.26305	0.0121135	0.111543	12
0.0735521	0.174299	0.931429	6
0.229624	0.0030377	0.02	12
0.0768258	0.18808	0.914622	6
0.0759841	0.177323	0.933896	6
0.262217	0.0126753	0.0655293	12
0.0891926	0.167054	0.925638	9
0.0865583	0.161992	0.917775	9
0.090913	0.171125	0.920523	9
0.0883066	0.153238	0.900126	9
0.0890603	0.171246	0.911535	9
0.0938037	0.158249	0.885493	9
0.094569	0.185689	0.977939	9
0.103404	0.172092	0.913928	7
0.0953351	0.178342	0.949818	9
0.236258	0.00858457	0.0950323	12
0.183701	0.0765071	0.499329	1
0.057835	0.239393	1.25876	2
0.0651599	0.258965	1.3032	2
0.0925032	0.167786	0.946306	9
0.11176	0.175556	0.963871	7
0.120983	0.166545	0.86102	7
0.11462	0.162595	0.905946	7
0.114419	0.171756	0.882064	7
0.0574803	0.227934	1.22455	2
0.0739617	0.161573	0.923174	6
0.0718515	0.180968	0.94435	6
0.095806	0.199986	1.02156	13
0.0950212	0.192617	1.01165	13
0.073586	0.161422	1.06129	6
0.101496	0.199503	1.04179	13
0.0946739	0.202442	1.00547	13
0.0963421	0.215799	1.09637	8
0.0969462	0.199577	1.0538	13
0.0598281	0.23688	1.27045	2
0.163076	0.109525	0.712827	0
0.164417	0.119549	0.744145	0
0.0568737	0.2023	1.06797	4
0.0915016	0.168096	0.886073	9
0.159969	0.110452	0.709258	0
0.174925	0.129273	0.824306	0
0.164609	0.110297	0.667029	0
0.161677	0.114548	0.699886	0
0.159542	0.10661	0.634929	0
0.0951592	0.172093	0.937999	9
0.0512226	0.19829	1.02617	4
0.0538576	0.208668	1.1114	4
0.089538	0.175388	0.941606	9
0.203808	0.0375465	0.238259	5
0.209191	0.0533349	0.422264	5
0.206035	0.0392724	0.287488	5
0.204115	0.0364264	0.209661	5
0.0718948	0.169235	0.944018	6
0.185309	0.0370239	0.296076	5
0.249054	0.119337	0.443066	11
0.248112	0.123186	0.468329	11
0.245516	0.126564	0.490589	11
0.250961	0.122684	0.430205	11
0.25143	0.111586	0.430428	11
0.0704129	0.176427	0.986474	6
0.108443	0.159331	0.940276	7
0.109627	0.145613	0.824151	7
0.0896437	0.176631	1.03103	9
0.055665	0.225881	1.30347	2
0.0598723	0.214603	1.28175	2
0.0544766	0.219834	1.26558	2
0.0472481	0.192849	1.11113	4
0.0521326	0.204292	1.195	4
0.040184	0.20053	1.17195	4
0.0476787	0.176958	1.06871	4
0.0548363	0.209529	1.1389	4
0.0509539	0.188346	1.09178	4
0.0499707	0.204677	1.08536	4
0.0866499	0.17225	0.980444	9
0.0872057	0.160875	0.95053	9
0.0598284	0.226701	1.23421	2
0.0609841	0.244151	1.3232	2
0.209193	0.0194507	0.0440896	12
0.25013	0.116663	0.492317	11
0.0543009	0.192112	1.10085	4
0.0525455	0.203049	1.11119	4
0.0543615	0.207964	1.22562	2
0.0868896	0.156294	0.898297	9
0.0819417	0.156614	0.950919	9
0.0887212	0.168252	1.00506	9
0.0882138	0.170296	1.00829	9
0.246297	0.113454	0.460931	11
0.0671612	0.167633	0.952571	6
0.0744364	0.167097	0.944317	6
0.0708635	0.18061	0.972496	6
0.0586001	0.233228	1.32337	2
0.2457	0.0547584	0.209084	13
0.159144	0.0911329	0.58464	10
0.172981	0.0912398	0.63401	10
0.0602974	0.168143	0.991479	6
0.0568598	0.227462	1.29297	2
0.225447	0.00638115	0.0589265	12
0.183807	0.0678919	0.431543	1
0.179141	0.06713	0.433048	1
0.180966	0.0574049	0.417682	1
0.18486	0.0734717	0.462021	1
0.177951	0.0679733	0.461005	1
0.182363	0.0695192	0.503599	1
0.128717	0.198663	1.15397	13
0.129981	0.177253	1.0209	13
0.131244	0.168275	0.963236	13
0.22945	0.00580561	0.02	12
0.222481	0.0121365	0.0326109	12
0.189495	0.0667925	0.465733	1
0.0904609	0.198454	1.13529	13
0.0891888	0.199682	1.20766	8
0.0917278	0.188629	1.16814	9
0.0896452	0.202946	1.17128	8
0.0966165	0.200656	1.1613	13
0.0892542	0.17985	1.02184	9
0.0951402	0.183274	1.03349	9
0.228335	0.0248042	0.174769	12
0.221205	0.0166078	0.13922	12
0.227543	0.0125412	0.166653	12
0.12477	0.178042	0.984884	7
0.127264	0.167501	0.941501	13
0.207965	0.0586816	0.375194	5
0.199339	0.0513175	0.300796	5
0.285012	0.137556	0.499699	11
0.188366	0.0732723	0.538802	1
0.191707	0.0824153	0.525134	1
0.189676	0.0753416	0.470352	1
0.188452	0.0674626	0.424152	1
0.0749802	0.184371	1.03608	6
0.0735871	0.182392	0.972129	6
0.0804894	0.185101	0.972806	6
0.112205	0.171064	0.980788	7
0.186595	0.113297	0.687745	10
0.188465	0.101267	0.693791	10
0.175391	0.113524	0.668134	10
0.176993	0.102619	0.643822	10
0.179542	0.105372	0.68102	10
0.178204	0.113643	0.733221	10
0.0753399	0.198264	1.03752	13
0.0848523	0.198148	1.05359	13
0.080501	0.18386	0.960258	6
0.0733852	0.182952	0.921932	6
0.181543	0.0749301	0.460497	1
0.190109	0.0723143	0.445085	1
0.052723	0.218342	1.18383	4
0.0542422	0.208839	1.13858	4
[truncated: 1,521 more rows]
